# Supplementary material for: Crystal structure of [(1,2,3,4,11,12-η)-anthracene]tris­(tri­methyl­stann­yl)cobalt(III)
Source: Acta Crystallogr Sect E Struct Rep Online. 2014 Oct 8;70(Pt 11):312–5. doi: 10.1107/S1600536814021709 (PMC4257331; doi:10.1107/S1600536814021709)
Supplement: Supplementary file 1 [file e-70-00312-sup1.cif]

##############################################################################
#                                                                            #
# This CIF contains the data in a paper accepted for publication in          #
# Acta Crystallographica Section E. It conforms to the requirements of       #
# Notes for Authors for Acta Crystallographica Section E, and has been       #
# peer reviewed under the auspices of the IUCr Commission on Journals.       #
#                                                                            #
# Full details of the Crystallographic Information File format               #
# are given in the paper "The Crystallographic Information File (CIF):       #
# a New Standard Archive File for Crystallography" by S. R. Hall, F. H.      #
# Allen and I. D. Brown [Acta Cryst. (1991), A47, 655-685].                  #
#                                                                            #
# The current version of the core CIF dictionary is obtainable from          #
# ftp://ftp.iucr.org/pub/cif_core.dic.                                       #
#                                                                            #
# Software is freely available for graphical display of the structure(s)     #
# in this CIF. For information consult the CIF software page                 #
# http://www.iucr.org/resources/cif/software.                                #
#                                                                            #
# This file may be used for bona fide research purposes within the           #
# scientific community so long as proper attribution is given to the journal # 
# article from which it was obtained.                                        #
#                                                                            #
##############################################################################
data_I
_database_code_depnum_ccdc_archive 'CCDC 1027247'
_audit_creation_method     SHELXL-2014
_chemical_name_systematic
;
[(1,2,3,4,11,12-\h)-Anthracene]tris(trimethylstannyl)cobalt(III)
;
_chemical_name_common      5105
_chemical_formula_moiety     'C23 H37 Co Sn3'
_chemical_formula_sum     'C23 H37 Co Sn3'
_chemical_formula_iupac     '[Co Sn3 (C14 H10) (C H3)9]'
_chemical_formula_weight     728.52
_chemical_melting_point     ?
_shelx_space_group_comment
;
The symmetry employed for this shelxl refinement is uniquely defined
by the following loop, which should always be used as a source of
symmetry information in preference to the above space-group names.
They are only intended as comments.
;
_space_group_crystal_system     triclinic
_space_group_name_H-M_alt     'P -1'
_space_group_name_Hall     '-P 1'
loop_
    _space_group_symop_operation_xyz
    'x, y, z'
    '-x, -y, -z'
_cell_length_a     12.9784(18)
_cell_length_b     13.0834(18)
_cell_length_c     16.734(2)
_cell_angle_alpha     72.754(2)
_cell_angle_beta     75.891(2)
_cell_angle_gamma     89.551(2)
_cell_volume     2625.5(6)
_cell_formula_units_Z     4
_cell_measurement_reflns_used     3885
_cell_measurement_theta_min     ?
_cell_measurement_theta_max     ?
_cell_measurement_temperature     173(2)
_exptl_crystal_description     plate
_exptl_crystal_colour     'dark purple'
_exptl_crystal_size_max     0.28
_exptl_crystal_size_mid     0.24
_exptl_crystal_size_min     0.06
_exptl_crystal_density_diffrn     1.843
_exptl_crystal_density_meas     ?
_exptl_crystal_density_method     ?
_exptl_crystal_F_000     1408
_exptl_absorpt_coefficient_mu     3.447
_exptl_absorpt_correction_type     multi-scan
_exptl_absorpt_process_details
;
(SADABS; Sheldrick, 2012)
;
_shelx_estimated_absorpt_T_min     0.445
_shelx_estimated_absorpt_T_max     0.820
_exptl_absorpt_correction_T_min     0.4932
_exptl_absorpt_correction_T_max     0.7456
_exptl_special_details     ?
_diffrn_ambient_temperature     173(2)
_diffrn_radiation_type     MoK\a
_diffrn_radiation_wavelength     0.71073
_diffrn_measurement_device_type     'Siemens SMART CCD platform'
_diffrn_measurement_method     '\w scans'
_diffrn_detector_area_resol_mean     ?
_diffrn_reflns_number     30588
_diffrn_reflns_av_R_equivalents     0.0319
_diffrn_reflns_theta_min     1.317
_diffrn_reflns_theta_max     27.527
_diffrn_reflns_theta_full     27.485
_diffrn_measured_fraction_theta_max     0.985
_diffrn_measured_fraction_theta_full     0.988
_diffrn_reflns_limit_h_min     -16
_diffrn_reflns_limit_h_max     16
_diffrn_reflns_limit_k_min     -16
_diffrn_reflns_limit_k_max     16
_diffrn_reflns_limit_l_min     -21
_diffrn_reflns_limit_l_max     21
_refine_special_details
;
The largest residual peak of 1.93 electrons per \%A^3^, located 1.74 \%A from
atom C4, has no chemical meaning. It (and other smaller peaks that likewise
having no chemical meaning) is likely due to a very minor twin component whose
twin law is [-1 0 0 / 0 - 1 0 / -0.623 - 0.754 1], a 180 degree rotation about
[001] (Parsons, 2003).
In each of the two independent molecules, the trio of SnMe~3~ ligands are
modeled as disordered over two positions, such that the carbon atoms nearly
overlap. In the molecule containing Co1 the disorder ratio refined to
0.9366(8):0.0634(8). That for the other molecule refined to
0.9686(8):0.0314(8). Despite the small mass of the minor components, when the
disorders are not modeled, the R1 residual increases from 0.0375 to 0.0538.
For each disorder model, analogous bond lengths and angles were heavily
restrained to be similar. Anisotropic displacement parameters for pairs of
near-isopositional carbon atoms were constrained to be equivalent.
H atom positions of cobalt-coordinated carbon atoms were refined freely, but
with relative thermal parameters as described below. All other H atoms were
placed geometrically and treated as riding atoms: <i>sp</i>^2^, C---H = 0.95
\%A, with <i>U</i>~iso~(H) = 1.2<i>U</i>~eq~(C), and methyl, C---H = 0.98 \%A
with <i>U</i>~iso~(H) = 1.5<i>U</i>~eq~(C).
;
_reflns_number_total     11891
_reflns_number_gt     9564
_reflns_threshold_expression     I>2\s(I)
_refine_ls_structure_factor_coef     Fsqd
_refine_ls_matrix_type     full
_refine_ls_R_factor_all     0.0521
_refine_ls_R_factor_gt     0.0375
_refine_ls_wR_factor_gt     0.0804
_refine_ls_wR_factor_ref     0.0856
_refine_ls_goodness_of_fit_ref     1.080
_refine_ls_restrained_S_all     1.081
_refine_ls_number_reflns     11891
_refine_ls_number_parameters     639
_refine_ls_number_restraints     42
_refine_ls_hydrogen_treatment     mixed
_refine_ls_weighting_scheme     calc
_refine_ls_weighting_details
              'w=1/[\s^2^(Fo^2^)+(0.0320P)^2^+4.7781P] where P=(Fo^2^+2Fc^2^)/3'
_atom_sites_solution_hydrogens     mixed
_atom_sites_solution_primary     direct
_atom_sites_solution_secondary     difmap
_refine_ls_shift/su_max     0.001
_refine_ls_shift/su_mean     0.000
_refine_diff_density_max     1.932
_refine_diff_density_min     -0.787
_refine_ls_extinction_method     none
_refine_ls_extinction_coef     .
loop_
    _atom_type_symbol
    _atom_type_description
    _atom_type_scat_dispersion_real
    _atom_type_scat_dispersion_imag
    _atom_type_scat_source
    'C' 'C' 0.0033 0.0016
                         'International Tables Vol C Tables 4.2.6.8 and 6.1.1.4'
    'H' 'H' 0.0000 0.0000
                         'International Tables Vol C Tables 4.2.6.8 and 6.1.1.4'
    'Co' 'Co' 0.3494 0.9721
                         'International Tables Vol C Tables 4.2.6.8 and 6.1.1.4'
    'Sn' 'Sn' -0.6537 1.4246
                         'International Tables Vol C Tables 4.2.6.8 and 6.1.1.4'
_computing_data_collection
;
SMART (Bruker, 2003)
;
_computing_cell_refinement
;
SAINT (Bruker, 2003)
;
_computing_data_reduction
;
SAINT (Bruker, 2003)
;
_computing_structure_solution
;
SHELXS97 (Sheldrick, 2008)
;
_computing_structure_refinement
;
SHELXL2014 (Sheldrick, 2008)
;
_computing_molecular_graphics
;
SHELXTL (Sheldrick, 2008)
;
_computing_publication_material
;
SHELXTL (Sheldrick, 2008)
;
loop_
    _atom_site_type_symbol
    _atom_site_label
    _atom_site_fract_x
    _atom_site_fract_y
    _atom_site_fract_z
    _atom_site_U_iso_or_equiv
    _atom_site_adp_type
    _atom_site_calc_flag
    _atom_site_occupancy
    _atom_site_disorder_assembly
    _atom_site_disorder_group
    Co Co1 0.37703(4) 0.13516(5) 0.21652(4) 0.02862(14) Uani d 1 . .
    C C1 0.3223(4) 0.0682(4) 0.1335(4) 0.0415(12) Uani d 1 . .
    H H1 0.362(4) 0.067(4) 0.077(4) 0.050 Uiso d 1 . .
    C C2 0.2640(4) 0.1551(5) 0.1430(4) 0.0461(13) Uani d 1 . .
    H H2 0.260(5) 0.209(5) 0.097(4) 0.055 Uiso d 1 . .
    C C3 0.2146(4) 0.1582(5) 0.2279(4) 0.0517(15) Uani d 1 . .
    H H3 0.184(5) 0.217(5) 0.238(4) 0.062 Uiso d 1 . .
    C C4 0.2238(4) 0.0760(5) 0.3005(4) 0.0450(13) Uani d 1 . .
    H H4 0.196(4) 0.083(4) 0.359(4) 0.054 Uiso d 1 . .
    C C5 0.3347(6) -0.2885(5) 0.4240(4) 0.0660(18) Uani d 1 . .
    H H5 0.3025 -0.2871 0.4811 0.079 Uiso calc 1 . .
    C C6 0.3857(6) -0.3749(5) 0.4118(5) 0.0712(19) Uani d 1 . .
    H H6 0.3891 -0.4328 0.4611 0.085 Uiso calc 1 . .
    C C7 0.4344(4) -0.3834(4) 0.3286(4) 0.0463(13) Uani d 1 . .
    H H7 0.4693 -0.4455 0.3219 0.056 Uiso calc 1 . .
    C C8 0.4293(4) -0.2988(4) 0.2581(4) 0.0458(13) Uani d 1 . .
    H H8 0.4611 -0.3031 0.2018 0.055 Uiso calc 1 . .
    C C9 0.3733(4) -0.1173(4) 0.1964(3) 0.0354(10) Uani d 1 . .
    H H9 0.4048 -0.1210 0.1398 0.042 Uiso calc 1 . .
    C C10 0.2779(4) -0.1078(5) 0.3626(4) 0.0506(14) Uani d 1 . .
    H H10 0.2451 -0.1056 0.4194 0.061 Uiso calc 1 . .
    C C11 0.3238(3) -0.0242(4) 0.2056(3) 0.0351(11) Uani d 1 . .
    C C12 0.2743(4) -0.0195(4) 0.2919(4) 0.0418(12) Uani d 1 . .
    C C13 0.3286(4) -0.1992(4) 0.3520(3) 0.0453(13) Uani d 1 . .
    C C14 0.3777(4) -0.2042(4) 0.2670(3) 0.0383(11) Uani d 1 . .
    Sn Sn1 0.55882(2) 0.16207(3) 0.10994(2) 0.03084(9) Uani d 0.9365(8) A 1
    C C15 0.7078(6) 0.2100(7) 0.1306(7) 0.0558(16) Uani d 0.9365(8) A 1
    H H15A 0.7129 0.1689 0.1887 0.084 Uiso calc 0.9365(8) A 1
    H H15B 0.7100 0.2868 0.1249 0.084 Uiso calc 0.9365(8) A 1
    H H15C 0.7676 0.1960 0.0875 0.084 Uiso calc 0.9365(8) A 1
    C C16 0.6052(8) 0.0186(5) 0.0754(4) 0.0454(15) Uani d 0.9365(8) A 1
    H H16A 0.6783 0.0305 0.0390 0.068 Uiso calc 0.9365(8) A 1
    H H16B 0.5571 0.0015 0.0435 0.068 Uiso calc 0.9365(8) A 1
    H H16C 0.6011 -0.0412 0.1280 0.068 Uiso calc 0.9365(8) A 1
    C C17 0.5498(5) 0.2734(5) -0.0128(4) 0.0489(14) Uani d 0.9365(8) A 1
    H H17A 0.6121 0.2687 -0.0581 0.073 Uiso calc 0.9365(8) A 1
    H H17B 0.5483 0.3466 -0.0086 0.073 Uiso calc 0.9365(8) A 1
    H H17C 0.4848 0.2553 -0.0272 0.073 Uiso calc 0.9365(8) A 1
    Sn Sn2 0.47432(3) 0.10385(3) 0.33620(2) 0.03731(10) Uani d 0.9365(8) A 1
    C C18 0.5817(5) 0.2171(6) 0.3523(6) 0.0574(18) Uani d 0.9365(8) A 1
    H H18A 0.6102 0.1824 0.4021 0.086 Uiso calc 0.9365(8) A 1
    H H18B 0.5432 0.2788 0.3620 0.086 Uiso calc 0.9365(8) A 1
    H H18C 0.6405 0.2414 0.3001 0.086 Uiso calc 0.9365(8) A 1
    C C19 0.3608(8) 0.0671(7) 0.4623(4) 0.068(2) Uani d 0.9365(8) A 1
    H H19A 0.3480 -0.0109 0.4879 0.102 Uiso calc 0.9365(8) A 1
    H H19B 0.2936 0.0987 0.4555 0.102 Uiso calc 0.9365(8) A 1
    H H19C 0.3897 0.0968 0.5003 0.102 Uiso calc 0.9365(8) A 1
    C C20 0.5637(5) -0.0349(5) 0.3326(5) 0.0568(18) Uani d 0.9365(8) A 1
    H H20A 0.6340 -0.0231 0.3414 0.085 Uiso calc 0.9365(8) A 1
    H H20B 0.5721 -0.0467 0.2762 0.085 Uiso calc 0.9365(8) A 1
    H H20C 0.5256 -0.0980 0.3784 0.085 Uiso calc 0.9365(8) A 1
    Sn Sn3 0.39786(3) 0.33197(3) 0.20495(2) 0.03421(9) Uani d 0.9365(8) A 1
    C C21 0.5464(5) 0.4278(4) 0.1656(4) 0.0454(15) Uani d 0.9365(8) A 1
    H H21A 0.5320 0.5026 0.1609 0.068 Uiso calc 0.9365(8) A 1
    H H21B 0.5872 0.4232 0.1093 0.068 Uiso calc 0.9365(8) A 1
    H H21C 0.5876 0.4010 0.2085 0.068 Uiso calc 0.9365(8) A 1
    C C22 0.3205(5) 0.4202(5) 0.1061(5) 0.0527(17) Uani d 0.9365(8) A 1
    H H22A 0.2460 0.3927 0.1217 0.079 Uiso calc 0.9365(8) A 1
    H H22B 0.3571 0.4110 0.0503 0.079 Uiso calc 0.9365(8) A 1
    H H22C 0.3237 0.4965 0.1018 0.079 Uiso calc 0.9365(8) A 1
    C C23 0.3121(5) 0.3570(5) 0.3242(4) 0.0522(16) Uani d 0.9365(8) A 1
    H H23A 0.3552 0.3374 0.3664 0.078 Uiso calc 0.9365(8) A 1
    H H23B 0.2450 0.3123 0.3469 0.078 Uiso calc 0.9365(8) A 1
    H H23C 0.2970 0.4327 0.3137 0.078 Uiso calc 0.9365(8) A 1
    Sn Sn1' 0.5647(4) 0.0882(5) 0.1893(4) 0.0500(18) Uani d 0.0635(8) A 5
    C C15' 0.697(7) 0.210(8) 0.135(7) 0.0558(16) Uani d 0.0635(8) A 5
    H H15D 0.6906 0.2579 0.1709 0.084 Uiso calc 0.0635(8) A 5
    H H15E 0.7642 0.1749 0.1342 0.084 Uiso calc 0.0635(8) A 5
    H H15F 0.6956 0.2510 0.0762 0.084 Uiso calc 0.0635(8) A 5
    C C16' 0.604(12) -0.001(6) 0.097(4) 0.0454(15) Uani d 0.0635(8) A 5
    H H16D 0.5901 0.0418 0.0419 0.068 Uiso calc 0.0635(8) A 5
    H H16E 0.6793 -0.0154 0.0875 0.068 Uiso calc 0.0635(8) A 5
    H H16F 0.5599 -0.0685 0.1191 0.068 Uiso calc 0.0635(8) A 5
    C C17' 0.601(7) -0.021(6) 0.303(3) 0.0522(16) Uani d 0.0635(8) A 5
    H H17D 0.5864 0.0118 0.3499 0.078 Uiso calc 0.0635(8) A 5
    H H17E 0.5575 -0.0882 0.3209 0.078 Uiso calc 0.0635(8) A 5
    H H17F 0.6769 -0.0351 0.2893 0.078 Uiso calc 0.0635(8) A 5
    Sn Sn2' 0.3993(5) 0.1957(6) 0.3414(4) 0.065(2) Uani d 0.0635(8) A 5
    C C18' 0.554(4) 0.231(8) 0.356(9) 0.0574(18) Uani d 0.0635(8) A 5
    H H18D 0.6012 0.1747 0.3463 0.086 Uiso calc 0.0635(8) A 5
    H H18E 0.5850 0.3003 0.3139 0.086 Uiso calc 0.0635(8) A 5
    H H18F 0.5477 0.2353 0.4147 0.086 Uiso calc 0.0635(8) A 5
    C C19' 0.349(9) 0.056(5) 0.455(4) 0.068(2) Uani d 0.0635(8) A 5
    H H19D 0.3899 -0.0046 0.4461 0.102 Uiso calc 0.0635(8) A 5
    H H19E 0.3607 0.0724 0.5058 0.102 Uiso calc 0.0635(8) A 5
    H H19F 0.2728 0.0370 0.4649 0.102 Uiso calc 0.0635(8) A 5
    C C20' 0.307(5) 0.326(4) 0.364(5) 0.0489(14) Uani d 0.0635(8) A 5
    H H20D 0.2345 0.3151 0.3587 0.073 Uiso calc 0.0635(8) A 5
    H H20E 0.3029 0.3290 0.4229 0.073 Uiso calc 0.0635(8) A 5
    H H20F 0.3402 0.3939 0.3221 0.073 Uiso calc 0.0635(8) A 5
    Sn Sn3' 0.4487(5) 0.3255(5) 0.1205(4) 0.0535(18) Uani d 0.0635(8) A 5
    C C21' 0.542(6) 0.450(5) 0.137(5) 0.0454(15) Uani d 0.0635(8) A 5
    H H21D 0.5146 0.4561 0.1952 0.068 Uiso calc 0.0635(8) A 5
    H H21E 0.6165 0.4320 0.1290 0.068 Uiso calc 0.0635(8) A 5
    H H21F 0.5373 0.5184 0.0939 0.068 Uiso calc 0.0635(8) A 5
    C C22' 0.299(4) 0.400(6) 0.119(6) 0.0527(17) Uani d 0.0635(8) A 5
    H H22D 0.2647 0.4046 0.1773 0.079 Uiso calc 0.0635(8) A 5
    H H22E 0.3120 0.4729 0.0782 0.079 Uiso calc 0.0635(8) A 5
    H H22F 0.2515 0.3576 0.1021 0.079 Uiso calc 0.0635(8) A 5
    C C23' 0.516(6) 0.320(6) -0.009(2) 0.0568(18) Uani d 0.0635(8) A 5
    H H23D 0.4769 0.2646 -0.0201 0.085 Uiso calc 0.0635(8) A 5
    H H23E 0.5120 0.3899 -0.0503 0.085 Uiso calc 0.0635(8) A 5
    H H23F 0.5912 0.3035 -0.0152 0.085 Uiso calc 0.0635(8) A 5
    Co Co2 0.00682(4) 0.36883(5) 0.78274(4) 0.02670(13) Uani d 1 . .
    C C24 -0.0921(4) 0.4357(4) 0.8698(3) 0.0363(11) Uani d 1 . .
    H H24 -0.090(4) 0.437(4) 0.922(3) 0.044 Uiso d 1 . .
    C C25 -0.1491(4) 0.3499(4) 0.8624(4) 0.0395(11) Uani d 1 . .
    H H25 -0.181(4) 0.292(4) 0.914(4) 0.047 Uiso d 1 . .
    C C26 -0.1519(4) 0.3471(5) 0.7790(4) 0.0429(12) Uani d 1 . .
    H H26 -0.192(4) 0.291(4) 0.778(3) 0.051 Uiso d 1 . .
    C C27 -0.1030(4) 0.4293(4) 0.7063(3) 0.0384(11) Uani d 1 . .
    H H27 -0.103(4) 0.422(4) 0.652(4) 0.046 Uiso d 1 . .
    C C28 0.0525(5) 0.8050(5) 0.5773(4) 0.0524(14) Uani d 1 . .
    H H28 0.0434 0.8071 0.5222 0.063 Uiso calc 1 . .
    C C29 0.0933(5) 0.8922(5) 0.5886(4) 0.0621(17) Uani d 1 . .
    H H29 0.1127 0.9557 0.5408 0.074 Uiso calc 1 . .
    C C30 0.1081(5) 0.8923(5) 0.6696(4) 0.0637(17) Uani d 1 . .
    H H30 0.1393 0.9547 0.6748 0.076 Uiso calc 1 . .
    C C31 0.0788(4) 0.8054(4) 0.7391(4) 0.0461(13) Uani d 1 . .
    H H31 0.0888 0.8070 0.7931 0.055 Uiso calc 1 . .
    C C32 -0.0046(4) 0.6209(4) 0.8032(3) 0.0381(11) Uani d 1 . .
    H H32 0.0016 0.6222 0.8583 0.046 Uiso calc 1 . .
    C C33 -0.0198(4) 0.6166(4) 0.6414(3) 0.0436(12) Uani d 1 . .
    H H33 -0.0243 0.6151 0.5859 0.052 Uiso calc 1 . .
    C C34 -0.0510(4) 0.5279(4) 0.7965(3) 0.0347(10) Uani d 1 . .
    C C35 -0.0569(4) 0.5249(4) 0.7129(3) 0.0358(11) Uani d 1 . .
    C C36 0.0227(4) 0.7085(4) 0.6489(3) 0.0390(11) Uani d 1 . .
    C C37 0.0323(4) 0.7102(4) 0.7325(3) 0.0379(11) Uani d 1 . .
    Sn Sn4 0.12611(2) 0.33492(3) 0.88667(2) 0.02952(8) Uani d 0.9686(8) B 1
    C C38 0.2862(4) 0.2827(5) 0.8632(4) 0.0469(14) Uani d 0.9686(8) B 1
    H H38A 0.3119 0.2706 0.9155 0.070 Uiso calc 0.9686(8) B 1
    H H38B 0.3331 0.3381 0.8154 0.070 Uiso calc 0.9686(8) B 1
    H H38C 0.2862 0.2159 0.8482 0.070 Uiso calc 0.9686(8) B 1
    C C39 0.1534(4) 0.4762(5) 0.9231(4) 0.0424(14) Uani d 0.9686(8) B 1
    H H39A 0.2024 0.4609 0.9608 0.064 Uiso calc 0.9686(8) B 1
    H H39B 0.0856 0.4957 0.9540 0.064 Uiso calc 0.9686(8) B 1
    H H39C 0.1846 0.5357 0.8711 0.064 Uiso calc 0.9686(8) B 1
    C C40 0.0413(5) 0.2233(5) 1.0099(4) 0.0519(15) Uani d 0.9686(8) B 1
    H H40A 0.0801 0.2214 1.0537 0.078 Uiso calc 0.9686(8) B 1
    H H40B 0.0357 0.1515 1.0038 0.078 Uiso calc 0.9686(8) B 1
    H H40C -0.0303 0.2467 1.0278 0.078 Uiso calc 0.9686(8) B 1
    Sn Sn5 0.17472(2) 0.40061(3) 0.65953(2) 0.03177(9) Uani d 0.9686(8) B 1
    C C41 0.2885(5) 0.2841(5) 0.6367(4) 0.0550(17) Uani d 0.9686(8) B 1
    H H41A 0.3471 0.3187 0.5864 0.083 Uiso calc 0.9686(8) B 1
    H H41B 0.2532 0.2255 0.6259 0.083 Uiso calc 0.9686(8) B 1
    H H41C 0.3166 0.2555 0.6877 0.083 Uiso calc 0.9686(8) B 1
    C C42 0.1347(5) 0.4509(6) 0.5354(4) 0.0554(17) Uani d 0.9686(8) B 1
    H H42A 0.1888 0.4292 0.4926 0.083 Uiso calc 0.9686(8) B 1
    H H42B 0.1322 0.5291 0.5165 0.083 Uiso calc 0.9686(8) B 1
    H H42C 0.0650 0.4172 0.5413 0.083 Uiso calc 0.9686(8) B 1
    C C43 0.2710(5) 0.5340(5) 0.6633(4) 0.0466(14) Uani d 0.9686(8) B 1
    H H43A 0.3367 0.5473 0.6169 0.070 Uiso calc 0.9686(8) B 1
    H H43B 0.2887 0.5162 0.7193 0.070 Uiso calc 0.9686(8) B 1
    H H43C 0.2308 0.5984 0.6555 0.070 Uiso calc 0.9686(8) B 1
    Sn Sn6 0.01690(3) 0.17235(3) 0.79114(2) 0.03626(9) Uani d 0.9686(8) B 1
    C C44 0.1420(5) 0.0721(5) 0.8241(5) 0.0539(16) Uani d 0.9686(8) B 1
    H H44A 0.1251 -0.0008 0.8243 0.081 Uiso calc 0.9686(8) B 1
    H H44B 0.1483 0.0706 0.8816 0.081 Uiso calc 0.9686(8) B 1
    H H44C 0.2095 0.1010 0.7814 0.081 Uiso calc 0.9686(8) B 1
    C C45 -0.1180(5) 0.0839(5) 0.8929(5) 0.0530(16) Uani d 0.9686(8) B 1
    H H45A -0.1193 0.0083 0.8948 0.080 Uiso calc 0.9686(8) B 1
    H H45B -0.1841 0.1140 0.8813 0.080 Uiso calc 0.9686(8) B 1
    H H45C -0.1116 0.0894 0.9487 0.080 Uiso calc 0.9686(8) B 1
    C C46 -0.0068(5) 0.1551(5) 0.6712(4) 0.0544(16) Uani d 0.9686(8) B 1
    H H46A -0.0268 0.0799 0.6798 0.082 Uiso calc 0.9686(8) B 1
    H H46B 0.0594 0.1780 0.6255 0.082 Uiso calc 0.9686(8) B 1
    H H46C -0.0636 0.1998 0.6544 0.082 Uiso calc 0.9686(8) B 1
    Sn Sn4' 0.1818(9) 0.4147(9) 0.8092(8) 0.053(4) Uani d 0.0314(8) B 5
    C C38' 0.295(8) 0.293(7) 0.830(8) 0.0469(14) Uani d 0.0314(8) B 5
    H H38D 0.2997 0.2535 0.7876 0.070 Uiso calc 0.0314(8) B 5
    H H38E 0.3649 0.3275 0.8218 0.070 Uiso calc 0.0314(8) B 5
    H H38F 0.2711 0.2437 0.8883 0.070 Uiso calc 0.0314(8) B 5
    C C39' 0.191(11) 0.485(8) 0.910(5) 0.0424(14) Uani d 0.0314(8) B 5
    H H39D 0.1423 0.5430 0.9086 0.064 Uiso calc 0.0314(8) B 5
    H H39E 0.1699 0.4299 0.9662 0.064 Uiso calc 0.0314(8) B 5
    H H39F 0.2637 0.5137 0.8997 0.064 Uiso calc 0.0314(8) B 5
    C C40' 0.264(10) 0.540(6) 0.693(4) 0.0466(14) Uani d 0.0314(8) B 5
    H H40D 0.2168 0.5980 0.6797 0.070 Uiso calc 0.0314(8) B 5
    H H40E 0.3284 0.5677 0.7021 0.070 Uiso calc 0.0314(8) B 5
    H H40F 0.2833 0.5099 0.6444 0.070 Uiso calc 0.0314(8) B 5
    Sn Sn5' 0.1087(11) 0.3209(11) 0.6522(7) 0.061(4) Uani d 0.0314(8) B 5
    C C41' 0.279(2) 0.305(11) 0.619(11) 0.0550(17) Uani d 0.0314(8) B 5
    H H41D 0.2974 0.2480 0.6654 0.083 Uiso calc 0.0314(8) B 5
    H H41E 0.2994 0.2872 0.5649 0.083 Uiso calc 0.0314(8) B 5
    H H41F 0.3163 0.3730 0.6124 0.083 Uiso calc 0.0314(8) B 5
    C C42' 0.096(12) 0.450(7) 0.539(6) 0.0554(17) Uani d 0.0314(8) B 5
    H H42D 0.0212 0.4672 0.5448 0.083 Uiso calc 0.0314(8) B 5
    H H42E 0.1387 0.5141 0.5346 0.083 Uiso calc 0.0314(8) B 5
    H H42F 0.1218 0.4283 0.4871 0.083 Uiso calc 0.0314(8) B 5
    C C43' 0.040(11) 0.176(6) 0.641(9) 0.0544(16) Uani d 0.0314(8) B 5
    H H43D -0.0375 0.1765 0.6549 0.082 Uiso calc 0.0314(8) B 5
    H H43E 0.0667 0.1729 0.5816 0.082 Uiso calc 0.0314(8) B 5
    H H43F 0.0610 0.1128 0.6811 0.082 Uiso calc 0.0314(8) B 5
    Sn Sn6' 0.0243(11) 0.1762(9) 0.8696(8) 0.067(5) Uani d 0.0314(8) B 5
    C C44' 0.152(7) 0.078(9) 0.838(9) 0.0539(16) Uani d 0.0314(8) B 5
    H H44D 0.2201 0.1143 0.8320 0.081 Uiso calc 0.0314(8) B 5
    H H44E 0.1420 0.0089 0.8834 0.081 Uiso calc 0.0314(8) B 5
    H H44F 0.1517 0.0652 0.7827 0.081 Uiso calc 0.0314(8) B 5
    C C45' -0.111(6) 0.074(9) 0.877(9) 0.0530(16) Uani d 0.0314(8) B 5
    H H45D -0.1767 0.1088 0.8912 0.080 Uiso calc 0.0314(8) B 5
    H H45E -0.1033 0.0613 0.8207 0.080 Uiso calc 0.0314(8) B 5
    H H45F -0.1130 0.0051 0.9214 0.080 Uiso calc 0.0314(8) B 5
    C C46' 0.012(11) 0.178(11) 1.001(3) 0.0519(15) Uani d 0.0314(8) B 5
    H H46D -0.0454 0.2222 1.0179 0.078 Uiso calc 0.0314(8) B 5
    H H46E -0.0030 0.1045 1.0407 0.078 Uiso calc 0.0314(8) B 5
    H H46F 0.0796 0.2077 1.0044 0.078 Uiso calc 0.0314(8) B 5
loop_
    _atom_site_aniso_label
    _atom_site_aniso_U_11
    _atom_site_aniso_U_22
    _atom_site_aniso_U_33
    _atom_site_aniso_U_12
    _atom_site_aniso_U_13
    _atom_site_aniso_U_23
    Co1 0.0235(3) 0.0335(3) 0.0337(3) 0.0020(2) -0.0095(2) -0.0155(3)
    C1 0.033(3) 0.057(3) 0.048(3) 0.001(2) -0.018(2) -0.030(3)
    C2 0.033(3) 0.054(3) 0.068(4) 0.009(2) -0.032(3) -0.026(3)
    C3 0.022(2) 0.061(4) 0.084(5) 0.006(2) -0.014(3) -0.040(4)
    C4 0.031(3) 0.050(3) 0.054(3) -0.006(2) 0.000(2) -0.025(3)
    C5 0.094(5) 0.048(4) 0.042(3) -0.011(3) 0.000(3) -0.006(3)
    C6 0.090(5) 0.048(4) 0.061(4) -0.007(3) -0.009(4) -0.002(3)
    C7 0.044(3) 0.045(3) 0.048(3) -0.001(2) -0.004(2) -0.018(3)
    C8 0.040(3) 0.050(3) 0.051(3) 0.003(2) -0.008(2) -0.023(3)
    C9 0.032(2) 0.044(3) 0.035(3) 0.000(2) -0.0075(19) -0.019(2)
    C10 0.050(3) 0.051(3) 0.044(3) -0.017(3) 0.008(2) -0.020(3)
    C11 0.026(2) 0.041(3) 0.045(3) -0.0019(19) -0.011(2) -0.021(2)
    C12 0.029(2) 0.048(3) 0.051(3) -0.007(2) 0.001(2) -0.026(3)
    C13 0.045(3) 0.043(3) 0.042(3) -0.012(2) 0.001(2) -0.012(2)
    C14 0.033(2) 0.043(3) 0.042(3) -0.006(2) -0.008(2) -0.018(2)
    Sn1 0.02348(16) 0.03726(19) 0.03407(19) 0.00299(13) -0.00831(13)
                                                                    -0.01343(15)
    C15 0.030(3) 0.064(4) 0.082(5) 0.002(3) -0.017(3) -0.034(3)
    C16 0.037(3) 0.055(4) 0.048(4) 0.011(3) -0.006(3) -0.026(3)
    C17 0.041(3) 0.058(4) 0.040(3) 0.004(3) -0.008(2) -0.006(3)
    Sn2 0.0451(2) 0.0371(2) 0.0365(2) 0.00380(15) -0.02069(16) -0.01288(16)
    C18 0.064(4) 0.062(4) 0.063(4) 0.003(3) -0.039(4) -0.027(3)
    C19 0.092(5) 0.076(5) 0.038(3) -0.007(4) -0.020(3) -0.015(3)
    C20 0.065(5) 0.054(4) 0.066(4) 0.024(3) -0.039(4) -0.021(3)
    Sn3 0.03129(18) 0.03110(18) 0.0436(2) 0.00540(13) -0.01187(15) -0.01455(15)
    C21 0.040(3) 0.035(3) 0.059(4) -0.004(2) -0.018(3) -0.005(3)
    C22 0.047(3) 0.047(4) 0.064(4) 0.015(3) -0.020(3) -0.012(3)
    C23 0.055(4) 0.050(4) 0.055(4) 0.013(3) -0.009(3) -0.026(3)
    Sn1' 0.037(3) 0.061(4) 0.059(4) 0.003(3) -0.013(3) -0.027(3)
    C15' 0.030(3) 0.064(4) 0.082(5) 0.002(3) -0.017(3) -0.034(3)
    C16' 0.037(3) 0.055(4) 0.048(4) 0.011(3) -0.006(3) -0.026(3)
    C17' 0.055(4) 0.050(4) 0.055(4) 0.013(3) -0.009(3) -0.026(3)
    Sn2' 0.066(4) 0.084(5) 0.051(4) -0.022(4) -0.011(3) -0.034(4)
    C18' 0.064(4) 0.062(4) 0.063(4) 0.003(3) -0.039(4) -0.027(3)
    C19' 0.092(5) 0.076(5) 0.038(3) -0.007(4) -0.020(3) -0.015(3)
    C20' 0.041(3) 0.058(4) 0.040(3) 0.004(3) -0.008(2) -0.006(3)
    Sn3' 0.046(4) 0.060(4) 0.054(4) 0.008(3) -0.017(3) -0.012(3)
    C21' 0.040(3) 0.035(3) 0.059(4) -0.004(2) -0.018(3) -0.005(3)
    C22' 0.047(3) 0.047(4) 0.064(4) 0.015(3) -0.020(3) -0.012(3)
    C23' 0.065(5) 0.054(4) 0.066(4) 0.024(3) -0.039(4) -0.021(3)
    Co2 0.0242(3) 0.0307(3) 0.0301(3) 0.0025(2) -0.0111(2) -0.0132(3)
    C24 0.032(2) 0.047(3) 0.036(3) 0.015(2) -0.010(2) -0.021(2)
    C25 0.021(2) 0.042(3) 0.051(3) 0.0059(19) -0.005(2) -0.010(2)
    C26 0.027(2) 0.052(3) 0.061(4) 0.003(2) -0.024(2) -0.024(3)
    C27 0.040(3) 0.044(3) 0.044(3) 0.011(2) -0.027(2) -0.019(2)
    C28 0.067(4) 0.047(3) 0.039(3) 0.005(3) -0.004(3) -0.014(3)
    C29 0.073(4) 0.047(4) 0.051(4) -0.001(3) 0.000(3) -0.006(3)
    C30 0.067(4) 0.049(4) 0.071(4) -0.011(3) -0.004(3) -0.023(3)
    C31 0.040(3) 0.049(3) 0.058(3) 0.004(2) -0.012(2) -0.030(3)
    C32 0.034(2) 0.056(3) 0.035(3) 0.007(2) -0.012(2) -0.026(2)
    C33 0.059(3) 0.044(3) 0.034(3) 0.011(2) -0.020(2) -0.015(2)
    C34 0.029(2) 0.045(3) 0.034(3) 0.009(2) -0.0116(19) -0.016(2)
    C35 0.037(3) 0.040(3) 0.041(3) 0.011(2) -0.022(2) -0.020(2)
    C36 0.041(3) 0.043(3) 0.037(3) 0.012(2) -0.011(2) -0.016(2)
    C37 0.036(3) 0.037(3) 0.051(3) 0.013(2) -0.022(2) -0.021(2)
    Sn4 0.02549(16) 0.03679(18) 0.03028(17) 0.00225(12) -0.01220(12)
                                                                    -0.01196(14)
    C38 0.033(3) 0.059(4) 0.059(4) 0.011(2) -0.022(3) -0.024(3)
    C39 0.038(3) 0.054(3) 0.050(3) 0.004(2) -0.020(2) -0.029(3)
    C40 0.048(3) 0.064(4) 0.036(3) -0.004(3) -0.014(2) 0.000(3)
    Sn5 0.02953(17) 0.03985(19) 0.02961(17) 0.00062(13) -0.00817(13)
                                                                    -0.01540(14)
    C41 0.049(3) 0.059(4) 0.059(4) 0.014(3) -0.006(3) -0.027(3)
    C42 0.052(4) 0.089(5) 0.032(3) 0.002(3) -0.017(3) -0.023(3)
    C43 0.043(3) 0.051(3) 0.045(3) -0.012(2) -0.013(3) -0.012(3)
    Sn6 0.03465(18) 0.03089(18) 0.0499(2) 0.00055(13) -0.01780(15) -0.01638(16)
    C44 0.060(4) 0.035(3) 0.076(5) 0.014(3) -0.031(3) -0.019(3)
    C45 0.042(3) 0.046(3) 0.070(4) -0.009(2) -0.021(3) -0.009(3)
    C46 0.060(4) 0.055(4) 0.066(4) 0.004(3) -0.029(3) -0.036(3)
    Sn4' 0.038(6) 0.074(9) 0.062(9) 0.009(6) -0.026(6) -0.032(7)
    C38' 0.033(3) 0.059(4) 0.059(4) 0.011(2) -0.022(3) -0.024(3)
    C39' 0.038(3) 0.054(3) 0.050(3) 0.004(2) -0.020(2) -0.029(3)
    C40' 0.043(3) 0.051(3) 0.045(3) -0.012(2) -0.013(3) -0.012(3)
    Sn5' 0.059(8) 0.082(10) 0.064(9) 0.016(7) -0.026(7) -0.046(8)
    C41' 0.049(3) 0.059(4) 0.059(4) 0.014(3) -0.006(3) -0.027(3)
    C42' 0.052(4) 0.089(5) 0.032(3) 0.002(3) -0.017(3) -0.023(3)
    C43' 0.060(4) 0.055(4) 0.066(4) 0.004(3) -0.029(3) -0.036(3)
    Sn6' 0.067(9) 0.053(9) 0.072(10) 0.000(7) -0.021(8) -0.005(7)
    C44' 0.060(4) 0.035(3) 0.076(5) 0.014(3) -0.031(3) -0.019(3)
    C45' 0.042(3) 0.046(3) 0.070(4) -0.009(2) -0.021(3) -0.009(3)
    C46' 0.048(3) 0.064(4) 0.036(3) -0.004(3) -0.014(2) 0.000(3)
_geom_special_details
;
All e.s.d.'s (except the e.s.d. in the dihedral angle between two l.s. planes)
are estimated using the full covariance matrix. The cell e.s.d.'s are taken
into account individually in the estimation of e.s.d.'s in distances, angles
and torsion angles; correlations between e.s.d.'s in cell parameters are only
used when they are defined by crystal symmetry. An approximate (isotropic)
treatment of cell e.s.d.'s is used for estimating e.s.d.'s involving l.s.
planes.
;
loop_
    _geom_bond_atom_site_label_1
    _geom_bond_atom_site_label_2
    _geom_bond_site_symmetry_2
    _geom_bond_distance
    _geom_bond_publ_flag
    Co1 C3 . 2.098(5) ?
    Co1 C1 . 2.101(5) ?
    Co1 C2 . 2.102(5) ?
    Co1 C4 . 2.132(5) ?
    Co1 C11 . 2.273(5) ?
    Co1 C12 . 2.274(5) ?
    Co1 Sn1' . 2.474(5) ?
    Co1 Sn2' . 2.521(5) ?
    Co1 Sn3 . 2.5359(8) ?
    Co1 Sn1 . 2.5418(7) ?
    Co1 Sn2 . 2.5518(7) ?
    Co1 Sn3' . 2.566(6) ?
    C1 C2 . 1.387(7) ?
    C1 C11 . 1.438(7) ?
    C1 H1 . 0.97(5) ?
    C2 C3 . 1.423(8) ?
    C2 H2 . 0.88(6) ?
    C3 C4 . 1.393(9) ?
    C3 H3 . 0.91(6) ?
    C4 C12 . 1.436(7) ?
    C4 H4 . 0.99(6) ?
    C5 C6 . 1.348(9) ?
    C5 C13 . 1.425(8) ?
    C5 H5 . 0.9500 ?
    C6 C7 . 1.418(8) ?
    C6 H6 . 0.9500 ?
    C7 C8 . 1.373(8) ?
    C7 H7 . 0.9500 ?
    C8 C14 . 1.431(7) ?
    C8 H8 . 0.9500 ?
    C9 C14 . 1.388(7) ?
    C9 C11 . 1.403(7) ?
    C9 H9 . 0.9500 ?
    C10 C13 . 1.397(8) ?
    C10 C12 . 1.398(8) ?
    C10 H10 . 0.9500 ?
    C11 C12 . 1.449(7) ?
    C13 C14 . 1.431(7) ?
    Sn1 C16 . 2.162(5) ?
    Sn1 C17 . 2.167(6) ?
    Sn1 C15 . 2.174(6) ?
    C15 H15A . 0.9800 ?
    C15 H15B . 0.9800 ?
    C15 H15C . 0.9800 ?
    C16 H16A . 0.9800 ?
    C16 H16B . 0.9800 ?
    C16 H16C . 0.9800 ?
    C17 H17A . 0.9800 ?
    C17 H17B . 0.9800 ?
    C17 H17C . 0.9800 ?
    Sn2 C20 . 2.155(6) ?
    Sn2 C18 . 2.159(6) ?
    Sn2 C19 . 2.179(7) ?
    C18 H18A . 0.9800 ?
    C18 H18B . 0.9800 ?
    C18 H18C . 0.9800 ?
    C19 H19A . 0.9800 ?
    C19 H19B . 0.9800 ?
    C19 H19C . 0.9800 ?
    C20 H20A . 0.9800 ?
    C20 H20B . 0.9800 ?
    C20 H20C . 0.9800 ?
    Sn3 C23 . 2.151(6) ?
    Sn3 C21 . 2.157(5) ?
    Sn3 C22 . 2.176(6) ?
    C21 H21A . 0.9800 ?
    C21 H21B . 0.9800 ?
    C21 H21C . 0.9800 ?
    C22 H22A . 0.9800 ?
    C22 H22B . 0.9800 ?
    C22 H22C . 0.9800 ?
    C23 H23A . 0.9800 ?
    C23 H23B . 0.9800 ?
    C23 H23C . 0.9800 ?
    Sn1' C16' . 2.162(7) ?
    Sn1' C17' . 2.167(7) ?
    Sn1' C15' . 2.174(7) ?
    C15' H15D . 0.9800 ?
    C15' H15E . 0.9800 ?
    C15' H15F . 0.9800 ?
    C16' H16D . 0.9800 ?
    C16' H16E . 0.9800 ?
    C16' H16F . 0.9800 ?
    C17' H17D . 0.9800 ?
    C17' H17E . 0.9800 ?
    C17' H17F . 0.9800 ?
    Sn2' C20' . 2.155(7) ?
    Sn2' C18' . 2.159(7) ?
    Sn2' C19' . 2.179(8) ?
    C18' H18D . 0.9800 ?
    C18' H18E . 0.9800 ?
    C18' H18F . 0.9800 ?
    C19' H19D . 0.9800 ?
    C19' H19E . 0.9800 ?
    C19' H19F . 0.9800 ?
    C20' H20D . 0.9800 ?
    C20' H20E . 0.9800 ?
    C20' H20F . 0.9800 ?
    Sn3' C23' . 2.151(7) ?
    Sn3' C21' . 2.157(6) ?
    Sn3' C22' . 2.176(7) ?
    C21' H21D . 0.9800 ?
    C21' H21E . 0.9800 ?
    C21' H21F . 0.9800 ?
    C22' H22D . 0.9800 ?
    C22' H22E . 0.9800 ?
    C22' H22F . 0.9800 ?
    C23' H23D . 0.9800 ?
    C23' H23E . 0.9800 ?
    C23' H23F . 0.9800 ?
    Co2 C24 . 2.088(5) ?
    Co2 C26 . 2.100(5) ?
    Co2 C25 . 2.104(5) ?
    Co2 C27 . 2.136(5) ?
    Co2 C34 . 2.264(5) ?
    Co2 C35 . 2.291(5) ?
    Co2 Sn5' . 2.512(11) ?
    Co2 Sn4' . 2.526(10) ?
    Co2 Sn6 . 2.5366(8) ?
    Co2 Sn4 . 2.5423(7) ?
    Co2 Sn5 . 2.5471(7) ?
    Co2 Sn6' . 2.549(12) ?
    C24 C25 . 1.400(7) ?
    C24 C34 . 1.435(7) ?
    C24 H24 . 0.89(5) ?
    C25 C26 . 1.416(8) ?
    C25 H25 . 0.96(5) ?
    C26 C27 . 1.377(8) ?
    C26 H26 . 0.91(6) ?
    C27 C35 . 1.435(7) ?
    C27 H27 . 0.94(5) ?
    C28 C29 . 1.343(8) ?
    C28 C36 . 1.437(7) ?
    C28 H28 . 0.9500 ?
    C29 C30 . 1.417(9) ?
    C29 H29 . 0.9500 ?
    C30 C31 . 1.340(8) ?
    C30 H30 . 0.9500 ?
    C31 C37 . 1.434(7) ?
    C31 H31 . 0.9500 ?
    C32 C37 . 1.382(7) ?
    C32 C34 . 1.406(7) ?
    C32 H32 . 0.9500 ?
    C33 C36 . 1.378(7) ?
    C33 C35 . 1.407(7) ?
    C33 H33 . 0.9500 ?
    C34 C35 . 1.432(6) ?
    C36 C37 . 1.440(7) ?
    Sn4 C38 . 2.163(5) ?
    Sn4 C39 . 2.167(5) ?
    Sn4 C40 . 2.175(5) ?
    C38 H38A . 0.9800 ?
    C38 H38B . 0.9800 ?
    C38 H38C . 0.9800 ?
    C39 H39A . 0.9800 ?
    C39 H39B . 0.9800 ?
    C39 H39C . 0.9800 ?
    C40 H40A . 0.9800 ?
    C40 H40B . 0.9800 ?
    C40 H40C . 0.9800 ?
    Sn5 C41 . 2.164(6) ?
    Sn5 C42 . 2.174(5) ?
    Sn5 C43 . 2.179(5) ?
    C41 H41A . 0.9800 ?
    C41 H41B . 0.9800 ?
    C41 H41C . 0.9800 ?
    C42 H42A . 0.9800 ?
    C42 H42B . 0.9800 ?
    C42 H42C . 0.9800 ?
    C43 H43A . 0.9800 ?
    C43 H43B . 0.9800 ?
    C43 H43C . 0.9800 ?
    Sn6 C44 . 2.152(6) ?
    Sn6 C45 . 2.172(6) ?
    Sn6 C46 . 2.177(6) ?
    C44 H44A . 0.9800 ?
    C44 H44B . 0.9800 ?
    C44 H44C . 0.9800 ?
    C45 H45A . 0.9800 ?
    C45 H45B . 0.9800 ?
    C45 H45C . 0.9800 ?
    C46 H46A . 0.9800 ?
    C46 H46B . 0.9800 ?
    C46 H46C . 0.9800 ?
    Sn4' C38' . 2.163(6) ?
    Sn4' C39' . 2.167(6) ?
    Sn4' C40' . 2.175(7) ?
    C38' H38D . 0.9800 ?
    C38' H38E . 0.9800 ?
    C38' H38F . 0.9800 ?
    C39' H39D . 0.9800 ?
    C39' H39E . 0.9800 ?
    C39' H39F . 0.9800 ?
    C40' H40D . 0.9800 ?
    C40' H40E . 0.9800 ?
    C40' H40F . 0.9800 ?
    Sn5' C41' . 2.164(7) ?
    Sn5' C42' . 2.174(7) ?
    Sn5' C43' . 2.179(7) ?
    C41' H41D . 0.9800 ?
    C41' H41E . 0.9800 ?
    C41' H41F . 0.9800 ?
    C42' H42D . 0.9800 ?
    C42' H42E . 0.9800 ?
    C42' H42F . 0.9800 ?
    C43' H43D . 0.9800 ?
    C43' H43E . 0.9800 ?
    C43' H43F . 0.9800 ?
    Sn6' C44' . 2.152(7) ?
    Sn6' C45' . 2.172(7) ?
    Sn6' C46' . 2.177(7) ?
    C44' H44D . 0.9800 ?
    C44' H44E . 0.9800 ?
    C44' H44F . 0.9800 ?
    C45' H45D . 0.9800 ?
    C45' H45E . 0.9800 ?
    C45' H45F . 0.9800 ?
    C46' H46D . 0.9800 ?
    C46' H46E . 0.9800 ?
    C46' H46F . 0.9800 ?
loop_
    _geom_angle_atom_site_label_1
    _geom_angle_atom_site_label_2
    _geom_angle_atom_site_label_3
    _geom_angle_site_symmetry_1
    _geom_angle_site_symmetry_3
    _geom_angle
    _geom_angle_publ_flag
    C3 Co1 C1 . . 70.3(2) ?
    C3 Co1 C2 . . 39.6(2) ?
    C1 Co1 C2 . . 38.5(2) ?
    C3 Co1 C4 . . 38.4(2) ?
    C1 Co1 C4 . . 83.1(2) ?
    C2 Co1 C4 . . 70.8(2) ?
    C3 Co1 C11 . . 80.9(2) ?
    C1 Co1 C11 . . 38.1(2) ?
    C2 Co1 C11 . . 68.7(2) ?
    C4 Co1 C11 . . 68.30(19) ?
    C3 Co1 C12 . . 68.4(2) ?
    C1 Co1 C12 . . 68.8(2) ?
    C2 Co1 C12 . . 81.8(2) ?
    C4 Co1 C12 . . 37.86(19) ?
    C11 Co1 C12 . . 37.15(17) ?
    C3 Co1 Sn1' . . 170.6(2) ?
    C1 Co1 Sn1' . . 100.5(2) ?
    C2 Co1 Sn1' . . 132.9(2) ?
    C4 Co1 Sn1' . . 141.2(2) ?
    C11 Co1 Sn1' . . 90.71(18) ?
    C12 Co1 Sn1' . . 107.26(19) ?
    C3 Co1 Sn2' . . 98.8(2) ?
    C1 Co1 Sn2' . . 165.9(2) ?
    C2 Co1 Sn2' . . 135.2(2) ?
    C4 Co1 Sn2' . . 82.8(2) ?
    C11 Co1 Sn2' . . 133.4(2) ?
    C12 Co1 Sn2' . . 99.2(2) ?
    Sn1' Co1 Sn2' . . 90.02(19) ?
    C3 Co1 Sn3 . . 86.04(17) ?
    C1 Co1 Sn3 . . 127.76(16) ?
    C2 Co1 Sn3 . . 95.20(16) ?
    C4 Co1 Sn3 . . 106.55(15) ?
    C11 Co1 Sn3 . . 163.89(13) ?
    C12 Co1 Sn3 . . 143.26(13) ?
    C3 Co1 Sn1 . . 144.16(19) ?
    C1 Co1 Sn1 . . 86.74(15) ?
    C2 Co1 Sn1 . . 106.42(17) ?
    C4 Co1 Sn1 . . 166.18(15) ?
    C11 Co1 Sn1 . . 97.96(12) ?
    C12 Co1 Sn1 . . 129.04(13) ?
    Sn3 Co1 Sn1 . . 87.09(2) ?
    C3 Co1 Sn2 . . 126.82(19) ?
    C1 Co1 Sn2 . . 146.16(16) ?
    C2 Co1 Sn2 . . 166.12(17) ?
    C4 Co1 Sn2 . . 95.78(17) ?
    C11 Co1 Sn2 . . 110.27(13) ?
    C12 Co1 Sn2 . . 89.63(14) ?
    Sn3 Co1 Sn2 . . 85.14(2) ?
    Sn1 Co1 Sn2 . . 87.46(2) ?
    C3 Co1 Sn3' . . 97.4(2) ?
    C1 Co1 Sn3' . . 103.7(2) ?
    C2 Co1 Sn3' . . 84.7(2) ?
    C4 Co1 Sn3' . . 130.8(2) ?
    C11 Co1 Sn3' . . 140.25(19) ?
    C12 Co1 Sn3' . . 165.27(19) ?
    Sn1' Co1 Sn3' . . 86.31(18) ?
    Sn2' Co1 Sn3' . . 86.25(19) ?
    C2 C1 C11 . . 122.2(5) ?
    C2 C1 Co1 . . 70.8(3) ?
    C11 C1 Co1 . . 77.4(3) ?
    C2 C1 H1 . . 121(3) ?
    C11 C1 H1 . . 117(3) ?
    Co1 C1 H1 . . 126(3) ?
    C1 C2 C3 . . 118.6(6) ?
    C1 C2 Co1 . . 70.7(3) ?
    C3 C2 Co1 . . 70.0(3) ?
    C1 C2 H2 . . 121(4) ?
    C3 C2 H2 . . 120(4) ?
    Co1 C2 H2 . . 129(4) ?
    C4 C3 C2 . . 121.1(5) ?
    C4 C3 Co1 . . 72.1(3) ?
    C2 C3 Co1 . . 70.4(3) ?
    C4 C3 H3 . . 116(4) ?
    C2 C3 H3 . . 122(4) ?
    Co1 C3 H3 . . 123(4) ?
    C3 C4 C12 . . 120.9(5) ?
    C3 C4 Co1 . . 69.5(3) ?
    C12 C4 Co1 . . 76.5(3) ?
    C3 C4 H4 . . 120(3) ?
    C12 C4 H4 . . 119(3) ?
    Co1 C4 H4 . . 126(3) ?
    C6 C5 C13 . . 120.6(6) ?
    C6 C5 H5 . . 119.7 ?
    C13 C5 H5 . . 119.7 ?
    C5 C6 C7 . . 122.9(6) ?
    C5 C6 H6 . . 118.5 ?
    C7 C6 H6 . . 118.5 ?
    C8 C7 C6 . . 117.7(5) ?
    C8 C7 H7 . . 121.1 ?
    C6 C7 H7 . . 121.1 ?
    C7 C8 C14 . . 122.0(5) ?
    C7 C8 H8 . . 119.0 ?
    C14 C8 H8 . . 119.0 ?
    C14 C9 C11 . . 122.3(4) ?
    C14 C9 H9 . . 118.9 ?
    C11 C9 H9 . . 118.9 ?
    C13 C10 C12 . . 121.6(5) ?
    C13 C10 H10 . . 119.2 ?
    C12 C10 H10 . . 119.2 ?
    C9 C11 C1 . . 123.0(5) ?
    C9 C11 C12 . . 118.8(5) ?
    C1 C11 C12 . . 118.2(4) ?
    C9 C11 Co1 . . 135.6(3) ?
    C1 C11 Co1 . . 64.4(3) ?
    C12 C11 Co1 . . 71.5(3) ?
    C10 C12 C4 . . 123.1(5) ?
    C10 C12 C11 . . 118.7(5) ?
    C4 C12 C11 . . 118.2(5) ?
    C10 C12 Co1 . . 135.5(4) ?
    C4 C12 Co1 . . 65.7(3) ?
    C11 C12 Co1 . . 71.4(3) ?
    C10 C13 C5 . . 121.9(5) ?
    C10 C13 C14 . . 119.9(5) ?
    C5 C13 C14 . . 118.2(5) ?
    C9 C14 C8 . . 122.6(5) ?
    C9 C14 C13 . . 118.8(5) ?
    C8 C14 C13 . . 118.6(5) ?
    C16 Sn1 C17 . . 102.3(2) ?
    C16 Sn1 C15 . . 99.3(2) ?
    C17 Sn1 C15 . . 104.9(3) ?
    C16 Sn1 Co1 . . 112.4(2) ?
    C17 Sn1 Co1 . . 109.18(16) ?
    C15 Sn1 Co1 . . 126.0(3) ?
    Sn1 C15 H15A . . 109.5 ?
    Sn1 C15 H15B . . 109.5 ?
    H15A C15 H15B . . 109.5 ?
    Sn1 C15 H15C . . 109.5 ?
    H15A C15 H15C . . 109.5 ?
    H15B C15 H15C . . 109.5 ?
    Sn1 C16 H16A . . 109.5 ?
    Sn1 C16 H16B . . 109.5 ?
    H16A C16 H16B . . 109.5 ?
    Sn1 C16 H16C . . 109.5 ?
    H16A C16 H16C . . 109.5 ?
    H16B C16 H16C . . 109.5 ?
    Sn1 C17 H17A . . 109.5 ?
    Sn1 C17 H17B . . 109.5 ?
    H17A C17 H17B . . 109.5 ?
    Sn1 C17 H17C . . 109.5 ?
    H17A C17 H17C . . 109.5 ?
    H17B C17 H17C . . 109.5 ?
    C20 Sn2 C18 . . 105.1(3) ?
    C20 Sn2 C19 . . 108.1(3) ?
    C18 Sn2 C19 . . 98.7(3) ?
    C20 Sn2 Co1 . . 106.28(18) ?
    C18 Sn2 Co1 . . 127.0(2) ?
    C19 Sn2 Co1 . . 110.5(3) ?
    Sn2 C18 H18A . . 109.5 ?
    Sn2 C18 H18B . . 109.5 ?
    H18A C18 H18B . . 109.5 ?
    Sn2 C18 H18C . . 109.5 ?
    H18A C18 H18C . . 109.5 ?
    H18B C18 H18C . . 109.5 ?
    Sn2 C19 H19A . . 109.5 ?
    Sn2 C19 H19B . . 109.5 ?
    H19A C19 H19B . . 109.5 ?
    Sn2 C19 H19C . . 109.5 ?
    H19A C19 H19C . . 109.5 ?
    H19B C19 H19C . . 109.5 ?
    Sn2 C20 H20A . . 109.5 ?
    Sn2 C20 H20B . . 109.5 ?
    H20A C20 H20B . . 109.5 ?
    Sn2 C20 H20C . . 109.5 ?
    H20A C20 H20C . . 109.5 ?
    H20B C20 H20C . . 109.5 ?
    C23 Sn3 C21 . . 105.8(3) ?
    C23 Sn3 C22 . . 106.6(3) ?
    C21 Sn3 C22 . . 100.4(2) ?
    C23 Sn3 Co1 . . 109.53(18) ?
    C21 Sn3 Co1 . . 125.91(17) ?
    C22 Sn3 Co1 . . 106.98(19) ?
    Sn3 C21 H21A . . 109.5 ?
    Sn3 C21 H21B . . 109.5 ?
    H21A C21 H21B . . 109.5 ?
    Sn3 C21 H21C . . 109.5 ?
    H21A C21 H21C . . 109.5 ?
    H21B C21 H21C . . 109.5 ?
    Sn3 C22 H22A . . 109.5 ?
    Sn3 C22 H22B . . 109.5 ?
    H22A C22 H22B . . 109.5 ?
    Sn3 C22 H22C . . 109.5 ?
    H22A C22 H22C . . 109.5 ?
    H22B C22 H22C . . 109.5 ?
    Sn3 C23 H23A . . 109.5 ?
    Sn3 C23 H23B . . 109.5 ?
    H23A C23 H23B . . 109.5 ?
    Sn3 C23 H23C . . 109.5 ?
    H23A C23 H23C . . 109.5 ?
    H23B C23 H23C . . 109.5 ?
    C16' Sn1' C17' . . 102.3(5) ?
    C16' Sn1' C15' . . 99.3(4) ?
    C17' Sn1' C15' . . 104.9(5) ?
    C16' Sn1' Co1 . . 113(4) ?
    C17' Sn1' Co1 . . 113(2) ?
    C15' Sn1' Co1 . . 122(3) ?
    Sn1' C15' H15D . . 109.5 ?
    Sn1' C15' H15E . . 109.5 ?
    H15D C15' H15E . . 109.5 ?
    Sn1' C15' H15F . . 109.5 ?
    H15D C15' H15F . . 109.5 ?
    H15E C15' H15F . . 109.5 ?
    Sn1' C16' H16D . . 109.5 ?
    Sn1' C16' H16E . . 109.5 ?
    H16D C16' H16E . . 109.5 ?
    Sn1' C16' H16F . . 109.5 ?
    H16D C16' H16F . . 109.5 ?
    H16E C16' H16F . . 109.5 ?
    Sn1' C17' H17D . . 109.5 ?
    Sn1' C17' H17E . . 109.5 ?
    H17D C17' H17E . . 109.5 ?
    Sn1' C17' H17F . . 109.5 ?
    H17D C17' H17F . . 109.5 ?
    H17E C17' H17F . . 109.5 ?
    C20' Sn2' C18' . . 105.1(5) ?
    C20' Sn2' C19' . . 108.1(5) ?
    C18' Sn2' C19' . . 98.7(5) ?
    C20' Sn2' Co1 . . 116(2) ?
    C18' Sn2' Co1 . . 122(3) ?
    C19' Sn2' Co1 . . 105(3) ?
    Sn2' C18' H18D . . 109.5 ?
    Sn2' C18' H18E . . 109.5 ?
    H18D C18' H18E . . 109.5 ?
    Sn2' C18' H18F . . 109.5 ?
    H18D C18' H18F . . 109.5 ?
    H18E C18' H18F . . 109.5 ?
    Sn2' C19' H19D . . 109.5 ?
    Sn2' C19' H19E . . 109.5 ?
    H19D C19' H19E . . 109.5 ?
    Sn2' C19' H19F . . 109.5 ?
    H19D C19' H19F . . 109.5 ?
    H19E C19' H19F . . 109.5 ?
    Sn2' C20' H20D . . 109.5 ?
    Sn2' C20' H20E . . 109.5 ?
    H20D C20' H20E . . 109.5 ?
    Sn2' C20' H20F . . 109.5 ?
    H20D C20' H20F . . 109.5 ?
    H20E C20' H20F . . 109.5 ?
    C23' Sn3' C21' . . 105.8(5) ?
    C23' Sn3' C22' . . 106.6(5) ?
    C21' Sn3' C22' . . 100.4(4) ?
    C23' Sn3' Co1 . . 108(2) ?
    C21' Sn3' Co1 . . 133(2) ?
    C22' Sn3' Co1 . . 99(2) ?
    Sn3' C21' H21D . . 109.5 ?
    Sn3' C21' H21E . . 109.5 ?
    H21D C21' H21E . . 109.5 ?
    Sn3' C21' H21F . . 109.5 ?
    H21D C21' H21F . . 109.5 ?
    H21E C21' H21F . . 109.5 ?
    Sn3' C22' H22D . . 109.5 ?
    Sn3' C22' H22E . . 109.5 ?
    H22D C22' H22E . . 109.5 ?
    Sn3' C22' H22F . . 109.5 ?
    H22D C22' H22F . . 109.5 ?
    H22E C22' H22F . . 109.5 ?
    Sn3' C23' H23D . . 109.5 ?
    Sn3' C23' H23E . . 109.5 ?
    H23D C23' H23E . . 109.5 ?
    Sn3' C23' H23F . . 109.5 ?
    H23D C23' H23F . . 109.5 ?
    H23E C23' H23F . . 109.5 ?
    C24 Co2 C26 . . 70.8(2) ?
    C24 Co2 C25 . . 39.0(2) ?
    C26 Co2 C25 . . 39.4(2) ?
    C24 Co2 C27 . . 83.0(2) ?
    C26 Co2 C27 . . 37.9(2) ?
    C25 Co2 C27 . . 69.9(2) ?
    C24 Co2 C34 . . 38.24(18) ?
    C26 Co2 C34 . . 81.00(19) ?
    C25 Co2 C34 . . 68.77(19) ?
    C27 Co2 C34 . . 67.99(18) ?
    C24 Co2 C35 . . 68.27(19) ?
    C26 Co2 C35 . . 67.7(2) ?
    C25 Co2 C35 . . 80.68(19) ?
    C27 Co2 C35 . . 37.62(17) ?
    C34 Co2 C35 . . 36.63(16) ?
    C24 Co2 Sn5' . . 166.4(3) ?
    C26 Co2 Sn5' . . 102.3(3) ?
    C25 Co2 Sn5' . . 139.3(3) ?
    C27 Co2 Sn5' . . 84.6(3) ?
    C34 Co2 Sn5' . . 130.5(3) ?
    C35 Co2 Sn5' . . 98.4(3) ?
    C24 Co2 Sn4' . . 97.6(3) ?
    C26 Co2 Sn4' . . 168.4(3) ?
    C25 Co2 Sn4' . . 130.4(3) ?
    C27 Co2 Sn4' . . 142.9(3) ?
    C34 Co2 Sn4' . . 89.6(3) ?
    C35 Co2 Sn4' . . 108.3(3) ?
    Sn5' Co2 Sn4' . . 89.0(3) ?
    C24 Co2 Sn6 . . 127.92(15) ?
    C26 Co2 Sn6 . . 85.08(15) ?
    C25 Co2 Sn6 . . 94.87(14) ?
    C27 Co2 Sn6 . . 105.56(14) ?
    C34 Co2 Sn6 . . 163.54(12) ?
    C35 Co2 Sn6 . . 142.22(12) ?
    C24 Co2 Sn4 . . 85.28(14) ?
    C26 Co2 Sn4 . . 141.95(16) ?
    C25 Co2 Sn4 . . 104.72(15) ?
    C27 Co2 Sn4 . . 166.36(14) ?
    C34 Co2 Sn4 . . 98.44(12) ?
    C35 Co2 Sn4 . . 130.42(12) ?
    Sn6 Co2 Sn4 . . 87.15(2) ?
    C24 Co2 Sn5 . . 145.11(15) ?
    C26 Co2 Sn5 . . 128.37(16) ?
    C25 Co2 Sn5 . . 167.34(15) ?
    C27 Co2 Sn5 . . 97.77(15) ?
    C34 Co2 Sn5 . . 109.82(12) ?
    C35 Co2 Sn5 . . 91.08(13) ?
    Sn6 Co2 Sn5 . . 85.73(2) ?
    Sn4 Co2 Sn5 . . 87.95(2) ?
    C24 Co2 Sn6' . . 105.7(4) ?
    C26 Co2 Sn6' . . 96.5(3) ?
    C25 Co2 Sn6' . . 85.8(4) ?
    C27 Co2 Sn6' . . 129.0(3) ?
    C34 Co2 Sn6' . . 142.7(3) ?
    C35 Co2 Sn6' . . 164.1(3) ?
    Sn5' Co2 Sn6' . . 86.5(3) ?
    Sn4' Co2 Sn6' . . 86.8(3) ?
    C25 C24 C34 . . 121.2(5) ?
    C25 C24 Co2 . . 71.1(3) ?
    C34 C24 Co2 . . 77.5(3) ?
    C25 C24 H24 . . 119(3) ?
    C34 C24 H24 . . 119(3) ?
    Co2 C24 H24 . . 131(3) ?
    C24 C25 C26 . . 118.9(5) ?
    C24 C25 Co2 . . 69.9(3) ?
    C26 C25 Co2 . . 70.1(3) ?
    C24 C25 H25 . . 119(3) ?
    C26 C25 H25 . . 121(3) ?
    Co2 C25 H25 . . 128(3) ?
    C27 C26 C25 . . 120.7(5) ?
    C27 C26 Co2 . . 72.5(3) ?
    C25 C26 Co2 . . 70.5(3) ?
    C27 C26 H26 . . 124(4) ?
    C25 C26 H26 . . 115(4) ?
    Co2 C26 H26 . . 134(4) ?
    C26 C27 C35 . . 121.3(5) ?
    C26 C27 Co2 . . 69.6(3) ?
    C35 C27 Co2 . . 77.1(3) ?
    C26 C27 H27 . . 118(3) ?
    C35 C27 H27 . . 120(3) ?
    Co2 C27 H27 . . 127(3) ?
    C29 C28 C36 . . 119.7(6) ?
    C29 C28 H28 . . 120.1 ?
    C36 C28 H28 . . 120.1 ?
    C28 C29 C30 . . 121.8(6) ?
    C28 C29 H29 . . 119.1 ?
    C30 C29 H29 . . 119.1 ?
    C31 C30 C29 . . 120.8(6) ?
    C31 C30 H30 . . 119.6 ?
    C29 C30 H30 . . 119.6 ?
    C30 C31 C37 . . 120.4(6) ?
    C30 C31 H31 . . 119.8 ?
    C37 C31 H31 . . 119.8 ?
    C37 C32 C34 . . 122.3(4) ?
    C37 C32 H32 . . 118.8 ?
    C34 C32 H32 . . 118.8 ?
    C36 C33 C35 . . 122.4(5) ?
    C36 C33 H33 . . 118.8 ?
    C35 C33 H33 . . 118.8 ?
    C32 C34 C35 . . 118.6(4) ?
    C32 C34 C24 . . 122.9(4) ?
    C35 C34 C24 . . 118.5(4) ?
    C32 C34 Co2 . . 135.6(3) ?
    C35 C34 Co2 . . 72.7(3) ?
    C24 C34 Co2 . . 64.2(3) ?
    C33 C35 C34 . . 118.6(4) ?
    C33 C35 C27 . . 123.0(4) ?
    C34 C35 C27 . . 118.4(5) ?
    C33 C35 Co2 . . 138.5(4) ?
    C34 C35 Co2 . . 70.6(3) ?
    C27 C35 Co2 . . 65.3(3) ?
    C33 C36 C28 . . 122.4(5) ?
    C33 C36 C37 . . 119.1(5) ?
    C28 C36 C37 . . 118.5(5) ?
    C32 C37 C31 . . 122.5(5) ?
    C32 C37 C36 . . 119.0(4) ?
    C31 C37 C36 . . 118.5(5) ?
    C38 Sn4 C39 . . 99.8(2) ?
    C38 Sn4 C40 . . 105.0(2) ?
    C39 Sn4 C40 . . 101.9(2) ?
    C38 Sn4 Co2 . . 126.31(15) ?
    C39 Sn4 Co2 . . 112.00(15) ?
    C40 Sn4 Co2 . . 109.04(16) ?
    Sn4 C38 H38A . . 109.5 ?
    Sn4 C38 H38B . . 109.5 ?
    H38A C38 H38B . . 109.5 ?
    Sn4 C38 H38C . . 109.5 ?
    H38A C38 H38C . . 109.5 ?
    H38B C38 H38C . . 109.5 ?
    Sn4 C39 H39A . . 109.5 ?
    Sn4 C39 H39B . . 109.5 ?
    H39A C39 H39B . . 109.5 ?
    Sn4 C39 H39C . . 109.5 ?
    H39A C39 H39C . . 109.5 ?
    H39B C39 H39C . . 109.5 ?
    Sn4 C40 H40A . . 109.5 ?
    Sn4 C40 H40B . . 109.5 ?
    H40A C40 H40B . . 109.5 ?
    Sn4 C40 H40C . . 109.5 ?
    H40A C40 H40C . . 109.5 ?
    H40B C40 H40C . . 109.5 ?
    C41 Sn5 C42 . . 99.8(3) ?
    C41 Sn5 C43 . . 104.2(3) ?
    C42 Sn5 C43 . . 106.4(2) ?
    C41 Sn5 Co2 . . 126.63(18) ?
    C42 Sn5 Co2 . . 110.42(16) ?
    C43 Sn5 Co2 . . 107.81(16) ?
    Sn5 C41 H41A . . 109.5 ?
    Sn5 C41 H41B . . 109.5 ?
    H41A C41 H41B . . 109.5 ?
    Sn5 C41 H41C . . 109.5 ?
    H41A C41 H41C . . 109.5 ?
    H41B C41 H41C . . 109.5 ?
    Sn5 C42 H42A . . 109.5 ?
    Sn5 C42 H42B . . 109.5 ?
    H42A C42 H42B . . 109.5 ?
    Sn5 C42 H42C . . 109.5 ?
    H42A C42 H42C . . 109.5 ?
    H42B C42 H42C . . 109.5 ?
    Sn5 C43 H43A . . 109.5 ?
    Sn5 C43 H43B . . 109.5 ?
    H43A C43 H43B . . 109.5 ?
    Sn5 C43 H43C . . 109.5 ?
    H43A C43 H43C . . 109.5 ?
    H43B C43 H43C . . 109.5 ?
    C44 Sn6 C45 . . 99.8(3) ?
    C44 Sn6 C46 . . 107.4(2) ?
    C45 Sn6 C46 . . 106.1(2) ?
    C44 Sn6 Co2 . . 126.20(17) ?
    C45 Sn6 Co2 . . 107.62(18) ?
    C46 Sn6 Co2 . . 108.02(17) ?
    Sn6 C44 H44A . . 109.5 ?
    Sn6 C44 H44B . . 109.5 ?
    H44A C44 H44B . . 109.5 ?
    Sn6 C44 H44C . . 109.5 ?
    H44A C44 H44C . . 109.5 ?
    H44B C44 H44C . . 109.5 ?
    Sn6 C45 H45A . . 109.5 ?
    Sn6 C45 H45B . . 109.5 ?
    H45A C45 H45B . . 109.5 ?
    Sn6 C45 H45C . . 109.5 ?
    H45A C45 H45C . . 109.5 ?
    H45B C45 H45C . . 109.5 ?
    Sn6 C46 H46A . . 109.5 ?
    Sn6 C46 H46B . . 109.5 ?
    H46A C46 H46B . . 109.5 ?
    Sn6 C46 H46C . . 109.5 ?
    H46A C46 H46C . . 109.5 ?
    H46B C46 H46C . . 109.5 ?
    C38' Sn4' C39' . . 99.8(4) ?
    C38' Sn4' C40' . . 105.0(5) ?
    C39' Sn4' C40' . . 101.9(5) ?
    C38' Sn4' Co2 . . 120(4) ?
    C39' Sn4' Co2 . . 122(4) ?
    C40' Sn4' Co2 . . 106(4) ?
    Sn4' C38' H38D . . 109.5 ?
    Sn4' C38' H38E . . 109.5 ?
    H38D C38' H38E . . 109.5 ?
    Sn4' C38' H38F . . 109.5 ?
    H38D C38' H38F . . 109.5 ?
    H38E C38' H38F . . 109.5 ?
    Sn4' C39' H39D . . 109.5 ?
    Sn4' C39' H39E . . 109.5 ?
    H39D C39' H39E . . 109.5 ?
    Sn4' C39' H39F . . 109.5 ?
    H39D C39' H39F . . 109.5 ?
    H39E C39' H39F . . 109.5 ?
    Sn4' C40' H40D . . 109.5 ?
    Sn4' C40' H40E . . 109.5 ?
    H40D C40' H40E . . 109.5 ?
    Sn4' C40' H40F . . 109.5 ?
    H40D C40' H40F . . 109.5 ?
    H40E C40' H40F . . 109.5 ?
    C41' Sn5' C42' . . 99.8(5) ?
    C41' Sn5' C43' . . 104.2(5) ?
    C42' Sn5' C43' . . 106.4(5) ?
    C41' Sn5' Co2 . . 125(5) ?
    C42' Sn5' Co2 . . 107(4) ?
    C43' Sn5' Co2 . . 112(4) ?
    Sn5' C41' H41D . . 109.5 ?
    Sn5' C41' H41E . . 109.5 ?
    H41D C41' H41E . . 109.5 ?
    Sn5' C41' H41F . . 109.5 ?
    H41D C41' H41F . . 109.5 ?
    H41E C41' H41F . . 109.5 ?
    Sn5' C42' H42D . . 109.5 ?
    Sn5' C42' H42E . . 109.5 ?
    H42D C42' H42E . . 109.5 ?
    Sn5' C42' H42F . . 109.5 ?
    H42D C42' H42F . . 109.5 ?
    H42E C42' H42F . . 109.5 ?
    Sn5' C43' H43D . . 109.5 ?
    Sn5' C43' H43E . . 109.5 ?
    H43D C43' H43E . . 109.5 ?
    Sn5' C43' H43F . . 109.5 ?
    H43D C43' H43F . . 109.5 ?
    H43E C43' H43F . . 109.5 ?
    C44' Sn6' C45' . . 99.8(5) ?
    C44' Sn6' C46' . . 107.4(5) ?
    C45' Sn6' C46' . . 106.1(5) ?
    C44' Sn6' Co2 . . 126(4) ?
    C45' Sn6' Co2 . . 110(4) ?
    C46' Sn6' Co2 . . 106(4) ?
    Sn6' C44' H44D . . 109.5 ?
    Sn6' C44' H44E . . 109.5 ?
    H44D C44' H44E . . 109.5 ?
    Sn6' C44' H44F . . 109.5 ?
    H44D C44' H44F . . 109.5 ?
    H44E C44' H44F . . 109.5 ?
    Sn6' C45' H45D . . 109.5 ?
    Sn6' C45' H45E . . 109.5 ?
    H45D C45' H45E . . 109.5 ?
    Sn6' C45' H45F . . 109.5 ?
    H45D C45' H45F . . 109.5 ?
    H45E C45' H45F . . 109.5 ?
    Sn6' C46' H46D . . 109.5 ?
    Sn6' C46' H46E . . 109.5 ?
    H46D C46' H46E . . 109.5 ?
    Sn6' C46' H46F . . 109.5 ?
    H46D C46' H46F . . 109.5 ?
    H46E C46' H46F . . 109.5 ?
loop_
    _geom_torsion_atom_site_label_1
    _geom_torsion_atom_site_label_2
    _geom_torsion_atom_site_label_3
    _geom_torsion_atom_site_label_4
    _geom_torsion_site_symmetry_1
    _geom_torsion_site_symmetry_2
    _geom_torsion_site_symmetry_3
    _geom_torsion_site_symmetry_4
    _geom_torsion
    _geom_torsion_publ_flag
    C11 C1 C2 C3 . . . . 7.7(7) ?
    Co1 C1 C2 C3 . . . . -52.9(4) ?
    C11 C1 C2 Co1 . . . . 60.6(4) ?
    C1 C2 C3 C4 . . . . -0.2(7) ?
    Co1 C2 C3 C4 . . . . -53.4(4) ?
    C1 C2 C3 Co1 . . . . 53.2(4) ?
    C2 C3 C4 C12 . . . . -6.4(8) ?
    Co1 C3 C4 C12 . . . . -59.0(4) ?
    C2 C3 C4 Co1 . . . . 52.6(4) ?
    C13 C5 C6 C7 . . . . -0.8(11) ?
    C5 C6 C7 C8 . . . . 0.5(10) ?
    C6 C7 C8 C14 . . . . 0.4(8) ?
    C14 C9 C11 C1 . . . . 177.3(4) ?
    C14 C9 C11 C12 . . . . -1.0(7) ?
    C14 C9 C11 Co1 . . . . 91.4(6) ?
    C2 C1 C11 C9 . . . . 173.3(4) ?
    Co1 C1 C11 C9 . . . . -129.3(4) ?
    C2 C1 C11 C12 . . . . -8.4(7) ?
    Co1 C1 C11 C12 . . . . 49.0(4) ?
    C2 C1 C11 Co1 . . . . -57.4(4) ?
    C13 C10 C12 C4 . . . . -179.4(5) ?
    C13 C10 C12 C11 . . . . 0.6(8) ?
    C13 C10 C12 Co1 . . . . -91.6(7) ?
    C3 C4 C12 C10 . . . . -174.6(5) ?
    Co1 C4 C12 C10 . . . . 129.7(5) ?
    C3 C4 C12 C11 . . . . 5.5(7) ?
    Co1 C4 C12 C11 . . . . -50.2(4) ?
    C3 C4 C12 Co1 . . . . 55.6(4) ?
    C9 C11 C12 C10 . . . . 0.2(7) ?
    C1 C11 C12 C10 . . . . -178.2(4) ?
    Co1 C11 C12 C10 . . . . -132.3(5) ?
    C9 C11 C12 C4 . . . . -179.9(4) ?
    C1 C11 C12 C4 . . . . 1.7(6) ?
    Co1 C11 C12 C4 . . . . 47.6(4) ?
    C9 C11 C12 Co1 . . . . 132.5(4) ?
    C1 C11 C12 Co1 . . . . -45.9(4) ?
    C12 C10 C13 C5 . . . . 178.5(5) ?
    C12 C10 C13 C14 . . . . -0.5(8) ?
    C6 C5 C13 C10 . . . . -178.9(6) ?
    C6 C5 C13 C14 . . . . 0.2(9) ?
    C11 C9 C14 C8 . . . . -179.0(4) ?
    C11 C9 C14 C13 . . . . 1.0(7) ?
    C7 C8 C14 C9 . . . . 179.1(5) ?
    C7 C8 C14 C13 . . . . -1.0(7) ?
    C10 C13 C14 C9 . . . . -0.3(7) ?
    C5 C13 C14 C9 . . . . -179.4(5) ?
    C10 C13 C14 C8 . . . . 179.8(5) ?
    C5 C13 C14 C8 . . . . 0.7(7) ?
    C34 C24 C25 C26 . . . . 9.7(7) ?
    Co2 C24 C25 C26 . . . . -52.0(4) ?
    C34 C24 C25 Co2 . . . . 61.7(4) ?
    C24 C25 C26 C27 . . . . -2.5(7) ?
    Co2 C25 C26 C27 . . . . -54.4(4) ?
    C24 C25 C26 Co2 . . . . 51.8(4) ?
    C25 C26 C27 C35 . . . . -6.2(7) ?
    Co2 C26 C27 C35 . . . . -59.6(4) ?
    C25 C26 C27 Co2 . . . . 53.5(4) ?
    C36 C28 C29 C30 . . . . 0.0(10) ?
    C28 C29 C30 C31 . . . . -2.0(10) ?
    C29 C30 C31 C37 . . . . 0.5(9) ?
    C37 C32 C34 C35 . . . . 2.0(7) ?
    C37 C32 C34 C24 . . . . -178.3(4) ?
    C37 C32 C34 Co2 . . . . 96.2(6) ?
    C25 C24 C34 C32 . . . . 172.2(4) ?
    Co2 C24 C34 C32 . . . . -129.2(4) ?
    C25 C24 C34 C35 . . . . -8.1(7) ?
    Co2 C24 C34 C35 . . . . 50.4(4) ?
    C25 C24 C34 Co2 . . . . -58.6(4) ?
    C36 C33 C35 C34 . . . . 0.6(8) ?
    C36 C33 C35 C27 . . . . 178.9(5) ?
    C36 C33 C35 Co2 . . . . -92.0(6) ?
    C32 C34 C35 C33 . . . . -2.4(7) ?
    C24 C34 C35 C33 . . . . 177.9(4) ?
    Co2 C34 C35 C33 . . . . -135.4(4) ?
    C32 C34 C35 C27 . . . . 179.1(4) ?
    C24 C34 C35 C27 . . . . -0.5(6) ?
    Co2 C34 C35 C27 . . . . 46.1(4) ?
    C32 C34 C35 Co2 . . . . 133.0(4) ?
    C24 C34 C35 Co2 . . . . -46.7(4) ?
    C26 C27 C35 C33 . . . . -170.7(5) ?
    Co2 C27 C35 C33 . . . . 133.2(5) ?
    C26 C27 C35 C34 . . . . 7.6(7) ?
    Co2 C27 C35 C34 . . . . -48.5(4) ?
    C26 C27 C35 Co2 . . . . 56.1(4) ?
    C35 C33 C36 C28 . . . . -174.8(5) ?
    C35 C33 C36 C37 . . . . 1.7(8) ?
    C29 C28 C36 C33 . . . . 179.8(6) ?
    C29 C28 C36 C37 . . . . 3.3(8) ?
    C34 C32 C37 C31 . . . . 179.4(5) ?
    C34 C32 C37 C36 . . . . 0.2(7) ?
    C30 C31 C37 C32 . . . . -176.3(5) ?
    C30 C31 C37 C36 . . . . 2.9(8) ?
    C33 C36 C37 C32 . . . . -2.1(7) ?
    C28 C36 C37 C32 . . . . 174.5(5) ?
    C33 C36 C37 C31 . . . . 178.7(5) ?
    C28 C36 C37 C31 . . . . -4.7(7) ?
_shelx_hkl_file
;
  -1   0   0   -0.30    0.05
  -1   0   0   -0.29    0.06
   1   0   0   -0.37    0.04
   1   0   0   -0.37    0.04
  -2   0   0  379.41   12.25
  -2   0   0  363.37   10.82
   2   0   0  394.92   10.39
   2   0   0  386.38   11.08
  -3   0   0    6.25    0.36
  -3   0   0    7.05    0.47
   3   0   0    6.53    0.31
   3   0   0    6.29    0.30
  -4   0   0   19.91    0.76
  -4   0   0   18.68    0.88
   4   0   0   18.89    0.67
   4   0   0   18.79    0.70
  -5   0   0  115.58    4.05
  -5   0   0  119.60    3.59
   5   0   0  119.41    3.60
   5   0   0  120.82    3.38
  -6   0   0   34.71    1.48
  -6   0   0   34.08    1.27
   6   0   0   33.48    1.23
   6   0   0   34.92    1.17
  -7   0   0  185.54    6.33
  -7   0   0  191.09    5.61
   7   0   0  186.50    5.65
   7   0   0  186.44    5.30
  -8   0   0   26.68    1.30
  -8   0   0   24.78    1.07
   8   0   0   22.89    1.00
   8   0   0   25.11    0.99
  -9   0   0    2.75    0.63
  -9   0   0    4.35    0.47
   9   0   0    4.63    0.41
   9   0   0    3.70    0.40
 -10   0   0    7.16    0.62
 -10   0   0    6.57    0.81
  10   0   0    6.93    0.52
  10   0   0    6.76    0.53
 -11   0   0   14.22    1.05
 -11   0   0   13.88    0.84
  11   0   0   14.89    0.81
  11   0   0   12.82    0.77
 -12   0   0    2.05    0.52
 -12   0   0    2.42    0.80
 -13   0   0    4.24    0.61
  13   0   0    4.86    0.54
 -14   0   0    3.79    0.62
  14   0   0    2.43    0.55
 -15   0   0    0.22    0.49
  14  -1   0   -0.04    0.37
 -14   1   0    0.72    0.43
  13  -1   0   32.10    1.37
 -13   1   0   30.85    1.75
 -13   1   0   31.39    1.43
  12  -1   0   27.42    1.25
  12  -1   0   24.86    1.17
 -12   1   0   27.62    1.26
 -12   1   0   26.75    1.55
  11  -1   0  106.03    3.47
  11  -1   0  120.28    3.77
 -11   1   0  111.45    4.30
 -11   1   0  112.39    3.69
  10  -1   0    8.03    0.56
  10  -1   0    8.33    0.56
 -10   1   0    7.28    0.60
 -10   1   0    6.79    0.82
   9  -1   0   82.27    2.71
   9  -1   0   79.51    2.53
  -9   1   0   78.83    3.16
  -9   1   0   81.46    2.69
   8  -1   0   43.84    1.50
   8  -1   0   44.03    1.59
  -8   1   0   45.20    1.93
  -8   1   0   41.14    1.57
   7  -1   0   28.45    1.06
   7  -1   0   29.11    1.13
  -7   1   0   29.58    1.40
  -7   1   0   29.51    1.14
   6  -1   0    8.11    0.44
   6  -1   0    7.44    0.42
  -6   1   0    6.50    0.47
  -6   1   0    6.08    0.64
   5  -1   0  101.32    2.85
   5  -1   0   95.77    3.03
  -5   1   0   98.45    2.99
  -5   1   0   99.46    3.47
   4  -1   0   49.63    1.51
   4  -1   0   52.01    1.63
  -4   1   0   48.76    1.59
  -4   1   0   50.60    1.90
   3  -1   0   28.07    0.89
   3  -1   0   28.15    0.95
  -3   1   0   28.61    1.16
   2  -1   0  130.88    3.43
   2  -1   0  119.23    3.64
  -2   1   0  121.02    3.59
  -2   1   0  121.92    4.06
   1  -1   0   30.51    0.87
   1  -1   0   28.98    0.93
  -1   1   0   27.45    1.04
   0  -1   0   -0.05    0.04
   0  -1   0    0.03    0.04
   0  -1   0   -0.08    0.03
   0   1   0   -0.02    0.04
  -1  -1   0  611.95   16.56
  -1  -1   0  589.10   17.25
   1   1   0  617.24   17.75
  -2  -1   0    1.16    0.16
  -2  -1   0    1.53    0.17
   2   1   0    1.68    0.16
   2   1   0    1.24    0.12
  -3  -1   0    7.62    0.43
  -3  -1   0    7.36    0.46
   3   1   0    8.14    0.35
   3   1   0    7.84    0.38
  -4  -1   0   46.21    1.52
  -4  -1   0   42.96    1.65
   4   1   0   46.67    1.39
   4   1   0   43.31    1.46
  -5  -1   0   10.04    0.56
  -5  -1   0    9.55    0.59
   5   1   0    9.73    0.46
   5   1   0   11.16    0.49
  -6  -1   0   75.33    2.48
  -6  -1   0   71.97    2.74
   6   1   0   79.30    2.44
   6   1   0   76.55    2.29
  -7  -1   0    5.75    0.48
  -7  -1   0    6.52    0.56
   7   1   0    5.88    0.39
   7   1   0    5.80    0.41
  -8  -1   0   31.13    1.30
  -8  -1   0   32.15    1.46
   8   1   0   29.96    1.20
   8   1   0   31.44    1.17
  -9  -1   0    6.04    0.67
  -9  -1   0    5.34    0.52
   9   1   0    5.16    0.45
   9   1   0    6.18    0.46
 -10  -1   0    1.22    0.51
 -10  -1   0    1.38    0.37
  10   1   0    2.20    0.37
 -11  -1   0   53.48    2.37
 -11  -1   0   58.37    2.19
  11   1   0   55.56    1.99
  11   1   0   57.94    2.10
  12   1   0   -0.09    0.29
 -13  -1   0   18.18    1.05
  13   1   0   16.05    0.93
 -14  -1   0    8.02    0.76
  14   1   0    7.26    0.68
 -15  -1   0    3.19    0.67
  15   1   0    1.85    0.48
 -16  -1   0    0.62    0.58
  14  -2   0   -0.01    0.37
 -14   2   0    0.01    0.72
  13  -2   0    2.40    0.54
  13  -2   0    1.77    0.40
 -13   2   0    3.16    0.85
 -12   2   0    0.28    0.33
 -12   2   0    0.84    0.58
  11  -2   0   20.21    1.02
  11  -2   0   17.33    0.94
 -11   2   0   18.78    1.32
 -11   2   0   21.42    0.99
  10  -2   0   21.20    1.01
  10  -2   0   21.40    0.97
 -10   2   0   20.88    1.35
 -10   2   0   21.05    0.99
   9  -2   0   14.75    0.80
   9  -2   0   15.90    0.78
  -9   2   0   14.65    1.10
  -9   2   0   16.70    0.80
   8  -2   0   77.77    2.54
   8  -2   0   72.48    2.35
  -8   2   0   72.88    2.44
  -8   2   0   80.00    3.02
   7  -2   0    8.50    0.51
   7  -2   0    9.12    0.50
  -7   2   0    9.16    0.77
  -7   2   0    9.39    0.51
   6  -2   0   48.06    1.68
   6  -2   0   51.13    1.58
  -6   2   0   49.07    1.62
  -6   2   0   48.06    2.00
   5  -2   0    0.64    0.18
  -5   2   0    0.22    0.14
  -5   2   0    0.36    0.27
   4  -2   0   19.85    0.75
   4  -2   0   20.27    0.70
  -4   2   0   18.09    0.97
  -4   2   0   17.05    0.70
   3  -2   0  193.63    5.63
   3  -2   0  194.73    5.27
  -3   2   0  183.95    5.50
  -3   2   0  191.02    6.29
   2  -2   0  200.31    5.05
   2  -2   0  183.62    5.38
  -2   2   0  168.38    5.53
  -2   2   0  179.29    5.97
   1  -2   0  123.96    3.69
   1  -2   0  119.91    3.43
  -1   2   0  125.46    4.06
   0  -2   0   90.75    3.01
   0  -2   0   99.46    2.93
   0   2   0  104.73    3.30
  -1  -2   0  106.78    2.94
  -1  -2   0  106.39    3.08
   1   2   0  101.08    3.20
  -2  -2   0    2.26    0.27
  -2  -2   0    1.75    0.19
   2   2   0    1.93    0.27
  -3  -2   0    4.64    0.37
  -3  -2   0    4.24    0.31
  -4  -2   0   32.56    1.22
  -4  -2   0   31.94    1.19
   4   2   0   32.86    1.09
   4   2   0   32.45    1.17
  -5  -2   0  129.87    4.04
  -5  -2   0  135.18    4.44
   5   2   0  131.54    3.80
   5   2   0  134.29    4.05
  -6  -2   0    7.99    0.56
  -6  -2   0    7.95    0.54
   6   2   0    7.78    0.45
   6   2   0    8.15    0.45
  -7  -2   0   65.68    2.30
  -7  -2   0   68.42    2.49
   7   2   0   67.53    2.12
   7   2   0   66.85    2.25
  -8  -2   0    7.21    0.57
  -8  -2   0    7.59    0.66
   8   2   0    7.28    0.48
   8   2   0    7.58    0.49
  -9  -2   0   77.49    2.75
  -9  -2   0   82.25    3.00
   9   2   0   78.08    2.67
   9   2   0   79.15    2.54
 -10  -2   0    3.11    0.49
  10   2   0    1.89    0.39
  10   2   0    2.97    0.42
 -11  -2   0    5.52    0.60
  11   2   0    6.67    0.57
  11   2   0    6.63    0.52
 -12  -2   0   15.83    0.96
  12   2   0   14.87    0.85
  12   2   0   13.78    0.82
 -13  -2   0    2.10    0.56
  13   2   0    0.97    0.37
 -14  -2   0    2.79    0.64
  14   2   0    2.16    0.59
 -15  -2   0   16.57    1.07
  15   2   0   14.46    0.98
 -16  -2   0    0.30    0.59
 -15   3   0   12.23    1.32
  14  -3   0    0.15    0.39
 -14   3   0    1.58    0.71
  13  -3   0    4.07    0.58
  13  -3   0    3.24    0.54
 -13   3   0    4.65    0.96
  12  -3   0    0.33    0.30
  12  -3   0   -0.12    0.30
  11  -3   0   18.89    0.97
  11  -3   0   17.73    0.91
 -11   3   0   17.68    1.29
  10  -3   0    0.16    0.23
  10  -3   0    0.26    0.26
 -10   3   0    0.23    0.26
 -10   3   0   -0.07    0.49
   9  -3   0   -0.02    0.20
   9  -3   0    0.18    0.22
  -9   3   0    0.00    0.23
   8  -3   0   22.90    0.93
   8  -3   0   21.48    0.97
  -8   3   0   22.60    1.34
  -8   3   0   20.90    0.90
   7  -3   0  148.40    4.51
   7  -3   0  145.40    4.20
  -7   3   0  142.31    5.14
  -7   3   0  145.83    4.32
   6  -3   0    8.16    0.46
   6  -3   0    8.43    0.48
  -6   3   0    8.56    0.72
  -6   3   0    7.67    0.42
   5  -3   0    8.87    0.46
   5  -3   0    9.68    0.50
  -5   3   0    9.03    0.71
  -5   3   0    8.66    0.41
   4  -3   0  356.34    9.41
   4  -3   0  354.77   10.05
  -4   3   0  340.84   11.15
  -4   3   0  324.21    9.78
   3  -3   0    5.37    0.31
   3  -3   0    5.61    0.35
  -3   3   0    5.95    0.53
  -3   3   0    4.52    0.22
   2  -3   0   74.44    2.37
   2  -3   0   78.50    2.21
  -2   3   0   73.81    2.66
   1  -3   0   93.54    2.97
   1  -3   0   94.72    2.74
  -1   3   0   99.59    3.26
   0  -3   0    0.88    0.24
   0  -3   0    0.99    0.17
   0  -3   0    0.52    0.15
   0   3   0    1.41    0.26
  -1  -3   0   33.12    1.01
  -1  -3   0   32.07    1.06
   1   3   0   29.31    1.10
   1   3   0   29.67    1.18
  -2  -3   0   69.92    2.19
  -2  -3   0   72.39    2.07
   2   3   0   68.12    2.31
  -3  -3   0   32.59    1.06
  -3  -3   0   31.63    1.15
   3   3   0   29.85    1.19
  -4  -3   0   25.23    1.04
  -4  -3   0   25.92    0.95
   4   3   0   28.30    1.08
  -5  -3   0    2.63    0.34
  -5  -3   0    2.44    0.27
   5   3   0    2.20    0.33
   5   3   0    2.50    0.26
  -6  -3   0    2.75    0.34
  -6  -3   0    3.21    0.38
   6   3   0    3.27    0.31
   6   3   0    2.64    0.33
  -7  -3   0   22.49    0.97
  -7  -3   0   21.37    1.02
   7   3   0   20.97    0.89
   7   3   0   19.51    0.91
  -8  -3   0   27.20    1.25
  -8  -3   0   26.70    1.21
   8   3   0   28.86    1.15
   8   3   0   25.99    1.09
  -9  -3   0   19.62    1.07
   9   3   0   21.15    0.97
   9   3   0   21.54    0.95
 -10  -3   0   68.40    2.56
  10   3   0   67.99    2.44
  10   3   0   70.41    2.34
 -11  -3   0   38.07    1.68
  11   3   0   37.74    1.54
  11   3   0   37.31    1.51
 -12  -3   0    2.87    0.54
  12   3   0    2.14    0.50
  12   3   0    3.14    0.50
 -13  -3   0   10.36    0.84
  13   3   0   11.41    0.80
 -14  -3   0    2.00    0.64
  14   3   0    2.39    0.60
 -15  -3   0   15.50    1.09
  15   3   0   13.91    0.99
 -16   4   0    4.29    1.27
 -15   4   0    5.16    1.11
  14  -4   0    2.04    0.58
 -14   4   0    2.88    0.97
  13  -4   0   27.11    1.29
  13  -4   0   32.33    1.44
 -13   4   0   29.76    1.81
  12  -4   0    9.41    0.68
  12  -4   0    9.37    0.71
 -12   4   0    8.50    1.08
  11  -4   0    8.38    0.64
  11  -4   0    7.64    0.60
 -11   4   0    9.46    0.99
  10  -4   0    1.47    0.38
 -10   4   0    1.03    0.52
   9  -4   0    6.78    0.53
   9  -4   0    6.98    0.54
  -9   4   0    7.12    0.87
   8  -4   0   89.43    2.93
   8  -4   0   85.74    2.71
  -8   4   0   89.66    3.47
  -8   4   0   84.52    2.69
   7  -4   0  141.86    4.43
   7  -4   0  142.16    4.11
  -7   4   0  141.09    4.17
  -7   4   0  140.22    5.07
   6  -4   0  247.96    6.94
   6  -4   0  257.55    7.45
  -6   4   0  238.54    7.11
  -6   4   0  250.51    8.36
   5  -4   0   35.85    1.15
   5  -4   0   32.29    1.23
  -5   4   0   30.63    1.50
  -5   4   0   28.29    1.01
   4  -4   0   19.16    0.74
   4  -4   0   18.23    0.81
  -4   4   0   18.36    1.00
   3  -4   0  235.55    6.67
   3  -4   0  241.62    7.16
  -3   4   0  246.06    7.94
   2  -4   0  351.03    9.64
   2  -4   0  358.93   10.34
  -2   4   0  348.43   11.37
   1  -4   0   32.20    1.24
   1  -4   0   34.17    1.10
   1  -4   0   32.95    1.03
  -1   4   0   32.70    1.32
   0  -4   0  720.60   19.74
   0  -4   0  670.74   18.85
   0   4   0  654.81   20.19
   0   4   0  748.41   22.20
  -1  -4   0   17.61    0.68
  -1  -4   0   17.00    0.69
   1   4   0   18.51    0.86
   1   4   0   16.83    0.70
  -2  -4   0    0.82    0.23
  -2  -4   0    0.77    0.19
   2   4   0    1.33    0.33
  -3  -4   0   25.08    0.90
  -3  -4   0   23.04    0.97
   3   4   0   24.22    1.08
  -4  -4   0   42.12    1.39
  -4  -4   0   40.74    1.51
   4   4   0   40.22    1.57
  -5  -4   0   96.12    2.99
   5   4   0  103.16    3.27
  -6  -4   0   14.26    0.83
   6   4   0   15.66    0.72
   6   4   0   14.06    0.80
  -7  -4   0    2.35    0.42
   7   4   0    3.38    0.42
   7   4   0    3.32    0.37
  -8  -4   0   -0.09    0.27
   8   4   0    0.63    0.22
   8   4   0    0.59    0.23
  -9  -4   0    0.18    0.30
   9   4   0    0.50    0.25
   9   4   0    1.61    0.37
 -10  -4   0   11.76    0.84
  10   4   0   11.49    0.73
  10   4   0   11.36    0.72
 -11  -4   0   20.15    1.11
  11   4   0   17.60    0.96
  11   4   0   18.26    0.97
 -12  -4   0    9.07    0.77
  12   4   0    7.45    0.65
  12   4   0    8.60    0.69
 -13  -4   0    0.95    0.45
  13   4   0    1.29    0.40
 -14  -4   0    8.46    0.85
  14   4   0   10.20    0.81
 -15  -4   0    0.77    0.55
  15   4   0    1.12    0.50
 -15   5   0    9.09    1.24
 -14   5   0    3.44    1.04
  13  -5   0   13.69    0.87
  13  -5   0   14.23    0.92
 -13   5   0   12.52    1.24
  12  -5   0   32.53    1.40
  12  -5   0   32.08    1.49
 -12   5   0   34.00    1.95
  11  -5   0   13.81    0.82
  11  -5   0   15.46    0.92
 -11   5   0   17.50    1.30
  10  -5   0    1.27    0.38
  10  -5   0    2.14    0.42
 -10   5   0    3.28    0.79
   9  -5   0    7.67    0.57
   9  -5   0    6.77    0.56
  -9   5   0    6.89    0.94
   8  -5   0   83.45    2.96
   8  -5   0   89.12    2.78
  -8   5   0   91.93    3.57
   7  -5   0  101.22    3.10
   7  -5   0  101.90    3.35
  -7   5   0  102.51    3.89
   6  -5   0    3.05    0.44
   6  -5   0    3.37    0.39
  -6   5   0    3.81    0.71
   5  -5   0  150.59    4.39
   5  -5   0  151.93    4.75
  -5   5   0  155.08    5.33
   4  -5   0    0.84    0.24
   4  -5   0    0.12    0.16
  -4   5   0    0.21    0.33
   3  -5   0    1.34    0.23
   3  -5   0    1.83    0.29
  -3   5   0    0.76    0.34
   2  -5   0    1.14    0.22
  -2   5   0    0.78    0.29
   1  -5   0   25.14    0.87
   1  -5   0   27.59    0.96
   1  -5   0   26.39    1.13
  -1   5   0   25.01    1.15
   0  -5   0    0.24    0.13
   0  -5   0    0.57    0.16
   0   5   0    0.31    0.19
   0   5   0    0.53    0.22
  -1  -5   0  252.38    7.33
  -1  -5   0  254.34    7.04
   1   5   0  255.94    7.69
   1   5   0  251.80    8.18
  -2  -5   0    0.04    0.16
  -2  -5   0    0.04    0.14
   2   5   0    0.04    0.15
   2   5   0    0.17    0.20
  -3  -5   0   93.46    2.93
  -3  -5   0   91.87    2.76
   3   5   0   89.58    3.12
  -4  -5   0   54.70    2.01
  -4  -5   0   60.21    1.89
   4   5   0   57.93    2.16
  -5  -5   0   23.56    1.12
  -5  -5   0   25.33    1.03
   5   5   0   26.50    1.22
  -6  -5   0   81.93    2.60
  -6  -5   0   81.79    2.80
   6   5   0   81.92    2.87
  -7  -5   0    2.52    0.45
   7   5   0    2.16    0.46
   7   5   0    2.39    0.36
  -8  -5   0    1.05    0.33
   8   5   0    1.00    0.29
   8   5   0    0.60    0.26
  -9  -5   0   21.71    1.21
   9   5   0   25.32    1.14
   9   5   0   24.20    1.09
 -10  -5   0    2.81    0.52
  10   5   0    1.90    0.45
  10   5   0    2.76    0.47
 -11  -5   0  126.91    4.41
  11   5   0  129.37    4.31
  11   5   0  131.22    4.09
 -12  -5   0   10.62    0.86
  12   5   0    8.69    0.72
 -13  -5   0    9.19    0.85
  13   5   0    8.93    0.77
 -14  -5   0    1.52    0.52
  14   5   0    0.87    0.46
 -15  -5   0    0.72    0.57
  15   5   0    1.00    0.52
 -15   6   0    3.36    1.18
 -14   6   0    9.53    1.24
  13  -6   0    3.27    0.64
  13  -6   0    3.45    0.62
 -13   6   0    4.10    0.99
  12  -6   0    1.77    0.52
  12  -6   0    2.82    0.57
 -12   6   0    3.31    0.94
  11  -6   0   15.24    0.89
  11  -6   0   17.41    0.98
 -11   6   0   15.94    1.32
  10  -6   0   18.64    1.04
  10  -6   0   20.00    0.97
 -10   6   0   19.72    1.43
   9  -6   0    8.49    0.63
   9  -6   0    9.50    0.70
  -9   6   0    9.50    1.06
   8  -6   0   72.21    2.56
   8  -6   0   67.43    2.32
  -8   6   0   71.64    3.03
   7  -6   0  120.96    3.94
   7  -6   0  120.19    3.62
  -7   6   0  117.69    4.48
   6  -6   0   17.52    0.82
   6  -6   0   16.99    0.92
  -6   6   0   17.22    1.17
   5  -6   0   47.31    1.87
   5  -6   0   51.87    1.71
  -5   6   0   51.04    2.16
   4  -6   0   22.12    1.02
   4  -6   0   21.08    0.89
  -4   6   0   20.15    1.17
   3  -6   0   44.86    1.55
   3  -6   0   47.80    1.77
  -3   6   0   46.14    1.92
   2  -6   0  171.61    5.12
   2  -6   0  186.71    5.56
   2  -6   0  179.91    5.07
  -2   6   0  172.59    5.97
   1  -6   0    2.81    0.39
   1  -6   0    2.43    0.30
   1  -6   0    3.18    0.24
  -1   6   0    2.54    0.46
   0  -6   0  138.30    4.07
   0  -6   0  136.53    3.98
   0   6   0  138.06    4.62
   0   6   0  135.03    4.42
  -1  -6   0    2.42    0.29
  -1  -6   0    1.98    0.29
   1   6   0    1.58    0.35
   1   6   0    1.77    0.41
  -2  -6   0    6.19    0.43
  -2  -6   0    6.68    0.46
   2   6   0    6.38    0.59
   2   6   0    5.62    0.40
  -3  -6   0   85.37    2.76
  -3  -6   0   85.10    2.59
   3   6   0   79.25    2.95
  -4  -6   0    9.02    0.56
  -4  -6   0    8.74    0.62
   4   6   0    9.40    0.75
  -5  -6   0   37.20    1.53
  -5  -6   0   34.92    1.36
   5   6   0   38.27    1.66
  -6  -6   0   30.54    1.34
  -6  -6   0   27.71    1.18
   6   6   0   28.48    1.39
  -7  -6   0   28.78    1.34
   7   6   0   28.39    1.38
   7   6   0   27.21    1.18
  -8  -6   0    7.58    0.65
   8   6   0    7.41    0.71
   8   6   0    6.81    0.57
  -9  -6   0   29.60    1.41
   9   6   0   26.05    1.22
   9   6   0   26.84    1.32
 -10  -6   0    2.78    0.56
  10   6   0    2.59    0.53
  10   6   0    2.61    0.48
 -11  -6   0    1.47    0.44
  11   6   0    1.14    0.37
  11   6   0    0.90    0.35
 -12  -6   0   30.04    1.57
  12   6   0   31.00    1.41
 -13  -6   0    1.23    0.52
  13   6   0    1.13    0.45
 -14  -6   0    0.51    0.53
 -15   7   0    4.75    1.19
 -14   7   0    5.18    1.15
  13  -7   0   -0.18    0.43
  13  -7   0    1.05    0.44
 -13   7   0    0.56    0.73
  12  -7   0    2.86    0.59
  12  -7   0    3.57    0.63
 -12   7   0    3.82    0.93
  11  -7   0   56.04    2.05
  11  -7   0   54.42    2.23
 -11   7   0   52.29    2.67
  10  -7   0   18.22    1.05
  10  -7   0   17.42    0.92
 -10   7   0   16.37    1.33
   9  -7   0    1.69    0.49
  -9   7   0    1.05    0.64
   8  -7   0    0.99    0.32
   8  -7   0    0.74    0.28
  -8   7   0    0.92    0.56
   7  -7   0   93.49    2.99
   7  -7   0   95.35    3.28
  -7   7   0   94.44    3.77
   6  -7   0    5.81    0.54
   6  -7   0    4.24    0.46
  -6   7   0    5.91    0.77
   5  -7   0    0.70    0.26
   5  -7   0    1.33    0.41
  -5   7   0    2.10    0.66
   4  -7   0   54.30    1.84
   4  -7   0   56.15    2.09
  -4   7   0   51.47    2.28
   3  -7   0   14.52    0.72
   3  -7   0   15.66    0.88
  -3   7   0   16.38    0.98
   2  -7   0    0.66    0.27
   2  -7   0    1.42    0.31
  -2   7   0   -0.20    0.34
   1  -7   0   19.37    0.85
   1  -7   0   18.76    1.05
  -1   7   0   18.38    0.98
  -1   7   0   21.04    1.04
   0  -7   0   -0.02    0.17
   0   7   0    0.07    0.26
   0   7   0    0.12    0.22
  -1  -7   0   16.48    0.76
  -1  -7   0   16.70    0.77
   1   7   0   15.12    0.80
   1   7   0   16.59    0.96
  -2  -7   0    5.21    0.44
  -2  -7   0    4.70    0.43
   2   7   0    4.81    0.41
   2   7   0    5.77    0.61
  -3  -7   0   15.71    0.78
  -3  -7   0   14.65    0.79
   3   7   0   15.56    0.99
  -4  -7   0   17.10    0.90
  -4  -7   0   17.72    0.85
   4   7   0   17.21    1.08
  -5  -7   0   15.24    0.86
  -5  -7   0   12.90    0.74
   5   7   0   15.44    0.99
  -6  -7   0   13.81    0.76
  -6  -7   0   13.27    0.85
   6   7   0   11.61    0.94
  -7  -7   0   45.21    1.90
  -7  -7   0   45.86    1.75
   7   7   0   48.82    2.05
  -8  -7   0   57.25    2.35
   8   7   0   63.17    2.22
   8   7   0   62.73    2.48
  -9  -7   0    2.54    0.54
   9   7   0    2.74    0.60
   9   7   0    2.86    0.45
 -10  -7   0   56.56    2.36
  10   7   0   56.93    2.13
  10   7   0   55.68    2.25
 -11  -7   0    0.04    0.42
  11   7   0    0.68    0.43
  11   7   0   -0.26    0.36
 -12  -7   0    1.05    0.47
  12   7   0    0.40    0.39
 -13  -7   0   -0.01    0.51
 -14  -7   0    0.74    0.57
  14   7   0    0.24    0.51
 -14   8   0   10.65    1.32
  13  -8   0    9.62    0.91
 -13   8   0   13.25    1.31
  12  -8   0   10.82    0.88
  12  -8   0   11.17    0.81
 -12   8   0   11.39    1.22
  11  -8   0    1.66    0.45
  11  -8   0    2.16    0.52
 -11   8   0    0.52    0.63
  10  -8   0    9.08    0.80
  10  -8   0    9.21    0.70
 -10   8   0    9.69    1.07
   9  -8   0   12.93    0.88
   9  -8   0   13.58    0.81
  -9   8   0   11.87    1.14
   8  -8   0   13.13    0.77
   8  -8   0   11.87    0.84
  -8   8   0   12.06    1.15
   7  -8   0   -0.03    0.26
  -7   8   0    0.32    0.53
   6  -8   0   95.14    3.33
   6  -8   0   93.57    2.99
  -6   8   0   91.74    3.71
   5  -8   0   16.39    0.86
   5  -8   0   17.04    0.99
  -5   8   0   18.67    1.22
   4  -8   0   38.25    1.47
   4  -8   0   42.27    1.75
  -4   8   0   38.10    1.87
   3  -8   0  100.94    3.43
   3  -8   0   90.02    2.98
  -3   8   0   99.58    3.63
   2  -8   0   13.39    0.72
   2  -8   0   12.79    0.54
   2  -8   0   14.16    0.91
  -2   8   0   14.76    0.93
   1  -8   0    8.39    0.46
   1  -8   0    8.85    0.55
  -1   8   0    8.30    0.69
  -1   8   0    7.75    0.68
   0  -8   0    6.56    0.48
   0  -8   0    5.58    0.44
   0   8   0    6.52    0.59
   0   8   0    6.41    0.62
  -1  -8   0    0.46    0.22
  -1  -8   0    0.34    0.24
   1   8   0    1.20    0.40
   1   8   0   -0.12    0.29
  -2  -8   0   32.62    1.28
  -2  -8   0   30.99    1.29
   2   8   0   31.35    1.53
  -3  -8   0   55.05    2.04
  -3  -8   0   57.59    1.94
   3   8   0   51.93    2.26
  -4  -8   0    1.44    0.37
  -4  -8   0    2.58    0.45
   4   8   0    1.54    0.44
  -5  -8   0   15.01    0.84
  -5  -8   0   17.26    0.96
   5   8   0   16.78    1.15
  -6  -8   0   14.37    0.83
  -6  -8   0   13.81    0.87
   6   8   0   11.85    1.01
  -7  -8   0   19.25    1.01
  -7  -8   0   19.02    1.10
   7   8   0   20.38    1.24
  -8  -8   0    5.11    0.64
   8   8   0    5.52    0.52
   8   8   0    4.72    0.71
  -9  -8   0    1.28    0.43
   9   8   0    0.10    0.33
   9   8   0   -0.15    0.42
 -10  -8   0    8.52    0.80
  10   8   0    8.03    0.71
  10   8   0    9.79    0.86
 -11  -8   0    9.94    0.86
  11   8   0    7.86    0.71
  11   8   0    7.78    0.81
 -12  -8   0    3.72    0.72
  12   8   0    2.79    0.62
 -13  -8   0    0.78    0.59
  13   8   0    0.86    0.52
 -14   9   0    2.26    0.96
  13  -9   0    1.68    0.55
 -13   9   0    3.63    1.08
  12  -9   0    7.65    0.77
  12  -9   0    8.00    0.84
 -12   9   0    8.39    1.15
  11  -9   0   16.91    0.99
  11  -9   0   15.74    1.10
 -11   9   0   16.32    1.43
  10  -9   0    5.77    0.70
 -10   9   0    7.13    1.02
   9  -9   0    8.42    0.75
   9  -9   0    8.36    0.66
  -9   9   0    6.34    0.95
   8  -9   0   29.43    1.50
   8  -9   0   29.69    1.32
  -8   9   0   29.30    1.79
   7  -9   0   42.44    1.64
   7  -9   0   43.15    1.89
  -7   9   0   39.25    2.15
   6  -9   0    5.83    0.55
   6  -9   0    5.14    0.62
  -6   9   0    6.40    0.90
   5  -9   0   44.22    1.64
   5  -9   0   41.57    1.87
  -5   9   0   42.53    2.09
   4  -9   0   19.38    0.95
   4  -9   0   19.46    1.14
  -4   9   0   17.63    1.23
   3  -9   0    5.90    0.53
   3  -9   0    5.77    0.65
  -3   9   0    6.42    0.76
   2  -9   0    4.36    0.45
   2  -9   0    5.47    0.65
  -2   9   0    5.62    0.61
  -2   9   0    3.63    0.65
   1  -9   0   40.75    1.55
  -1   9   0   42.88    1.87
  -1   9   0   40.53    1.81
   0  -9   0    0.14    0.23
   0  -9   0    0.16    0.25
   0   9   0    0.00    0.35
  -1  -9   0   17.89    0.89
  -1  -9   0   20.03    0.94
   1   9   0   17.08    1.11
  -2  -9   0   -0.17    0.30
   2   9   0    0.38    0.34
  -3  -9   0   29.03    1.30
  -3  -9   0   27.55    1.24
   3   9   0   28.93    1.57
  -4  -9   0  111.01    3.41
  -4  -9   0  102.96    3.58
   4   9   0  104.11    3.88
  -5  -9   0   31.48    1.41
  -5  -9   0   34.88    1.56
   5   9   0   34.91    1.77
  -6  -9   0   32.06    1.49
  -6  -9   0   31.43    1.37
   6   9   0   29.20    1.68
  -7  -9   0   -0.01    0.29
  -7  -9   0   -0.21    0.38
  -8  -9   0   31.55    1.50
  -8  -9   0   24.73    1.27
   8   9   0   25.80    1.55
  -9  -9   0   10.46    0.88
   9   9   0   10.92    0.77
   9   9   0   10.05    1.02
 -10  -9   0    1.29    0.48
  10   9   0    0.21    0.39
  10   9   0    0.26    0.50
 -11  -9   0   24.77    1.39
  11   9   0   21.34    1.20
  11   9   0   19.89    1.27
 -12  -9   0    5.19    0.78
  12   9   0    5.35    0.72
  13 -10   0    5.54    0.91
 -13  10   0    6.39    1.20
  12 -10   0    0.10    0.54
  12 -10   0    0.19    0.48
 -12  10   0    0.00    0.77
  11 -10   0    1.61    0.51
  11 -10   0    1.48    0.45
 -11  10   0    0.79    0.72
  10 -10   0    0.27    0.40
 -10  10   0    0.54    0.68
   9 -10   0   17.81    0.99
   9 -10   0   16.42    1.12
  -9  10   0   16.22    1.36
   8 -10   0   11.80    0.81
   8 -10   0   13.50    0.97
  -8  10   0   11.98    1.21
   7 -10   0   48.06    2.16
   7 -10   0   49.33    1.87
  -7  10   0   46.86    2.42
   6 -10   0    3.47    0.63
   6 -10   0    2.49    0.47
  -6  10   0    2.03    0.70
   5 -10   0   12.15    0.76
   5 -10   0   10.75    0.90
  -5  10   0   11.68    1.05
   4 -10   0    5.58    0.54
   4 -10   0    5.16    0.64
  -4  10   0    5.65    0.81
   3 -10   0    4.00    0.50
   3 -10   0    4.01    0.64
  -3  10   0    4.36    0.75
   2 -10   0   21.65    1.05
  -2  10   0   21.88    1.34
  -2  10   0   24.18    1.34
   1 -10   0    7.44    0.62
  -1  10   0    8.26    0.78
  -1  10   0    8.11    0.82
   0 -10   0    0.21    0.24
   0  10   0    0.16    0.32
  -1 -10   0    9.41    0.64
  -1 -10   0    9.92    0.67
   1  10   0    9.83    0.88
  -2 -10   0    5.33    0.58
  -2 -10   0    5.43    0.54
   2  10   0    5.40    0.74
  -3 -10   0   60.82    2.39
  -3 -10   0   68.23    2.34
   3  10   0   68.24    2.79
  -4 -10   0   55.90    2.10
  -4 -10   0   57.30    2.25
   4  10   0   59.15    2.55
  -5 -10   0   -0.22    0.28
  -5 -10   0    0.44    0.40
   5  10   0    0.61    0.45
  -6 -10   0   30.48    1.44
  -6 -10   0   34.05    1.59
   6  10   0   33.91    1.82
  -7 -10   0    0.84    0.44
  -7 -10   0    0.29    0.33
   7  10   0    0.45    0.48
  -8 -10   0    2.43    0.65
  -8 -10   0    2.54    0.53
   8  10   0    2.74    0.82
  -9 -10   0    4.31    0.71
   9  10   0    3.18    0.59
   9  10   0    4.37    0.89
 -10 -10   0   -0.04    0.53
  10  10   0    0.70    0.43
  10  10   0    0.87    0.58
 -11 -10   0    3.03    0.78
  11  10   0    1.69    0.50
 -12 -10   0    7.58    0.92
  12  10   0    8.03    0.85
  12 -11   0    2.24    0.60
 -12  11   0    3.95    1.09
  11 -11   0    3.71    0.79
  11 -11   0    3.82    0.69
 -11  11   0    1.62    0.82
  10 -11   0    8.04    0.75
  10 -11   0    7.83    0.88
 -10  11   0    9.20    1.15
   9 -11   0    9.73    0.76
   9 -11   0    8.25    0.87
  -9  11   0    8.80    1.15
   8 -11   0    7.18    0.80
   8 -11   0    6.64    0.67
  -8  11   0    6.57    1.01
   7 -11   0   42.95    1.75
   7 -11   0   42.73    2.07
  -7  11   0   39.81    2.22
   6 -11   0    0.46    0.32
   6 -11   0    0.15    0.41
  -6  11   0    0.66    0.58
   5 -11   0    5.11    0.57
   5 -11   0    4.46    0.69
  -5  11   0    3.23    0.81
   4 -11   0   12.81    1.03
   4 -11   0   12.36    0.80
  -4  11   0   12.61    1.10
   3 -11   0    3.83    0.50
  -3  11   0    3.59    0.65
  -3  11   0    4.93    0.80
   2 -11   0   21.29    1.09
  -2  11   0   25.18    1.42
  -2  11   0   24.11    1.40
   1 -11   0    0.39    0.28
  -1  11   0    0.80    0.38
   0 -11   0    0.73    0.31
   0  11   0    0.43    0.39
  -1 -11   0   19.72    1.03
   1  11   0   18.55    1.24
  -2 -11   0   27.55    1.29
   2  11   0   27.93    1.58
  -3 -11   0   12.50    0.85
  -3 -11   0   10.39    0.78
   3  11   0   13.36    1.08
  -4 -11   0  102.19    3.68
  -4 -11   0  106.55    3.51
   4  11   0  111.19    4.08
  -5 -11   0   12.87    0.85
  -5 -11   0   10.84    0.88
   5  11   0   15.01    1.17
  -6 -11   0   12.89    0.88
  -6 -11   0   14.46    0.98
   6  11   0   11.34    1.10
  -7 -11   0    5.31    0.73
  -7 -11   0    7.65    0.67
   7  11   0    7.88    0.99
  -8 -11   0   10.79    0.84
  -8 -11   0   10.30    0.94
   8  11   0    9.54    1.05
  -9 -11   0   12.36    1.04
   9  11   0   15.20    0.99
   9  11   0   15.12    1.27
 -10 -11   0    6.49    0.86
  10  11   0    3.76    1.03
  10  11   0    7.31    0.77
 -11 -11   0    8.23    0.92
  11  11   0    6.30    0.83
  11 -12   0    0.50    0.61
  11 -12   0    0.04    0.52
 -11  12   0   -0.47    0.86
  10 -12   0    4.39    0.69
 -10  12   0    4.31    1.06
   9 -12   0    9.36    0.79
   9 -12   0    8.43    0.96
  -9  12   0    9.77    1.17
   8 -12   0    2.40    0.58
   8 -12   0    1.82    0.54
  -8  12   0    2.96    0.96
   7 -12   0   20.08    1.34
   7 -12   0   19.96    1.10
  -7  12   0   18.92    1.44
   6 -12   0   13.49    0.90
   6 -12   0   14.00    1.07
  -6  12   0   15.51    1.28
   5 -12   0   18.34    1.34
   5 -12   0   22.94    1.15
  -5  12   0   21.92    1.48
   4 -12   0    3.81    0.55
  -4  12   0    4.44    0.87
  -4  12   0    3.87    0.70
   3 -12   0    6.38    0.59
  -3  12   0    6.02    0.87
  -3  12   0    5.86    0.79
   2 -12   0   -0.21    0.30
   1 -12   0    6.30    0.62
  -1  12   0    7.49    0.77
   0 -12   0   29.84    1.38
   0  12   0   31.41    1.69
  -1 -12   0    6.61    0.64
   1  12   0    6.99    0.79
  -2 -12   0   11.18    0.80
   2  12   0   11.76    1.03
  -3 -12   0   10.97    0.80
   3  12   0   10.32    1.05
  -4 -12   0    3.38    0.69
  -4 -12   0    2.50    0.53
   4  12   0    3.71    0.78
  -5 -12   0    4.24    0.59
  -5 -12   0    3.76    0.73
   5  12   0    4.93    0.86
  -6 -12   0    1.14    0.40
  -6 -12   0    0.98    0.54
   6  12   0    1.01    0.57
  -7 -12   0    6.10    0.67
  -7 -12   0    5.05    0.82
   7  12   0    4.72    0.92
  -8 -12   0    0.66    0.44
  -8 -12   0    1.56    0.60
   8  12   0    1.01    0.62
  -9 -12   0   -0.02    0.62
   9  12   0    0.23    0.46
   9  12   0    0.04    0.67
 -10 -12   0    1.10    0.66
  10  12   0    1.17    0.51
  10  12   0    0.89    0.72
  10 -13   0    0.97    0.53
  10 -13   0   -0.05    0.66
 -10  13   0    1.39    0.87
   9 -13   0    4.35    0.97
   9 -13   0    5.08    0.71
  -9  13   0    5.55    1.14
   8 -13   0    1.01    0.46
   8 -13   0   -0.25    0.60
  -8  13   0    0.16    0.77
   7 -13   0    5.27    0.67
   7 -13   0    3.38    0.84
  -7  13   0    3.89    1.02
   6 -13   0    0.58    0.41
   5 -13   0    3.13    0.56
  -5  13   0    3.84    0.71
  -5  13   0    3.82    0.96
   4 -13   0    0.26    0.36
  -4  13   0    0.05    0.66
  -4  13   0    0.16    0.45
   3 -13   0   10.66    0.79
  -3  13   0   11.44    1.00
   2 -13   0    7.41    0.66
  -2  13   0    7.16    0.84
   1 -13   0    9.62    0.75
  -1  13   0    7.91    0.90
   0 -13   0    0.29    0.35
   0  13   0    0.13    0.44
  -1 -13   0    4.51    0.57
   1  13   0    3.69    0.75
  -2 -13   0    4.66    0.60
   2  13   0    5.15    0.84
  -3 -13   0    1.88    0.53
   3  13   0    2.46    0.60
  -4 -13   0    8.67    0.76
   4  13   0    8.07    0.99
  -5 -13   0    5.83    0.67
   5  13   0    6.31    0.96
  -6 -13   0    0.23    0.42
   6  13   0    0.28    0.61
  -7 -13   0   -0.13    0.42
   7  13   0    0.03    0.64
  -8 -13   0    9.29    1.03
  -8 -13   0    8.59    0.86
   8  13   0    9.53    1.18
   9 -14   0    3.03    0.99
   9 -14   0    3.03    0.77
  -9  14   0    4.86    1.23
   8 -14   0    1.28    0.71
   8 -14   0    2.66    0.71
  -8  14   0    1.33    0.89
   7 -14   0    0.89    0.50
  -7  14   0    0.85    0.84
   6 -14   0    0.18    0.43
  -6  14   0   -0.19    0.79
  -6  14   0   -0.17    0.54
   5 -14   0   -0.09    0.41
  -5  14   0    0.07    0.51
   4 -14   0    3.71    0.63
  -4  14   0    3.29    0.78
   3 -14   0    2.50    0.56
  -3  14   0    1.18    0.50
   2 -14   0    0.92    0.41
  -2  14   0    0.81    0.49
   1 -14   0    9.12    0.79
  -1  14   0    9.84    1.00
   0 -14   0   14.25    0.96
   0  14   0   13.08    1.15
  -1 -14   0    7.45    0.72
   1  14   0    8.09    0.96
  -2 -14   0    8.99    0.76
   2  14   0    8.29    1.02
  -3 -14   0   19.78    1.16
   3  14   0   19.82    1.47
  -4 -14   0   11.47    0.91
   4  14   0   12.78    1.26
  -5 -14   0    3.51    0.66
   5  14   0    4.19    0.97
  -6 -14   0    4.23    0.71
   6  14   0    4.45    1.05
  -7 -14   0    5.88    0.74
   7  14   0    4.05    1.05
   7 -15   0    3.46    0.72
  -7  15   0    2.88    0.94
  -7  15   0    4.93    1.25
   6 -15   0    0.74    0.49
  -6  15   0    1.03    0.59
   5 -15   0    0.55    0.48
  -5  15   0    1.02    0.58
   4 -15   0   25.87    1.36
  -4  15   0   23.81    1.60
   3 -15   0    5.72    0.74
  -3  15   0    4.73    0.88
   2 -15   0   10.66    0.90
  -2  15   0   11.04    1.07
   1 -15   0   -0.12    0.44
  -1  15   0    1.28    0.60
   0 -15   0    0.04    0.42
   0  15   0    0.14    0.56
  -1 -15   0    0.02    0.43
   1  15   0    0.35    0.58
  -2 -15   0   19.13    1.18
   2  15   0   20.21    1.50
  -3 -15   0    0.92    0.49
   3  15   0    0.23    0.65
  -4 -15   0   30.16    1.60
   4  15   0   34.33    2.03
   5  15   0    1.97    0.75
   3 -16   0   14.21    1.04
   2 -16   0    1.36    0.52
  -2  16   0    0.16    0.61
   1 -16   0    6.91    0.83
  -1  16   0    9.03    1.09
   0 -16   0    5.44    0.76
   0  16   0    6.72    1.05
   4  15  -1   -0.05    0.74
   3  15  -1    5.27    1.07
  -3 -15   1    7.13    0.77
   2  15  -1    6.20    1.03
  -2 -15   1    6.79    0.77
   1  15  -1   -0.37    0.59
  -1 -15   1    0.35    0.45
   0  15  -1    0.10    0.59
   0 -15   1    0.39    0.46
  -1  15  -1   -0.37    0.55
   1 -15   1    0.60    0.45
  -2  15  -1   16.05    1.34
   2 -15   1   15.98    1.06
  -3  15  -1    1.66    0.62
   3 -15   1    3.07    0.67
  -4  15  -1    0.43    0.56
   4 -15   1    0.69    0.47
  -5  15  -1    4.67    0.93
   5 -15   1    6.28    0.75
  -6  15  -1    8.17    1.05
   6 -15   1    9.23    0.83
   6  14  -1   -0.32    0.67
  -6 -14   1    0.16    0.47
   5  14  -1    8.96    1.21
  -5 -14   1   10.48    0.89
   4  14  -1    0.63    0.67
  -4 -14   1   -0.20    0.43
   3  14  -1    7.91    1.07
  -3 -14   1   10.39    0.85
   2  14  -1   -0.05    0.54
   1  14  -1    0.88    0.53
  -1 -14   1    1.02    0.41
   0  14  -1   -0.29    0.50
  -1  14  -1    8.24    0.93
   1 -14   1    7.51    0.75
  -2  14  -1    8.17    0.97
   2 -14   1    7.45    0.75
  -3  14  -1   45.79    2.25
   3 -14   1   40.19    1.81
  -4  14  -1   -0.12    0.50
   4 -14   1    0.04    0.41
  -5  14  -1    3.03    0.83
   5 -14   1    1.69    0.49
  -6  14  -1    3.42    1.11
  -6  14  -1    2.26    0.62
   6 -14   1    2.30    0.62
  -7  14  -1   -0.12    0.56
   7 -14   1    0.36    0.47
  -8  14  -1    4.75    0.93
  -8  14  -1    4.81    1.19
   8 -14   1    5.13    0.77
   9 -14   1    0.28    0.77
   8  13  -1    4.04    1.12
  -8 -13   1    5.05    0.76
  -8 -13   1    3.05    0.94
   7  13  -1    0.32    0.70
  -7 -13   1    0.40    0.45
  -7 -13   1   -0.25    0.65
   6  13  -1    5.47    1.05
  -6 -13   1    6.44    0.75
   5  13  -1    0.44    0.58
  -5 -13   1    0.41    0.41
   4  13  -1    1.58    0.64
  -4 -13   1    3.18    0.57
   3  13  -1    1.97    0.62
  -3 -13   1    2.09    0.52
   2  13  -1    8.02    1.00
  -2 -13   1   10.76    0.80
   1  13  -1   33.13    1.89
  -1 -13   1   36.31    1.62
   0  13  -1   -0.14    0.47
   0 -13   1   -0.19    0.35
  -1  13  -1   23.76    1.50
   1 -13   1   24.21    1.24
  -2  13  -1    4.42    0.76
   2 -13   1    5.32    0.61
  -3  13  -1    0.11    0.45
   3 -13   1    0.52    0.37
  -4  13  -1    3.50    0.71
   4 -13   1    2.49    0.52
  -5  13  -1    0.52    0.47
  -5  13  -1    1.17    0.70
   5 -13   1    0.89    0.38
  -6  13  -1    9.01    0.97
  -6  13  -1   12.15    1.20
   6 -13   1   10.70    0.82
  -7  13  -1    3.06    1.00
   7 -13   1    1.55    0.61
   7 -13   1    1.33    0.44
  -8  13  -1    1.43    0.80
   8 -13   1    1.37    0.65
   8 -13   1    0.42    0.44
  -9  13  -1    0.08    0.86
   9 -13   1    0.85    0.48
 -10  13  -1   -0.17    0.89
  10 -13   1    0.68    0.73
  10 -13   1    0.25    0.51
   9  12  -1    0.23    0.50
  -9 -12   1    0.26    0.65
  -9 -12   1    0.34    0.48
   8  12  -1    1.86    0.69
  -8 -12   1    4.20    0.86
  -8 -12   1    2.33    0.61
   7  12  -1    0.11    0.65
  -7 -12   1    1.41    0.44
  -7 -12   1    0.90    0.59
   6  12  -1    0.11    0.57
  -6 -12   1    0.28    0.40
  -6 -12   1    0.80    0.55
   5  12  -1   -0.24    0.53
  -5 -12   1    0.36    0.53
  -5 -12   1    0.38    0.38
   4  12  -1   -0.18    0.50
  -4 -12   1    0.77    0.36
   3  12  -1   32.43    1.83
  -3 -12   1   31.35    1.47
   2  12  -1    2.67    0.73
  -2 -12   1    2.33    0.51
   1  12  -1   10.84    1.03
  -1 -12   1   10.85    0.80
   0  12  -1   11.06    0.97
   0 -12   1   10.99    0.78
  -1  12  -1    0.30    0.39
   1 -12   1    0.26    0.32
  -2  12  -1   15.97    1.15
   2 -12   1   15.04    0.94
  -3  12  -1   21.51    1.33
   3 -12   1   18.70    1.06
  -4  12  -1    2.82    0.83
  -4  12  -1    2.04    0.65
   4 -12   1    2.23    0.49
  -5  12  -1    8.13    1.02
  -5  12  -1    7.28    0.83
   5 -12   1    6.68    0.66
  -6  12  -1    0.31    0.65
   6 -12   1    0.06    0.36
  -7  12  -1   11.80    1.20
   7 -12   1   11.44    1.02
   7 -12   1   12.17    0.84
  -8  12  -1    1.16    0.71
   8 -12   1    0.48    0.41
   8 -12   1    0.58    0.55
  -9  12  -1    3.71    1.01
   9 -12   1    3.47    0.64
   9 -12   1    3.90    0.89
 -10  12  -1    0.87    0.80
  10 -12   1    0.90    0.49
  10 -12   1    0.68    0.61
 -11  12  -1    3.71    1.16
  11 -12   1    1.68    0.54
  11 -12   1    1.28    0.65
  10  11  -1    1.47    0.70
  10  11  -1    0.73    0.50
 -10 -11   1    2.77    0.79
   9  11  -1    2.83    0.63
   9  11  -1    1.67    0.68
  -9 -11   1    1.58    0.58
   8  11  -1    0.63    0.60
  -8 -11   1    0.15    0.40
  -8 -11   1    0.23    0.53
   7  11  -1    1.10    0.59
  -7 -11   1    1.57    0.54
  -6 -11   1   -0.36    0.48
  -6 -11   1    0.37    0.35
   5  11  -1   19.39    1.42
  -5 -11   1   21.70    1.15
  -5 -11   1   22.41    1.23
   4  11  -1    0.35    0.49
  -4 -11   1    0.69    0.45
  -4 -11   1    1.21    0.36
   3  11  -1    5.13    0.82
  -3 -11   1    6.90    0.70
  -3 -11   1    6.20    0.60
   2  11  -1   55.78    2.48
  -2 -11   1   53.78    2.06
   1  11  -1   50.35    2.29
  -1 -11   1   48.65    1.91
   0  11  -1    0.02    0.37
   0 -11   1   -0.05    0.30
  -1  11  -1   25.18    1.45
   1 -11   1   21.90    1.13
  -2  11  -1    9.67    0.91
  -2  11  -1   10.43    0.91
   2 -11   1    9.05    0.69
  -3  11  -1    1.81    0.47
   3 -11   1    2.07    0.45
  -4  11  -1   21.95    1.37
  -4  11  -1   23.15    1.45
   4 -11   1   22.24    1.14
  -5  11  -1    4.16    0.83
   5 -11   1    2.64    0.48
   5 -11   1    3.27    0.72
  -6  11  -1   45.35    2.31
   6 -11   1   45.67    1.84
   6 -11   1   47.15    2.21
  -7  11  -1    1.55    0.66
   7 -11   1    0.94    0.46
   7 -11   1    0.88    0.36
  -8  11  -1   13.62    1.28
   8 -11   1   15.29    1.13
   8 -11   1   13.52    0.90
  -9  11  -1    0.97    0.69
   9 -11   1    0.80    0.40
   9 -11   1    0.86    0.51
 -10  11  -1    1.60    0.77
  10 -11   1    1.22    0.53
  10 -11   1    1.05    0.42
 -11  11  -1    0.52    0.79
  11 -11   1    0.78    0.46
  11 -11   1    1.03    0.56
 -12  11  -1    6.18    1.18
  12 -11   1    3.74    0.89
  12 -11   1    4.47    0.75
  11  10  -1    0.41    0.61
  11  10  -1    0.80    0.51
 -11 -10   1    1.70    0.58
  10  10  -1   17.01    1.05
  10  10  -1   16.14    1.31
 -10 -10   1   16.84    1.15
   9  10  -1    0.61    0.60
   9  10  -1    0.70    0.41
  -9 -10   1    0.15    0.51
   8  10  -1    1.64    0.57
  -8 -10   1    1.05    0.39
  -8 -10   1    2.12    0.66
   7  10  -1    3.21    0.83
  -7 -10   1    3.71    0.62
  -7 -10   1    2.70    0.51
   6  10  -1    0.13    0.49
  -6 -10   1    1.12    0.43
  -6 -10   1    0.68    0.34
   5  10  -1   74.07    3.11
  -5 -10   1   71.49    2.59
  -5 -10   1   77.11    2.82
   4  10  -1   15.40    1.19
  -4 -10   1   14.58    0.93
  -4 -10   1   13.74    0.88
   3  10  -1   41.00    2.08
  -3 -10   1   46.64    1.84
  -3 -10   1   44.36    1.74
   2  10  -1    0.88    0.43
  -2 -10   1    1.76    0.50
  -2 -10   1    1.45    0.39
   1  10  -1    6.08    0.72
  -1 -10   1    6.29    0.56
  -1 -10   1    6.02    0.56
   0  10  -1    2.81    0.58
   0 -10   1    3.36    0.45
  -1  10  -1   20.23    1.15
  -1  10  -1   19.43    1.21
   1 -10   1   17.51    0.96
  -2  10  -1   11.69    0.94
  -2  10  -1   12.55    0.98
   2 -10   1   11.51    0.76
  -3  10  -1   90.98    3.49
  -3  10  -1   88.49    3.34
   3 -10   1   84.64    2.90
  -4  10  -1    1.06    0.51
   4 -10   1    0.28    0.28
  -5  10  -1    3.77    0.75
   5 -10   1    4.83    0.51
   5 -10   1    3.37    0.64
  -6  10  -1   13.03    1.16
   6 -10   1   13.10    1.01
   6 -10   1   13.41    0.83
  -7  10  -1    9.25    1.05
   7 -10   1    9.15    0.69
   7 -10   1    8.78    0.84
  -8  10  -1   44.49    2.35
   8 -10   1   43.91    1.79
   8 -10   1   45.58    2.08
  -9  10  -1   21.14    1.57
   9 -10   1   22.04    1.15
   9 -10   1   22.92    1.33
 -10  10  -1   11.43    1.20
  10 -10   1   10.77    0.82
  10 -10   1   11.04    0.94
 -11  10  -1   -0.16    0.72
  11 -10   1    1.38    0.44
  11 -10   1    0.88    0.49
 -12  10  -1    1.33    0.83
  12 -10   1    1.54    0.51
  12 -10   1    1.67    0.56
 -13  10  -1    4.31    1.18
  13 -10   1    3.50    0.91
  13 -10   1    3.94    0.79
  12   9  -1    0.20    0.50
 -12  -9   1   -0.20    0.57
  11   9  -1    0.01    0.55
  11   9  -1    0.21    0.44
 -11  -9   1   -0.07    0.53
  10   9  -1    1.38    0.53
 -10  -9   1    0.73    0.49
   9   9  -1    9.25    0.75
   9   9  -1    8.70    0.98
  -9  -9   1    8.81    0.83
   8   9  -1   12.62    1.10
  -8  -9   1   12.53    0.84
  -8  -9   1   13.49    0.93
   7   9  -1    5.18    0.80
  -7  -9   1    6.09    0.68
  -7  -9   1    6.56    0.62
   6   9  -1    6.41    0.89
  -6  -9   1    9.28    0.75
  -6  -9   1    8.53    0.69
   5   9  -1   33.37    1.78
  -5  -9   1   34.21    1.53
  -5  -9   1   31.43    1.40
   4   9  -1   92.07    3.61
  -4  -9   1   96.99    3.10
  -4  -9   1   94.74    3.28
   3   9  -1   14.55    1.12
  -3  -9   1   14.04    0.83
  -3  -9   1   14.28    0.86
   2   9  -1  105.11    3.88
  -2  -9   1  106.06    3.51
  -2  -9   1  108.34    3.40
   1   9  -1   40.28    1.87
  -1  -9   1   41.34    1.55
  -1  -9   1   37.90    1.53
   0   9  -1    3.17    0.55
   0   9  -1    2.13    0.54
   0  -9   1    2.29    0.40
   0  -9   1    2.32    0.41
  -1   9  -1    0.80    0.31
  -1   9  -1    1.06    0.41
   1  -9   1    0.89    0.27
  -2   9  -1   -0.23    0.41
  -2   9  -1    0.20    0.29
   2  -9   1   -0.11    0.23
  -3   9  -1   34.88    1.72
  -3   9  -1   34.79    1.66
   3  -9   1   33.71    1.40
   3  -9   1   36.24    1.73
  -4   9  -1   20.83    1.30
   4  -9   1   19.74    0.98
   4  -9   1   20.15    1.20
  -5   9  -1    6.28    0.86
   5  -9   1    6.16    0.67
   5  -9   1    6.29    0.55
  -6   9  -1    4.36    0.83
   6  -9   1    5.69    0.55
   6  -9   1    5.47    0.62
  -7   9  -1   21.95    1.53
   7  -9   1   24.59    1.14
   7  -9   1   24.12    1.32
  -8   9  -1    3.63    0.87
   8  -9   1    4.27    0.53
   8  -9   1    3.13    0.59
  -9   9  -1   17.92    1.40
   9  -9   1   19.03    1.04
   9  -9   1   19.06    1.14
 -10   9  -1    2.86    0.86
  10  -9   1    0.95    0.42
  10  -9   1    1.68    0.42
 -11   9  -1    7.03    1.03
  11  -9   1    5.70    0.68
  11  -9   1    5.56    0.76
 -12   9  -1    2.86    1.00
  12  -9   1    4.02    0.75
  12  -9   1    4.01    0.66
 -13   9  -1   16.00    1.50
  13  -9   1   15.95    1.04
  13  -9   1   13.88    1.12
  13   8  -1    3.25    0.74
 -13  -8   1    4.25    0.80
  12   8  -1   -0.03    0.45
 -12  -8   1   -0.16    0.53
  11   8  -1    0.59    0.50
  11   8  -1    0.56    0.42
 -11  -8   1    0.04    0.48
  10   8  -1    1.38    0.41
  10   8  -1    1.24    0.47
 -10  -8   1    2.21    0.59
   9   8  -1   25.17    1.48
   9   8  -1   25.82    1.25
  -9  -8   1   25.74    1.36
   8   8  -1    5.38    0.77
  -8  -8   1    6.62    0.67
  -8  -8   1    5.82    0.60
   7   8  -1   -0.06    0.41
  -7  -8   1    0.29    0.28
  -7  -8   1    0.50    0.36
   6   8  -1   25.17    1.48
  -6  -8   1   24.49    1.15
  -6  -8   1   24.34    1.25
   5   8  -1    0.90    0.45
  -5  -8   1    2.73    0.47
  -5  -8   1    1.76    0.42
   4   8  -1   27.77    1.54
  -4  -8   1   26.85    1.28
  -4  -8   1   27.60    1.20
   3   8  -1   45.03    2.06
  -3  -8   1   47.39    1.81
  -3  -8   1   46.44    1.71
   2   8  -1    1.76    0.56
  -2  -8   1    1.88    0.37
  -2  -8   1    2.23    0.41
   1   8  -1   33.59    1.60
   1   8  -1   33.60    1.39
  -1  -8   1   34.05    1.31
  -1  -8   1   30.73    1.29
   0   8  -1   87.93    3.07
   0   8  -1   84.90    3.11
   0  -8   1   80.33    2.68
   0  -8   1   84.72    2.71
  -1   8  -1    7.33    0.67
  -1   8  -1    8.41    0.70
   1  -8   1    8.11    0.55
   1  -8   1    7.16    0.45
  -2   8  -1   25.71    1.32
  -2   8  -1   25.90    1.35
   2  -8   1   27.30    1.12
  -3   8  -1   16.27    1.08
   3  -8   1   15.71    0.81
   3  -8   1   15.39    1.00
  -4   8  -1    0.39    0.47
   4  -8   1   -0.18    0.28
   4  -8   1    0.08    0.22
  -5   8  -1   11.01    0.97
   5  -8   1    8.71    0.72
   5  -8   1    9.37    0.63
  -6   8  -1    0.77    0.55
   6  -8   1    1.74    0.39
   6  -8   1    0.97    0.34
  -7   8  -1    3.96    0.81
   7  -8   1    3.52    0.52
   7  -8   1    3.41    0.47
  -8   8  -1    0.75    0.56
   8  -8   1    0.92    0.30
   8  -8   1   -0.02    0.32
  -9   8  -1    1.13    0.58
   9  -8   1    0.43    0.34
   9  -8   1    1.19    0.34
 -10   8  -1   25.25    1.70
  10  -8   1   26.15    1.22
  10  -8   1   25.98    1.38
 -11   8  -1    0.56    0.64
  11  -8   1   -0.20    0.35
  11  -8   1   -0.01    0.40
 -12   8  -1   24.22    1.66
  12  -8   1   22.32    1.28
  12  -8   1   20.80    1.15
 -13   8  -1    5.93    1.13
  13  -8   1    6.79    0.85
  13  -8   1    6.18    0.72
 -14   8  -1    6.13    1.18
  13   7  -1    3.23    0.70
 -13  -7   1    4.52    0.74
  12   7  -1    5.32    0.67
  12   7  -1    6.11    0.76
 -12  -7   1    5.62    0.75
  11   7  -1    1.61    0.44
  11   7  -1    0.75    0.37
 -11  -7   1    1.16    0.46
  10   7  -1    0.24    0.33
 -10  -7   1   -0.06    0.40
   9   7  -1   12.96    0.83
   9   7  -1   13.05    0.96
  -9  -7   1   13.56    0.92
   8   7  -1   73.27    2.68
   8   7  -1   83.30    3.10
  -8  -7   1   83.37    2.99
   7   7  -1   16.48    1.15
  -7  -7   1   17.58    0.91
  -7  -7   1   16.87    1.01
   6   7  -1   27.18    1.51
  -6  -7   1   29.70    1.36
  -6  -7   1   29.61    1.24
   5   7  -1   42.58    1.90
  -5  -7   1   40.42    1.67
  -5  -7   1   38.94    1.52
   4   7  -1    1.95    0.58
  -4  -7   1    1.39    0.33
  -4  -7   1    2.46    0.41
   3   7  -1    3.39    0.59
  -3  -7   1    3.67    0.44
  -3  -7   1    3.55    0.41
   2   7  -1   33.84    1.55
   2   7  -1   31.12    1.20
  -2  -7   1   29.89    1.21
  -2  -7   1   28.09    1.23
   1   7  -1  135.68    4.54
   1   7  -1  136.26    4.52
  -1  -7   1  144.13    4.03
  -1  -7   1  124.32    4.12
   0   7  -1    0.35    0.24
   0   7  -1    0.81    0.31
   0  -7   1    0.59    0.20
   0  -7   1    0.21    0.19
  -1   7  -1   24.20    1.19
  -1   7  -1   21.78    1.11
   1  -7   1   21.68    0.94
   1  -7   1   22.41    0.85
  -2   7  -1    0.80    0.37
   2  -7   1    0.78    0.20
   2  -7   1    0.64    0.27
   2  -7   1    0.55    0.19
  -3   7  -1    3.43    0.57
   3  -7   1    2.71    0.43
   3  -7   1    2.48    0.34
  -4   7  -1   45.34    2.04
   4  -7   1   45.52    1.85
   4  -7   1   45.64    1.62
  -5   7  -1   50.54    2.29
   5  -7   1   51.63    2.02
   5  -7   1   52.21    1.81
  -6   7  -1   46.47    2.17
   6  -7   1   45.23    1.68
   6  -7   1   46.57    1.88
  -7   7  -1   14.15    1.20
   7  -7   1   13.63    0.79
   7  -7   1   11.77    0.86
  -8   7  -1   28.35    1.69
   8  -7   1   28.31    1.35
   8  -7   1   26.24    1.18
  -9   7  -1    4.14    0.86
   9  -7   1    4.59    0.51
   9  -7   1    5.46    0.58
 -10   7  -1    2.00    0.65
  10  -7   1    2.25    0.52
  10  -7   1    2.88    0.48
 -11   7  -1   15.39    1.34
  11  -7   1   17.04    1.04
  11  -7   1   17.22    0.97
 -12   7  -1    0.65    0.68
  12  -7   1    1.80    0.55
  12  -7   1    0.60    0.40
 -13   7  -1   15.69    1.42
  13  -7   1   16.18    1.02
 -14   7  -1    5.03    1.09
  14  -7   1    3.77    0.73
 -15   7  -1    4.91    1.24
  13   6  -1    0.13    0.46
 -13  -6   1    0.16    0.51
  12   6  -1    8.05    0.80
  12   6  -1    9.99    0.77
 -12  -6   1    9.47    0.84
  11   6  -1   14.60    0.90
  11   6  -1   14.73    0.93
 -11  -6   1   14.91    1.01
  10   6  -1   43.37    1.85
  10   6  -1   43.57    1.73
 -10  -6   1   44.19    1.95
   9   6  -1   15.27    0.96
   9   6  -1   15.10    0.87
  -9  -6   1   16.22    1.01
   8   6  -1   10.57    0.87
   8   6  -1   10.06    0.68
  -8  -6   1   11.05    0.82
   7   6  -1    0.28    0.33
  -7  -6   1    1.09    0.32
  -7  -6   1    0.52    0.25
   6   6  -1   11.60    0.91
  -6  -6   1   12.64    0.71
  -6  -6   1   11.95    0.78
   5   6  -1  105.91    3.70
  -5  -6   1  106.35    3.27
  -5  -6   1  106.48    3.51
   4   6  -1   37.85    1.73
  -4  -6   1   39.26    1.44
  -4  -6   1   39.44    1.57
   3   6  -1   90.11    3.36
  -3  -6   1   97.07    3.15
  -3  -6   1  102.88    2.99
   2   6  -1   15.05    0.93
   2   6  -1   14.50    0.66
  -2  -6   1   14.97    0.75
  -2  -6   1   14.98    0.72
   1   6  -1    7.97    0.65
   1   6  -1    7.85    0.51
  -1  -6   1    8.25    0.49
  -1  -6   1    8.99    0.50
   0   6  -1    2.47    0.38
   0   6  -1    2.78    0.41
   0  -6   1    2.22    0.27
   0  -6   1    1.96    0.28
  -1   6  -1   24.19    1.14
  -1   6  -1   23.13    1.10
   1  -6   1   23.68    0.94
   1  -6   1   23.86    0.85
  -2   6  -1    1.25    0.38
   2  -6   1    0.97    0.27
   2  -6   1    1.16    0.17
   2  -6   1    1.12    0.28
   3  -6   1    1.67    0.28
  -4   6  -1    1.45    0.52
   4  -6   1    1.60    0.29
   4  -6   1    2.01    0.33
  -5   6  -1   39.41    1.84
   5  -6   1   37.56    1.40
   5  -6   1   38.52    1.58
  -6   6  -1  148.57    5.47
   6  -6   1  159.13    4.90
   6  -6   1  150.66    4.49
  -7   6  -1   64.96    2.79
   7  -6   1   63.71    2.16
   7  -6   1   64.93    2.36
  -8   6  -1   56.75    2.54
   8  -6   1   52.36    1.91
   8  -6   1   53.61    2.08
  -9   6  -1   76.51    3.36
   9  -6   1   79.79    2.64
   9  -6   1   83.20    2.88
 -10   6  -1   26.65    1.70
  10  -6   1   28.53    1.22
  10  -6   1   25.73    1.29
 -11   6  -1    0.61    0.59
  11  -6   1   -0.15    0.30
  11  -6   1    0.50    0.32
 -12   6  -1    3.37    0.88
  12  -6   1    2.08    0.52
  12  -6   1    2.01    0.54
 -13   6  -1   13.28    1.32
  13  -6   1   12.67    0.89
 -14   6  -1    0.76    0.76
  14  -6   1    1.03    0.46
 -15   6  -1    1.60    0.93
 -14  -5   1    0.70    0.52
  13   5  -1    4.77    0.67
 -13  -5   1    4.82    0.69
  12   5  -1    0.67    0.39
  12   5  -1    0.07    0.35
 -12  -5   1    0.41    0.42
  11   5  -1    5.63    0.60
  11   5  -1    4.00    0.53
 -11  -5   1    3.51    0.62
  10   5  -1   16.61    0.91
  10   5  -1   17.43    0.95
 -10  -5   1   17.74    1.07
   9   5  -1   38.78    1.65
   9   5  -1   40.07    1.55
  -9  -5   1   38.78    1.72
   8   5  -1    7.48    0.57
   8   5  -1    9.72    0.70
  -8  -5   1    7.46    0.67
   7   5  -1   36.45    1.40
   7   5  -1   35.52    1.58
  -7  -5   1   37.24    1.57
   6   5  -1   16.70    0.99
  -6  -5   1   17.43    0.84
  -6  -5   1   17.44    0.95
   5   5  -1   99.29    3.31
  -5  -5   1   89.26    2.91
  -5  -5   1   96.85    3.17
   4   5  -1  399.38   12.33
  -4  -5   1  429.59   11.99
  -4  -5   1  412.67   11.40
   3   5  -1    2.43    0.47
  -3  -5   1    1.99    0.32
  -3  -5   1    2.65    0.38
   2   5  -1  183.04    5.56
  -2  -5   1  172.26    4.97
  -2  -5   1  168.80    5.20
   1   5  -1   67.23    2.40
   1   5  -1   62.16    2.29
  -1  -5   1   68.17    2.15
  -1  -5   1   68.84    2.07
   0   5  -1    1.04    0.32
   0   5  -1    1.60    0.31
   0  -5   1    1.35    0.22
  -1   5  -1  215.85    6.55
  -1   5  -1  215.08    7.03
   1  -5   1  208.88    6.14
   1  -5   1  215.11    5.99
  -2   5  -1    0.03    0.26
   2  -5   1    0.26    0.18
   2  -5   1    0.61    0.16
  -3   5  -1   91.93    3.37
   3  -5   1   89.58    2.79
   3  -5   1   98.72    3.09
  -4   5  -1   12.51    0.84
   4  -5   1   12.35    0.60
   4  -5   1   11.35    0.65
  -5   5  -1   13.36    0.99
   5  -5   1   13.87    0.66
   5  -5   1   12.36    0.73
  -6   5  -1   98.62    3.78
   6  -5   1   99.86    3.04
   6  -5   1  101.14    3.28
  -7   5  -1  157.87    5.64
   7  -5   1  157.39    4.94
   7  -5   1  154.89    4.58
  -8   5  -1   19.05    1.37
   8  -5   1   19.94    1.00
   8  -5   1   20.08    0.94
  -9   5  -1   32.40    1.81
   9  -5   1   32.37    1.39
   9  -5   1   33.26    1.32
 -10   5  -1   22.45    1.51
  10  -5   1   23.27    1.12
  10  -5   1   22.41    1.05
 -11   5  -1    1.66    0.62
  11  -5   1    2.06    0.46
  11  -5   1    1.86    0.43
 -12   5  -1    3.03    0.86
  12  -5   1    2.63    0.54
 -13   5  -1    6.06    1.01
  13  -5   1    7.40    0.67
 -14   5  -1   32.18    1.97
  14  -5   1   30.71    1.44
 -15   5  -1    1.39    0.85
 -15  -4   1    0.63    0.57
  14   4  -1    9.71    0.80
 -14  -4   1    9.66    0.91
  13   4  -1   11.79    0.84
 -13  -4   1   12.54    0.95
  12   4  -1   49.29    1.99
  12   4  -1   50.08    1.91
 -12  -4   1   47.76    2.10
  11   4  -1    0.43    0.32
  11   4  -1    0.08    0.29
 -11  -4   1    2.02    0.53
  10   4  -1   44.81    1.81
  10   4  -1   45.68    1.71
 -10  -4   1   44.96    1.91
   9   4  -1   41.71    1.58
   9   4  -1   42.07    1.69
  -9  -4   1   42.42    1.78
   8   4  -1    0.70    0.24
   8   4  -1    0.72    0.22
  -8  -4   1    0.08    0.27
   7   4  -1    1.53    0.31
   7   4  -1    1.64    0.39
  -7  -4   1    1.30    0.34
   6   4  -1   92.94    3.21
   6   4  -1   98.54    2.94
  -6  -4   1   94.90    3.17
   5   4  -1   61.24    2.15
  -5  -4   1   57.19    2.06
  -5  -4   1   54.93    1.87
   4   4  -1  104.72    3.45
  -4  -4   1  101.90    3.10
  -4  -4   1  107.52    3.33
   3   4  -1   18.58    0.94
  -3  -4   1   19.84    0.76
  -3  -4   1   17.29    0.83
   2   4  -1  159.83    4.87
  -2  -4   1  153.33    4.60
  -2  -4   1  149.84    4.37
   1   4  -1   12.94    0.74
   1   4  -1   12.22    0.59
  -1  -4   1   14.11    0.58
  -1  -4   1   14.07    0.61
   0   4  -1   10.50    0.65
   0   4  -1   12.07    0.61
   0  -4   1   11.62    0.51
   0  -4   1   11.11    0.51
  -1   4  -1   47.21    1.77
   1  -4   1   49.12    1.50
   1  -4   1   45.30    1.69
  -2   4  -1   17.53    0.95
   2  -4   1   20.41    0.75
   2  -4   1   19.17    0.86
  -3   4  -1   63.46    2.37
   3  -4   1   59.80    1.90
   3  -4   1   62.90    2.10
  -4   4  -1    3.10    0.48
   4  -4   1    2.70    0.29
   4  -4   1    2.39    0.29
  -5   4  -1   41.45    1.84
  -5   4  -1   40.30    1.26
   5  -4   1   41.15    1.51
   5  -4   1   43.05    1.41
  -6   4  -1   22.82    0.83
  -6   4  -1   22.60    1.33
   6  -4   1   25.64    1.05
   6  -4   1   24.44    0.96
  -7   4  -1  121.42    4.59
  -7   4  -1  125.38    3.69
   7  -4   1  127.54    3.70
   7  -4   1  125.20    3.95
  -8   4  -1    1.93    0.31
  -8   4  -1    4.09    0.77
   8  -4   1    2.60    0.38
  -9   4  -1   41.80    2.10
   9  -4   1   45.92    1.61
   9  -4   1   42.28    1.66
 -10   4  -1   11.87    1.08
  10  -4   1    9.88    0.66
  10  -4   1    9.89    0.67
 -11   4  -1   14.26    1.19
  11  -4   1   15.39    0.86
  11  -4   1   15.85    0.84
 -12   4  -1   -0.29    0.60
  12  -4   1    0.85    0.32
 -13   4  -1    1.10    0.68
  13  -4   1    0.55    0.36
 -14   4  -1   33.36    2.00
  14  -4   1   33.63    1.49
 -15   4  -1   -0.23    0.81
  15  -4   1   -0.18    0.46
 -16   4  -1   14.32    1.51
 -15  -3   1   18.56    1.22
  14   3  -1    2.91    0.60
 -14  -3   1    2.13    0.69
  13   3  -1   12.97    0.84
 -13  -3   1   11.71    0.92
  12   3  -1    5.27    0.58
  12   3  -1    6.38    0.59
 -12  -3   1    6.75    0.67
  11   3  -1   35.06    1.53
  11   3  -1   37.74    1.50
 -11  -3   1   37.25    1.67
  10   3  -1    7.45    0.56
  10   3  -1    7.12    0.55
 -10  -3   1    7.52    0.65
   9   3  -1    3.52    0.40
   9   3  -1    3.38    0.43
  -9  -3   1    2.46    0.49
   8   3  -1  126.02    4.05
   8   3  -1  125.38    3.77
  -8  -3   1  125.39    4.08
   7   3  -1    2.99    0.34
   7   3  -1    2.66    0.33
  -7  -3   1    3.08    0.45
  -7  -3   1    1.99    0.41
   6   3  -1    0.22    0.18
   6   3  -1    0.62    0.18
  -6  -3   1    0.36    0.22
  -6  -3   1    0.92    0.27
   5   3  -1    2.50    0.25
   5   3  -1    1.93    0.35
  -5  -3   1    1.84    0.28
  -5  -3   1    1.78    0.27
  -5  -3   1    1.82    0.34
   4   3  -1   51.56    1.87
  -4  -3   1   54.20    1.69
  -4  -3   1   54.05    1.85
   3   3  -1   34.86    1.39
  -3  -3   1   40.41    1.24
  -3  -3   1   36.58    1.34
   2   3  -1    8.56    0.55
  -2  -3   1    7.75    0.46
  -2  -3   1    8.36    0.41
   1   3  -1   17.83    0.85
   1   3  -1   17.18    0.73
  -1  -3   1   18.53    0.72
  -1  -3   1   19.46    0.68
   0   3  -1    1.26    0.29
   0   3  -1    1.41    0.31
   0  -3   1    0.94    0.18
   0  -3   1    0.96    0.20
  -1   3  -1   96.02    3.31
   1  -3   1   99.17    3.06
   1  -3   1   96.67    2.79
  -2   3  -1   76.06    2.74
   2  -3   1   79.47    2.28
   2  -3   1   77.35    2.46
  -3   3  -1   54.91    2.03
   3  -3   1   52.60    1.75
   3  -3   1   51.06    1.62
  -4   3  -1   23.90    1.21
  -4   3  -1   22.94    0.79
   4  -3   1   25.70    0.97
   4  -3   1   26.54    0.91
  -5   3  -1  292.09    9.88
  -5   3  -1  300.40    8.55
   5  -3   1  292.75    8.81
   5  -3   1  316.21    8.30
  -6   3  -1    9.23    0.79
  -6   3  -1    8.81    0.43
   6  -3   1    9.90    0.51
   6  -3   1    9.81    0.52
  -7   3  -1  100.47    3.04
  -7   3  -1   99.75    3.77
   7  -3   1   97.19    3.19
   7  -3   1  103.07    3.02
  -8   3  -1   13.78    0.65
  -8   3  -1   14.38    1.09
   8  -3   1   14.55    0.72
   8  -3   1   14.74    0.73
  -9   3  -1    7.85    0.88
  -9   3  -1    7.73    0.49
   9  -3   1    8.13    0.54
   9  -3   1    7.98    0.56
 -10   3  -1    0.04    0.25
 -10   3  -1    0.17    0.51
  10  -3   1   -0.08    0.25
 -11   3  -1   18.68    1.31
  11  -3   1   18.35    0.94
  11  -3   1   17.37    0.91
 -12   3  -1   31.49    1.82
  12  -3   1   32.30    1.36
  12  -3   1   32.86    1.41
 -13   3  -1    8.46    1.03
  13  -3   1    8.96    0.70
  14  -3   1    5.50    0.61
 -15   3  -1    6.22    1.15
  15  -3   1    5.30    0.70
 -15  -2   1    0.65    0.53
 -14  -2   1    1.34    0.50
  13   2  -1    7.69    0.68
  13   2  -1    7.73    0.67
 -13  -2   1    8.21    0.73
  12   2  -1    1.81    0.50
  12   2  -1    1.94    0.45
 -12  -2   1    1.25    0.42
  11   2  -1   32.68    1.33
  11   2  -1   31.44    1.40
 -11  -2   1   33.58    1.51
  10   2  -1   14.85    0.80
  10   2  -1   15.86    0.84
 -10  -2   1   16.03    0.94
   9   2  -1   31.55    1.21
   9   2  -1   30.82    1.28
  -9  -2   1   29.31    1.40
  -9  -2   1   29.12    1.37
   8   2  -1   37.86    1.43
   8   2  -1   33.47    1.29
  -8  -2   1   35.39    1.49
  -8  -2   1   35.51    1.53
   7   2  -1    2.64    0.32
   7   2  -1    2.76    0.32
  -7  -2   1    2.23    0.40
  -7  -2   1    2.23    0.42
   6   2  -1   39.17    1.41
   6   2  -1   38.80    1.30
  -6  -2   1   35.75    1.48
   5   2  -1   14.96    0.63
   5   2  -1   15.69    0.70
  -5  -2   1   15.61    0.71
  -5  -2   1   14.15    0.75
   4   2  -1    2.41    0.29
   4   2  -1    2.32    0.22
  -4  -2   1    2.57    0.30
  -4  -2   1    2.46    0.26
   3   2  -1   17.35    0.76
  -3  -2   1   17.21    0.74
  -3  -2   1   18.58    0.66
   2   2  -1   23.13    0.91
  -2  -2   1   23.70    0.77
  -2  -2   1   21.77    0.85
   1   2  -1    1.78    0.26
  -1  -2   1    1.68    0.22
  -1  -2   1    1.65    0.16
   0   2  -1   56.40    1.86
   0   2  -1   58.18    1.96
   0  -2   1   52.79    1.65
   0  -2   1   60.70    1.72
  -1   2  -1   23.16    0.95
   1  -2   1   22.35    0.75
   1  -2   1   24.52    0.86
   1  -2   1   23.51    0.76
  -2   2  -1    1.84    0.39
   2  -2   1    2.43    0.21
   2  -2   1    2.00    0.21
  -3   2  -1  525.06   15.86
  -3   2  -1  585.09   17.74
   3  -2   1  584.89   15.03
   3  -2   1  525.32   15.99
  -4   2  -1   56.85    1.73
  -4   2  -1   56.00    2.17
   4  -2   1   56.74    1.83
   4  -2   1   58.55    1.73
  -5   2  -1  206.11    6.24
  -5   2  -1  221.48    7.26
   5  -2   1  215.16    6.42
   5  -2   1  227.01    6.05
  -6   2  -1  230.37    7.71
  -6   2  -1  225.30    6.64
   6  -2   1  228.66    6.81
   6  -2   1  235.18    6.42
  -7   2  -1   23.29    1.26
  -7   2  -1   22.42    0.89
   7  -2   1   22.71    0.94
   7  -2   1   22.60    0.91
  -8   2  -1    5.72    0.75
  -8   2  -1    4.63    0.43
   8  -2   1    5.47    0.41
   8  -2   1    5.40    0.44
  -9   2  -1   19.62    0.88
  -9   2  -1   19.06    1.24
   9  -2   1   17.95    0.88
   9  -2   1   19.89    0.90
 -10   2  -1   86.06    3.46
 -10   2  -1   85.69    2.82
  10  -2   1   86.89    2.75
  10  -2   1   83.73    2.87
 -11   2  -1    1.49    0.40
 -11   2  -1    3.41    0.78
  11  -2   1    1.39    0.41
  11  -2   1    1.50    0.40
 -12   2  -1    2.53    0.47
 -12   2  -1    2.23    0.75
  12  -2   1    1.32    0.35
  12  -2   1    1.22    0.32
 -13   2  -1   22.83    1.50
  13  -2   1   20.95    1.08
 -14   2  -1    3.61    0.95
  14  -2   1    2.53    0.53
 -15   2  -1    0.55    0.81
  15  -2   1    2.23    0.60
 -15  -1   1    7.18    0.79
 -14  -1   1    0.13    0.46
  13   1  -1    2.12    0.54
  13   1  -1    1.66    0.40
 -13  -1   1    1.46    0.42
  12   1  -1    0.29    0.30
 -12  -1   1    0.26    0.36
  11   1  -1    2.30    0.42
  11   1  -1    2.69    0.44
 -11  -1   1    3.19    0.51
  10   1  -1   87.43    2.78
  10   1  -1   91.18    3.01
 -10  -1   1   85.71    3.02
 -10  -1   1   84.88    3.32
   9   1  -1    9.43    0.60
   9   1  -1   10.01    0.59
  -9  -1   1    8.58    0.77
  -9  -1   1    9.46    0.70
   8   1  -1  144.12    4.29
   8   1  -1  147.22    4.61
  -8  -1   1  149.52    4.62
  -8  -1   1  149.50    5.10
   7   1  -1   10.32    0.54
   7   1  -1   11.37    0.60
  -7  -1   1   11.04    0.68
  -7  -1   1   11.02    0.72
   6   1  -1  224.98    6.63
   6   1  -1  222.70    6.18
  -6  -1   1  214.10    7.28
  -6  -1   1  224.24    6.57
   5   1  -1   11.50    0.49
   5   1  -1   11.34    0.53
  -5  -1   1    9.08    0.59
  -5  -1   1    9.41    0.57
   4   1  -1  187.53    5.63
   4   1  -1  195.98    5.26
  -4  -1   1  189.58    5.56
  -4  -1   1  185.50    6.16
   3   1  -1   71.02    2.02
   3   1  -1   66.75    2.17
  -3  -1   1   69.74    2.35
  -3  -1   1   70.14    2.17
   2   1  -1    1.50    0.21
  -2  -1   1    1.47    0.15
  -2  -1   1    1.27    0.15
  -2  -1   1    1.12    0.22
   1   1  -1  289.34   10.62
   1   1  -1  305.61    8.70
  -1  -1   1  287.93    8.48
  -1  -1   1  307.86    8.16
   0   1  -1    0.01    0.06
   0  -1   1    0.05    0.04
   0  -1   1    0.10    0.05
  -1   1  -1  639.40   21.33
   1  -1   1  690.80   18.16
   1  -1   1  675.70   20.56
   1  -1   1  662.83   19.47
  -2   1  -1    2.44    0.29
  -2   1  -1    2.28    0.13
   2  -1   1    2.82    0.17
   2  -1   1    2.37    0.15
  -3   1  -1   97.06    2.81
  -3   1  -1   94.43    3.29
   3  -1   1   94.77    2.86
   3  -1   1   96.23    2.71
  -4   1  -1   71.12    2.65
  -4   1  -1   70.88    2.22
   4  -1   1   74.45    2.15
   4  -1   1   77.10    2.26
  -5   1  -1   34.99    1.55
  -5   1  -1   35.37    1.23
   5  -1   1   37.56    1.24
   5  -1   1   37.79    1.20
  -6   1  -1   43.14    1.79
  -6   1  -1   42.48    1.43
   6  -1   1   41.29    1.38
   6  -1   1   40.88    1.43
  -7   1  -1  190.10    6.52
  -7   1  -1  196.73    5.65
   7  -1   1  186.85    5.40
   7  -1   1  189.95    5.72
  -8   1  -1    6.15    0.71
  -8   1  -1    6.07    0.46
   8  -1   1    5.97    0.43
   8  -1   1    6.01    0.45
  -9   1  -1   31.39    1.27
  -9   1  -1   30.01    1.60
   9  -1   1   31.14    1.24
   9  -1   1   30.79    1.20
 -10   1  -1   40.28    1.97
 -10   1  -1   39.66    1.57
  10  -1   1   40.14    1.50
  10  -1   1   40.99    1.56
 -11   1  -1    6.94    0.87
 -11   1  -1    6.21    0.57
  11  -1   1    6.31    0.53
  11  -1   1    6.54    0.52
 -12   1  -1    3.00    0.49
 -12   1  -1    2.91    0.80
  12  -1   1    3.35    0.48
  12  -1   1    3.78    0.49
 -13   1  -1    1.76    0.51
 -13   1  -1    0.59    0.62
  13  -1   1    0.59    0.34
  14  -1   1    6.79    0.67
  15  -1   1    0.01    0.43
 -15   0   1    0.63    0.51
 -14   0   1    0.67    0.46
  13   0  -1   -0.06    0.33
  13   0  -1    0.13    0.35
 -13   0   1    0.02    0.39
  12   0  -1  120.87    3.90
  12   0  -1  133.65    4.27
 -12   0   1  126.99    4.23
  11   0  -1    2.42    0.42
  11   0  -1    1.59    0.40
 -11   0   1    2.31    0.71
  10   0  -1   58.77    2.12
  10   0  -1   56.87    1.95
 -10   0   1   55.89    2.13
 -10   0   1   55.68    2.41
   9   0  -1   18.90    0.91
   9   0  -1   19.35    0.86
  -9   0   1   19.66    0.99
  -9   0   1   20.09    1.15
   8   0  -1    6.28    0.45
   8   0  -1    5.72    0.45
  -8   0   1    6.99    0.54
  -8   0   1    7.11    0.66
   7   0  -1    1.37    0.25
   7   0  -1    1.65    0.27
  -7   0   1    1.36    0.44
   6   0  -1    0.06    0.13
   6   0  -1    0.39    0.15
  -6   0   1    0.42    0.21
  -6   0   1    0.77    0.29
   5   0  -1    0.05    0.12
   5   0  -1   -0.04    0.11
  -5   0   1    0.01    0.18
   4   0  -1   15.03    0.62
   4   0  -1   15.78    0.56
  -4   0   1   15.36    0.66
  -4   0   1   14.41    0.73
   3   0  -1    5.16    0.26
   3   0  -1    4.70    0.29
  -3   0   1    4.86    0.38
  -3   0   1    4.79    0.34
   2   0  -1  244.17    7.10
   2   0  -1  240.76    6.68
  -2   0   1  243.33    7.86
  -2   0   1  247.14    6.98
   1   0  -1    4.95    0.22
   1   0  -1    5.11    0.23
  -1   0   1    4.89    0.23
  -1   0   1    5.28    0.19
   0   0  -1   50.56    2.00
   0   0   1   64.21    1.97
   0   0   1   58.56    1.79
  -1   0  -1    2.17    0.11
  -1   0  -1    1.97    0.17
   1   0   1    2.34    0.12
  -2   0  -1  684.89   22.25
  -2   0  -1  682.72   19.77
   2   0   1  696.31   20.64
   2   0   1  725.15   18.90
  -3   0  -1    1.97    0.21
  -3   0  -1    1.49    0.37
   3   0   1    1.49    0.14
   3   0   1    1.93    0.19
  -4   0  -1   31.87    1.10
  -4   0  -1   30.35    1.32
   4   0   1   32.08    1.03
   4   0   1   32.99    1.06
  -5   0  -1    6.74    0.42
  -5   0  -1    6.14    0.58
   5   0   1    7.71    0.36
   5   0   1    7.37    0.39
  -6   0  -1   93.38    2.89
  -6   0  -1   95.60    3.35
   6   0   1   91.24    2.73
   6   0   1   90.11    2.86
  -7   0  -1  269.55    9.13
  -7   0  -1  274.50    8.03
   7   0   1  279.39    8.12
   7   0   1  278.38    7.66
  -8   0  -1   67.89    2.72
  -8   0  -1   68.52    2.33
   8   0   1   72.08    2.31
   8   0   1   68.89    2.21
  -9   0  -1   48.05    1.76
  -9   0  -1   45.09    2.06
   9   0   1   46.90    1.65
   9   0   1   48.89    1.71
 -10   0  -1   38.19    1.54
 -10   0  -1   35.90    1.82
  10   0   1   38.49    1.45
  10   0   1   39.26    1.48
 -11   0  -1   16.20    1.19
 -11   0  -1   18.26    0.96
  11   0   1   17.28    0.88
  11   0   1   18.06    0.88
 -12   0  -1   38.24    1.65
 -12   0  -1   35.99    1.91
  12   0   1   40.57    1.57
  12   0   1   41.13    1.60
 -13   0  -1    0.23    0.37
  13   0   1    0.93    0.35
 -14   0  -1   20.95    1.11
  14   0   1   18.47    1.06
 -15   0  -1    0.31    0.49
  15   0   1    0.50    0.42
 -14   1   1    3.60    0.63
  13  -1  -1    1.60    0.48
  13  -1  -1    0.41    0.35
 -13   1   1    0.03    0.39
 -12   1   1    2.95    0.80
 -12   1   1    4.32    0.53
  11  -1  -1   72.17    2.60
  11  -1  -1   73.93    2.41
 -11   1   1   71.61    3.00
 -11   1   1   71.03    2.56
  10  -1  -1    3.13    0.43
  10  -1  -1    3.96    0.46
 -10   1   1    4.85    0.53
 -10   1   1    4.58    0.74
   9  -1  -1   72.81    2.43
   9  -1  -1   68.52    2.21
  -9   1   1   66.45    2.76
  -9   1   1   67.85    2.38
   8  -1  -1    0.35    0.18
   8  -1  -1    0.19    0.17
  -8   1   1    0.16    0.23
  -8   1   1    0.40    0.35
   7  -1  -1   26.17    1.04
   7  -1  -1   25.67    0.94
  -7   1   1   24.80    1.25
  -7   1   1   24.51    1.04
   6  -1  -1  153.90    4.62
   6  -1  -1  151.31    4.28
  -6   1   1  151.21    5.16
  -6   1   1  148.36    4.52
   5  -1  -1   23.91    0.81
   5  -1  -1   24.03    0.91
  -5   1   1   22.28    0.90
  -5   1   1   22.26    1.07
   4  -1  -1   48.66    1.61
   4  -1  -1   51.95    1.47
  -4   1   1   48.15    1.84
  -4   1   1   46.88    1.57
   3  -1  -1   12.30    0.53
   3  -1  -1   12.98    0.46
  -3   1   1   13.80    0.67
  -3   1   1   13.08    0.54
   2  -1  -1    0.92    0.09
   2  -1  -1    0.77    0.11
  -2   1   1    1.00    0.14
  -2   1   1    0.50    0.18
   1  -1  -1  935.19   27.00
   1  -1  -1  950.50   26.51
  -1   1   1  933.80   29.69
  -1   1   1  901.80   26.87
   0  -1  -1    0.03    0.03
   0  -1  -1    0.03    0.05
   0  -1  -1   -0.04    0.02
   0  -1  -1    0.01    0.03
  -1  -1  -1  183.81    5.61
  -1  -1  -1  204.73    6.48
   1   1   1  202.36    5.40
   1   1   1  190.05    5.98
  -2  -1  -1  143.11    4.35
  -2  -1  -1  146.89    4.94
   2   1   1  164.89    4.50
   2   1   1  147.77    4.15
  -3  -1  -1   71.22    2.50
  -3  -1  -1   68.50    2.19
   3   1   1   74.66    2.19
   3   1   1   73.28    2.08
  -4  -1  -1    8.63    0.46
  -4  -1  -1    7.74    0.56
   4   1   1    8.34    0.40
   4   1   1    8.41    0.37
  -5  -1  -1  221.52    7.38
  -5  -1  -1  216.74    6.54
   5   1   1  236.58    6.60
   5   1   1  223.08    6.22
  -6  -1  -1  120.61    4.21
  -6  -1  -1  121.73    3.73
   6   1   1  121.59    3.52
   6   1   1  121.47    3.69
  -7  -1  -1  107.28    3.86
  -7  -1  -1  107.68    3.42
   7   1   1  109.38    3.37
   7   1   1  109.53    3.22
  -8  -1  -1    0.44    0.34
  -8  -1  -1    0.28    0.22
   8   1   1    0.51    0.19
  -9  -1  -1    6.61    0.70
  -9  -1  -1    5.79    0.50
   9   1   1    4.89    0.41
   9   1   1    5.85    0.46
 -10  -1  -1    2.60    0.44
 -10  -1  -1    2.84    0.65
  10   1   1    2.29    0.38
  10   1   1    2.94    0.38
 -11  -1  -1    4.50    0.73
 -11  -1  -1    3.83    0.52
  11   1   1    3.37    0.45
 -12  -1  -1   20.99    1.15
  12   1   1   25.57    1.13
 -13  -1  -1    9.16    0.74
  13   1   1    9.85    0.70
 -14  -1  -1   18.97    1.09
  14   1   1   19.15    1.05
 -15  -1  -1    2.09    0.68
 -16  -1  -1    5.85    0.82
  16   1   1    4.35    0.75
  13  -2  -1    3.95    0.57
  13  -2  -1    4.25    0.55
 -13   2   1    4.14    0.92
  12  -2  -1   22.83    1.09
  12  -2  -1   24.84    1.21
 -12   2   1   25.08    1.18
 -12   2   1   23.34    1.50
  11  -2  -1   22.99    1.08
  11  -2  -1   22.83    1.15
 -11   2   1   26.23    1.51
 -11   2   1   26.60    1.16
  10  -2  -1   14.18    0.75
  10  -2  -1   13.88    0.80
 -10   2   1   14.08    1.10
 -10   2   1   13.98    0.80
   9  -2  -1    4.61    0.43
  -9   2   1    5.04    0.80
  -9   2   1    3.24    0.47
   8  -2  -1    7.14    0.49
   8  -2  -1    6.60    0.45
  -8   2   1    7.77    0.77
  -8   2   1    5.91    0.50
   7  -2  -1    5.12    0.40
   7  -2  -1    5.62    0.38
  -7   2   1    5.64    0.62
  -7   2   1    5.32    0.42
   6  -2  -1    0.90    0.25
   6  -2  -1    0.74    0.22
  -6   2   1    1.03    0.24
  -6   2   1    1.40    0.37
   5  -2  -1   45.02    1.57
   5  -2  -1   47.53    1.44
  -5   2   1   44.78    1.51
  -5   2   1   47.09    1.84
   4  -2  -1  274.11    7.34
   4  -2  -1  274.09    7.87
  -4   2   1  270.04    7.67
  -4   2   1  254.94    8.71
   3  -2  -1  235.42    6.30
   3  -2  -1  229.20    6.74
  -3   2   1  224.59    6.58
  -3   2   1  231.25    7.48
   2  -2  -1  103.11    3.03
   2  -2  -1  104.77    2.81
  -2   2   1   96.38    2.94
  -2   2   1   97.57    3.36
   1  -2  -1    5.91    0.25
   1  -2  -1    6.21    0.29
  -1   2   1    6.15    0.24
  -1   2   1    5.72    0.36
   0  -2  -1  551.79   15.54
   0  -2  -1  603.50   18.34
   0  -2  -1  564.39   16.56
   0  -2  -1  565.44   16.40
  -1  -2  -1   29.33    0.99
  -1  -2  -1   32.21    1.09
  -1  -2  -1   30.95    0.95
   1   2   1   32.32    1.07
  -2  -2  -1  182.82    5.79
  -2  -2  -1  176.43    5.11
   2   2   1  170.51    5.23
  -3  -2  -1  862.93   25.11
  -3  -2  -1  886.48   28.50
   3   2   1  859.47   25.66
   3   2   1  963.10   24.09
  -4  -2  -1   91.44    3.08
  -4  -2  -1   88.67    2.81
   4   2   1   92.13    2.79
   4   2   1   90.34    2.64
  -5  -2  -1    2.96    0.37
  -5  -2  -1    3.29    0.36
   5   2   1    4.18    0.30
   5   2   1    3.70    0.27
  -6  -2  -1   49.86    1.76
  -6  -2  -1   48.68    1.90
   6   2   1   50.08    1.61
   6   2   1   49.80    1.67
  -7  -2  -1   84.35    3.06
  -7  -2  -1   79.34    2.76
   7   2   1   86.31    2.58
   7   2   1   86.89    2.71
  -8  -2  -1    0.97    0.36
  -8  -2  -1    0.71    0.26
   8   2   1    0.97    0.27
   8   2   1    0.88    0.23
  -9  -2  -1   14.01    0.92
  -9  -2  -1   13.02    0.81
   9   2   1   14.51    0.70
   9   2   1   14.22    0.74
 -10  -2  -1   12.42    0.82
 -10  -2  -1   12.60    0.92
  10   2   1   13.42    0.70
  10   2   1   14.21    0.76
 -11  -2  -1   30.15    1.40
  11   2   1   29.22    1.26
  11   2   1   29.82    1.25
 -12  -2  -1   -0.21    0.34
 -13  -2  -1    3.19    0.56
  13   2   1    1.83    0.50
 -14  -2  -1    6.43    0.71
  14   2   1    4.96    0.64
 -15  -2  -1    0.30    0.50
  15   2   1   -0.06    0.43
 -16  -2  -1   10.48    0.96
  16   2   1    8.58    0.85
 -14   3   1    3.24    1.02
  13  -3  -1    0.29    0.35
  13  -3  -1    0.37    0.36
 -13   3   1   -0.05    0.64
  12  -3  -1    7.38    0.65
  12  -3  -1    6.91    0.61
 -12   3   1    8.37    0.99
  11  -3  -1   12.03    0.73
  11  -3  -1   11.33    0.78
 -11   3   1   13.12    0.74
 -11   3   1   13.67    1.08
  10  -3  -1   61.51    2.28
  10  -3  -1   60.05    2.08
 -10   3   1   63.28    2.72
 -10   3   1   63.25    2.17
   9  -3  -1   37.09    1.37
   9  -3  -1   35.90    1.49
  -9   3   1   38.09    1.87
  -9   3   1   37.49    1.41
   8  -3  -1   80.07    2.48
   8  -3  -1   80.32    2.70
  -8   3   1   76.95    2.57
  -8   3   1   82.67    3.17
   7  -3  -1    0.84    0.27
   7  -3  -1    0.64    0.19
  -7   3   1    0.81    0.37
  -7   3   1    1.03    0.29
   6  -3  -1   17.21    0.80
   6  -3  -1   18.22    0.72
  -6   3   1   17.31    0.73
  -6   3   1   17.94    1.03
   5  -3  -1   48.77    1.76
   5  -3  -1   52.81    1.61
  -5   3   1   50.70    1.64
  -5   3   1   55.12    2.09
   4  -3  -1   56.42    1.92
   4  -3  -1   62.43    1.77
  -4   3   1   59.86    2.22
  -4   3   1   56.60    1.78
   3  -3  -1   20.80    0.80
   3  -3  -1   20.63    0.71
  -3   3   1   19.50    0.68
  -3   3   1   20.21    0.95
   2  -3  -1  232.61    6.26
   2  -3  -1  230.50    6.70
  -2   3   1  228.75    7.41
  -2   3   1  220.02    6.61
   1  -3  -1  151.29    4.47
   1  -3  -1  156.13    4.27
   1  -3  -1  152.31    4.58
  -1   3   1  154.02    5.04
   0  -3  -1   -0.07    0.07
   0  -3  -1   -0.04    0.08
   0  -3  -1   -0.09    0.09
   0   3   1    0.02    0.15
  -1  -3  -1  346.11    9.53
  -1  -3  -1  342.29    9.11
  -1  -3  -1  313.17   10.70
   1   3   1  335.52    9.80
  -2  -3  -1   23.31    0.79
  -2  -3  -1   22.98    0.84
  -2  -3  -1   20.61    0.81
   2   3   1   22.68    0.93
  -3  -3  -1   43.47    1.50
  -3  -3  -1   45.84    1.41
   3   3   1   44.78    1.56
  -4  -3  -1  118.11    4.00
  -4  -3  -1  118.93    3.71
   4   3   1  120.90    3.51
   4   3   1  129.58    3.77
  -5  -3  -1   36.30    1.38
  -5  -3  -1   37.12    1.39
   5   3   1   37.65    1.35
   5   3   1   38.24    1.28
  -6  -3  -1    1.05    0.27
  -6  -3  -1    1.78    0.33
   6   3   1    1.10    0.24
   6   3   1    0.88    0.25
  -7  -3  -1   34.80    1.43
  -7  -3  -1   34.59    1.42
   7   3   1   35.48    1.32
   7   3   1   36.23    1.30
  -8  -3  -1    2.65    0.41
  -8  -3  -1    2.51    0.47
   8   3   1    2.40    0.35
   8   3   1    2.70    0.32
  -9  -3  -1    2.98    0.54
  -9  -3  -1    2.16    0.45
   9   3   1    3.13    0.38
   9   3   1    2.55    0.36
 -10  -3  -1    3.05    0.52
  10   3   1    4.72    0.49
  10   3   1    3.64    0.44
 -11  -3  -1    0.94    0.36
  11   3   1    0.51    0.29
  11   3   1    0.82    0.27
 -12  -3  -1    1.00    0.38
  12   3   1    0.04    0.31
 -13  -3  -1    5.45    0.62
  13   3   1    3.87    0.56
 -14  -3  -1   10.10    0.83
  14   3   1    8.92    0.76
  15   3   1   -0.09    0.46
 -16  -3  -1    9.91    0.94
  16   3   1    7.27    0.84
 -15   4   1   11.48    1.29
 -14   4   1    6.49    1.05
  13  -4  -1    7.64    0.72
 -13   4   1    9.94    1.08
  12  -4  -1   12.66    0.79
  12  -4  -1   13.87    0.87
 -12   4   1   14.35    1.24
  11  -4  -1   14.67    0.86
  11  -4  -1   13.99    0.78
 -11   4   1   12.51    1.16
  10  -4  -1    3.02    0.43
  10  -4  -1    2.78    0.44
 -10   4   1    3.24    0.80
   9  -4  -1    5.74    0.48
   9  -4  -1    5.35    0.49
  -9   4   1    4.78    0.82
  -9   4   1    5.22    0.45
   8  -4  -1    0.71    0.25
   8  -4  -1    0.49    0.22
  -8   4   1    1.93    0.61
  -8   4   1    1.30    0.31
   7  -4  -1    2.15    0.35
  -7   4   1    1.62    0.33
  -7   4   1    2.54    0.66
   6  -4  -1   56.01    1.75
   6  -4  -1   55.17    1.93
  -6   4   1   52.73    1.73
  -6   4   1   55.61    2.28
   5  -4  -1  152.06    4.68
   5  -4  -1  153.13    4.33
  -5   4   1  149.38    4.42
  -5   4   1  154.52    5.28
   4  -4  -1   27.00    1.04
   4  -4  -1   26.90    0.93
  -4   4   1   27.02    1.24
  -4   4   1   24.80    0.85
   3  -4  -1   26.75    0.92
   3  -4  -1   28.56    1.05
  -3   4   1   26.45    1.19
  -3   4   1   24.35    0.84
   2  -4  -1   55.43    1.79
   2  -4  -1   54.99    1.62
  -2   4   1   52.49    1.96
  -2   4   1   47.85    1.57
   1  -4  -1    0.49    0.12
   1  -4  -1    0.47    0.14
   1  -4  -1    0.40    0.13
  -1   4   1    0.27    0.22
   0  -4  -1   24.35    0.86
   0  -4  -1   24.26    1.00
   0  -4  -1   24.93    0.86
   0   4   1   24.84    1.02
  -1  -4  -1   24.87    0.89
  -1  -4  -1   25.67    0.87
   1   4   1   24.74    1.03
   1   4   1   23.49    0.95
  -2  -4  -1  440.10   14.35
  -2  -4  -1  454.39   12.77
  -2  -4  -1  443.88   12.21
   2   4   1  457.61   13.16
  -3  -4  -1   91.29    2.95
  -3  -4  -1   96.71    3.14
  -3  -4  -1   99.77    2.81
   3   4   1   92.60    3.08
  -4  -4  -1   11.49    0.61
  -4  -4  -1   10.82    0.54
  -4  -4  -1    9.61    0.45
   4   4   1   11.78    0.65
  -5  -4  -1   40.69    1.54
  -5  -4  -1   37.89    1.43
   5   4   1   41.62    1.41
   5   4   1   44.86    1.57
  -6  -4  -1   10.50    0.65
  -6  -4  -1    8.55    0.49
   6   4   1    9.45    0.55
   6   4   1   10.79    0.64
  -7  -4  -1   24.14    1.03
  -7  -4  -1   27.00    1.18
   7   4   1   25.31    1.04
   7   4   1   26.11    1.11
  -8  -4  -1   48.24    1.89
   8   4   1   49.55    1.79
   8   4   1   48.59    1.72
  -9  -4  -1    6.27    0.61
   9   4   1    6.28    0.52
   9   4   1    5.68    0.47
 -10  -4  -1   94.79    3.29
  10   4   1   90.60    2.99
  10   4   1   92.92    3.13
 -11  -4  -1   16.01    1.01
  11   4   1   15.71    0.89
  11   4   1   16.89    0.87
 -12  -4  -1   53.99    2.25
  12   4   1   55.14    2.07
 -13  -4  -1    0.74    0.42
 -14  -4  -1    1.28    0.50
  14   4   1    0.77    0.41
 -15  -4  -1    2.55    0.71
  15   4   1    2.22    0.52
 -15   5   1    2.02    0.91
  14  -5  -1    0.70    0.44
 -14   5   1    0.79    0.76
  13  -5  -1    8.66    0.73
 -13   5   1    7.68    1.09
  12  -5  -1    0.16    0.34
  12  -5  -1    0.49    0.34
 -12   5   1    0.40    0.61
  11  -5  -1   17.33    0.89
  11  -5  -1   16.72    0.96
 -11   5   1   16.88    1.32
  10  -5  -1    8.92    0.60
  10  -5  -1    8.51    0.64
 -10   5   1    7.14    0.99
   9  -5  -1   23.95    1.04
   9  -5  -1   24.05    1.15
  -9   5   1   24.21    1.49
   8  -5  -1   47.60    1.83
   8  -5  -1   46.21    1.66
  -8   5   1   50.83    2.25
   7  -5  -1   27.45    1.23
   7  -5  -1   28.03    1.11
  -7   5   1   29.77    1.55
  -7   5   1   30.90    1.03
   6  -5  -1  173.59    4.86
   6  -5  -1  167.19    5.24
  -6   5   1  163.43    4.90
  -6   5   1  173.82    5.94
   5  -5  -1    0.27    0.17
   5  -5  -1    0.47    0.17
  -5   5   1    0.47    0.12
   4  -5  -1   28.65    1.15
   4  -5  -1   28.23    1.02
  -4   5   1   27.37    1.34
   3  -5  -1   59.73    2.04
   3  -5  -1   58.79    1.84
  -3   5   1   59.20    2.26
   2  -5  -1    0.70    0.19
   2  -5  -1    0.81    0.23
  -2   5   1    0.65    0.12
  -2   5   1    0.69    0.28
   1  -5  -1  736.44   20.13
   1  -5  -1  742.45   21.53
  -1   5   1  755.39   23.63
   0  -5  -1    0.15    0.14
   0  -5  -1    0.15    0.16
   0  -5  -1    0.84    0.17
   0   5   1    0.85    0.29
  -1  -5  -1  136.34    3.78
  -1  -5  -1  131.70    3.63
   1   5   1  127.40    4.04
   1   5   1  108.40    4.15
  -2  -5  -1    3.81    0.32
  -2  -5  -1    4.90    0.35
   2   5   1    3.52    0.42
   2   5   1    3.73    0.29
  -3  -5  -1   60.03    2.06
  -3  -5  -1   66.02    1.96
  -3  -5  -1   60.15    2.06
   3   5   1   59.41    2.20
  -4  -5  -1   31.70    1.16
  -4  -5  -1   30.65    1.25
   4   5   1   31.71    1.34
  -5  -5  -1    2.51    0.35
  -5  -5  -1    2.76    0.38
   5   5   1    3.65    0.46
  -6  -5  -1   13.91    0.79
   6   5   1   13.70    0.81
   6   5   1   12.55    0.68
  -7  -5  -1    7.59    0.61
   7   5   1    8.04    0.56
   7   5   1    8.62    0.66
  -8  -5  -1    0.43    0.29
   8   5   1    0.04    0.22
   8   5   1    0.18    0.25
  -9  -5  -1    1.51    0.45
   9   5   1    1.81    0.39
   9   5   1    1.81    0.36
 -10  -5  -1    8.89    0.75
  10   5   1    9.53    0.68
  10   5   1   11.12    0.67
 -11  -5  -1   40.22    1.83
  11   5   1   37.40    1.60
  11   5   1   43.35    1.67
 -12  -5  -1    2.24    0.61
  12   5   1    4.21    0.53
 -13  -5  -1   29.71    1.55
  13   5   1   31.72    1.45
 -14  -5  -1    1.10    0.50
  14   5   1    0.40    0.44
 -15  -5  -1    1.12    0.55
  15   5   1    0.12    0.48
 -15   6   1    0.83    0.89
  14  -6  -1    4.39    0.72
 -14   6   1    3.67    1.05
  13  -6  -1    4.61    0.66
 -13   6   1    3.98    0.95
  12  -6  -1   18.58    1.11
  12  -6  -1   20.33    1.05
 -12   6   1   21.57    1.53
  11  -6  -1    3.76    0.56
 -11   6   1    4.86    0.84
  10  -6  -1   28.27    1.38
  10  -6  -1   30.64    1.27
 -10   6   1   31.09    1.85
   9  -6  -1   12.56    0.74
   9  -6  -1   13.26    0.81
  -9   6   1   12.11    1.12
   8  -6  -1   29.02    1.21
   8  -6  -1   31.39    1.37
  -8   6   1   31.49    1.70
   7  -6  -1    4.72    0.45
   7  -6  -1    5.46    0.50
  -7   6   1    5.43    0.77
   6  -6  -1   93.48    3.18
   6  -6  -1   92.74    2.90
  -6   6   1   98.65    3.64
   5  -6  -1    7.03    0.49
   5  -6  -1    8.00    0.57
  -5   6   1    8.28    0.78
   4  -6  -1   20.03    0.97
   4  -6  -1   21.72    0.87
  -4   6   1   21.20    1.15
   3  -6  -1   51.90    1.85
   3  -6  -1   48.35    1.63
  -3   6   1   49.13    2.03
   2  -6  -1   18.79    0.92
  -2   6   1   18.19    1.01
   1  -6  -1    0.00    0.18
   1  -6  -1    0.15    0.15
   1  -6  -1    0.02    0.12
   0  -6  -1  664.29   17.87
   0  -6  -1  603.71   18.44
   0  -6  -1  608.12   17.14
   0   6   1  651.35   20.09
  -1  -6  -1    7.91    0.45
  -1  -6  -1    6.82    0.46
   1   6   1    6.66    0.57
   1   6   1    7.45    0.48
  -2  -6  -1  200.63    5.81
  -2  -6  -1  197.26    5.55
   2   6   1  182.77    6.33
   2   6   1  201.90    6.12
  -3  -6  -1   28.70    1.13
  -3  -6  -1   27.27    1.04
   3   6   1   25.08    0.99
   3   6   1   25.97    1.26
  -4  -6  -1   11.51    0.70
  -4  -6  -1   11.49    0.63
   4   6   1   13.09    0.83
  -5  -6  -1   83.81    2.90
  -5  -6  -1   81.86    2.69
   5   6   1   92.31    3.06
  -6  -6  -1    0.34    0.26
  -6  -6  -1    0.36    0.21
   6   6   1    0.28    0.30
  -7  -6  -1   64.64    2.38
   7   6   1   65.13    2.19
   7   6   1   60.46    2.36
  -8  -6  -1    0.71    0.33
   8   6   1    0.69    0.25
   8   6   1    0.89    0.34
  -9  -6  -1   29.39    1.44
   9   6   1   29.79    1.28
   9   6   1   29.22    1.35
 -10  -6  -1   15.36    1.00
  10   6   1   16.25    0.89
  10   6   1   15.44    0.88
 -11  -6  -1   24.09    1.29
  11   6   1   20.53    1.07
  11   6   1   21.45    1.12
 -12  -6  -1    5.72    0.68
  12   6   1    5.35    0.60
 -13  -6  -1   -0.27    0.47
  13   6   1    0.05    0.39
  14   6   1   -0.31    0.44
  15   6   1    0.60    0.53
 -15   7   1   -0.07    0.92
  14  -7  -1    0.31    0.50
 -14   7   1    1.54    0.81
  13  -7  -1    0.27    0.43
 -13   7   1    0.15    0.73
  12  -7  -1    9.62    0.83
  12  -7  -1   10.77    0.81
 -12   7   1   11.23    1.16
  11  -7  -1   17.22    0.95
  11  -7  -1   16.67    1.02
 -11   7   1   18.02    1.38
  10  -7  -1    5.07    0.55
  10  -7  -1    3.62    0.53
 -10   7   1    4.56    0.91
   9  -7  -1   77.54    2.55
   9  -7  -1   74.12    2.80
  -9   7   1   77.98    3.32
   8  -7  -1    7.75    0.57
   8  -7  -1    7.73    0.63
  -8   7   1    8.36    0.94
   7  -7  -1   12.01    0.80
   7  -7  -1   13.48    0.74
  -7   7   1   12.84    1.10
   6  -7  -1    3.46    0.45
   6  -7  -1    3.21    0.40
  -6   7   1    3.74    0.68
   5  -7  -1  111.75    3.39
   5  -7  -1  108.53    3.72
  -5   7   1  115.47    4.18
   4  -7  -1   77.74    2.69
   4  -7  -1   74.30    2.39
  -4   7   1   74.70    2.95
   3  -7  -1    6.94    0.55
   3  -7  -1    6.09    0.46
  -3   7   1    8.30    0.71
   2  -7  -1  179.74    5.46
   2  -7  -1  199.07    5.98
   2  -7  -1  190.42    5.45
  -2   7   1  192.22    6.43
   1  -7  -1    3.09    0.34
   1  -7  -1    2.11    0.42
   1  -7  -1    2.92    0.27
  -1   7   1    2.93    0.49
   0  -7  -1    0.48    0.18
   0  -7  -1    0.44    0.18
   0   7   1    0.02    0.26
   0   7   1    0.53    0.23
  -1  -7  -1   18.42    0.80
  -1  -7  -1   18.56    0.80
   1   7   1   18.02    0.99
   1   7   1   16.97    0.86
  -2  -7  -1    2.51    0.34
  -2  -7  -1    2.48    0.35
   2   7   1    2.82    0.46
  -3  -7  -1    3.84    0.38
  -3  -7  -1    3.78    0.41
   3   7   1    3.29    0.54
   3   7   1    3.18    0.35
  -4  -7  -1   18.64    0.88
  -4  -7  -1   18.94    0.96
   4   7   1   20.10    1.12
  -5  -7  -1    0.19    0.21
  -5  -7  -1    0.75    0.28
   5   7   1    0.30    0.32
  -6  -7  -1    6.95    0.63
  -6  -7  -1    7.84    0.58
   6   7   1    9.29    0.77
  -7  -7  -1    2.12    0.41
  -7  -7  -1    0.93    0.36
   7   7   1    1.32    0.39
  -8  -7  -1   11.28    0.83
   8   7   1   12.21    0.91
   8   7   1   10.92    0.72
  -9  -7  -1    2.04    0.49
   9   7   1    1.55    0.42
   9   7   1    1.20    0.39
 -10  -7  -1    0.26    0.39
  10   7   1    0.32    0.31
 -11  -7  -1    9.30    0.79
  11   7   1    8.03    0.70
 -12  -7  -1    1.88    0.50
  12   7   1    0.90    0.41
 -13  -7  -1    0.30    0.51
  13   7   1   -0.31    0.41
 -14  -7  -1    8.91    0.91
  14   7   1    8.15    0.83
  14  -8  -1    2.15    0.58
 -14   8   1    3.49    1.14
  13  -8  -1    0.64    0.47
 -13   8   1    1.36    0.78
  12  -8  -1    6.89    0.75
 -12   8   1    5.53    1.02
  11  -8  -1   12.29    0.90
  11  -8  -1   10.76    0.79
 -11   8   1   11.15    1.22
  10  -8  -1    2.98    0.58
  10  -8  -1    3.66    0.53
 -10   8   1    4.15    0.89
   9  -8  -1    0.19    0.32
   9  -8  -1    0.28    0.30
  -9   8   1   -0.36    0.57
   8  -8  -1   11.76    0.83
   8  -8  -1   11.75    0.72
  -8   8   1   11.87    1.09
   7  -8  -1    0.29    0.28
   7  -8  -1   -0.08    0.24
  -7   8   1    0.42    0.52
   6  -8  -1   12.43    0.71
   6  -8  -1   10.96    0.80
  -6   8   1   13.00    1.07
   5  -8  -1   46.41    1.66
   5  -8  -1   43.93    1.88
  -5   8   1   47.90    2.15
   4  -8  -1   68.67    2.25
   4  -8  -1   66.51    2.53
  -4   8   1   69.74    2.80
   3  -8  -1    1.85    0.35
  -3   8   1    2.49    0.62
   2  -8  -1    0.70    0.21
   2  -8  -1    0.28    0.25
   2  -8  -1    0.32    0.20
  -2   8   1    1.34    0.41
   1  -8  -1   15.33    0.75
   1  -8  -1   14.85    0.64
   1  -8  -1   16.38    0.95
  -1   8   1   14.82    0.91
   0  -8  -1    7.21    0.46
   0  -8  -1    6.28    0.48
   0   8   1    6.83    0.63
   0   8   1    6.67    0.64
  -1  -8  -1    7.09    0.50
  -1  -8  -1    7.16    0.49
   1   8   1    7.60    0.66
   1   8   1    6.64    0.58
  -2  -8  -1    4.97    0.48
  -2  -8  -1    5.12    0.45
   2   8   1    5.40    0.50
   2   8   1    6.44    0.64
  -3  -8  -1   19.99    0.91
  -3  -8  -1   18.99    0.95
   3   8   1   17.98    1.12
  -4  -8  -1    2.15    0.36
  -4  -8  -1    1.30    0.41
   4   8   1    1.29    0.40
  -5  -8  -1    0.88    0.32
  -5  -8  -1    1.55    0.36
   5   8   1    1.15    0.42
  -6  -8  -1    2.66    0.49
  -6  -8  -1    1.21    0.32
   6   8   1    1.50    0.44
  -7  -8  -1   18.64    1.09
  -7  -8  -1   20.09    1.03
   7   8   1   21.82    1.27
  -8  -8  -1    0.19    0.37
   8   8   1   -0.02    0.39
   8   8   1    0.23    0.29
  -9  -8  -1   85.92    3.24
   9   8   1   88.91    3.28
   9   8   1   87.69    3.01
 -10  -8  -1   15.79    1.05
  10   8   1   15.91    0.93
  10   8   1   15.48    1.06
  11   8   1    2.46    0.54
 -12  -8  -1   12.59    0.97
  12   8   1   10.75    0.88
 -13  -8  -1    0.65    0.54
  13   8   1    0.26    0.46
  14  -9  -1    3.05    0.87
  13  -9  -1   13.74    1.04
 -13   9   1   13.41    1.40
 -12   9   1    0.87    0.78
  11  -9  -1    0.13    0.41
  11  -9  -1    0.34    0.41
 -11   9   1   -0.10    0.68
  10  -9  -1    2.26    0.61
  10  -9  -1    3.80    0.56
 -10   9   1    3.20    0.91
   9  -9  -1    0.62    0.36
   9  -9  -1    0.10    0.32
  -9   9   1    0.16    0.58
   8  -9  -1   38.66    1.82
   8  -9  -1   40.99    1.61
  -8   9   1   42.11    2.17
   7  -9  -1   22.12    1.23
   7  -9  -1   22.55    1.06
  -7   9   1   21.42    1.46
   6  -9  -1   13.85    0.80
   6  -9  -1   16.04    1.02
  -6   9   1   14.14    1.21
   5  -9  -1    2.52    0.41
   5  -9  -1    2.13    0.49
  -5   9   1    2.59    0.69
   4  -9  -1   61.68    2.40
   4  -9  -1   58.19    2.06
  -4   9   1   60.59    2.57
   3  -9  -1   18.65    1.07
   3  -9  -1   15.80    0.85
  -3   9   1   16.87    1.12
   2  -9  -1   24.60    1.28
   2  -9  -1   25.02    1.07
  -2   9   1   23.01    1.34
   1  -9  -1   74.10    2.85
   1  -9  -1   71.67    2.32
   1  -9  -1   72.92    2.42
  -1   9   1   74.91    2.85
  -1   9   1   72.94    2.77
   0  -9  -1    1.16    0.36
   0  -9  -1    1.20    0.37
   0   9   1    1.49    0.40
   0   9   1    2.38    0.54
  -1  -9  -1    2.17    0.41
  -1  -9  -1    3.20    0.43
   1   9   1    2.24    0.55
   1   9   1    1.13    0.43
  -2  -9  -1    3.05    0.46
  -2  -9  -1    2.66    0.42
   2   9   1    4.14    0.62
  -3  -9  -1   25.09    1.10
  -3  -9  -1   25.11    1.17
   3   9   1   23.45    1.34
  -4  -9  -1    7.56    0.63
  -4  -9  -1    9.17    0.72
   4   9   1    8.71    0.85
  -5  -9  -1   16.32    0.91
  -5  -9  -1   16.79    0.98
   5   9   1   15.46    1.14
  -6  -9  -1    3.66    0.50
  -6  -9  -1    4.44    0.55
   6   9   1    5.15    0.76
  -7  -9  -1    8.71    0.75
  -7  -9  -1    9.58    0.72
   7   9   1   10.13    0.95
  -8  -9  -1    0.68    0.40
  -8  -9  -1    0.89    0.34
   8   9   1    0.57    0.32
   8   9   1    0.71    0.44
  -9  -9  -1    0.72    0.44
   9   9   1    0.93    0.34
   9   9   1    1.27    0.49
 -10  -9  -1   24.40    1.37
  10   9   1   24.02    1.43
  10   9   1   25.33    1.27
 -11  -9  -1   23.52    1.36
  11   9   1   20.61    1.17
 -12  -9  -1   -0.09    0.53
  12   9   1    0.10    0.44
 -13  -9  -1   11.90    1.02
  13   9   1   10.76    0.91
  13 -10  -1   23.44    1.42
 -13  10   1   23.30    1.77
  12 -10  -1   -0.19    0.51
 -12  10   1    0.82    0.79
  11 -10  -1    0.81    0.47
  11 -10  -1    2.27    0.61
 -11  10   1    1.10    0.76
  10 -10  -1    0.42    0.44
  10 -10  -1    0.59    0.40
 -10  10   1   -0.32    0.66
   9 -10  -1   14.10    1.04
   9 -10  -1   15.83    0.93
  -9  10   1   15.40    1.35
   8 -10  -1   41.80    1.69
   8 -10  -1   40.61    1.92
  -8  10   1   42.24    2.23
   7 -10  -1    8.54    0.82
   7 -10  -1    9.79    0.72
  -7  10   1    7.73    1.05
   6 -10  -1   85.38    2.86
   6 -10  -1   89.84    3.29
  -6  10   1   82.00    3.53
   5 -10  -1    9.85    0.81
   5 -10  -1   10.15    0.69
  -5  10   1    9.28    0.98
   4 -10  -1    7.87    0.63
   4 -10  -1    8.75    0.78
  -4  10   1    9.43    0.93
   3 -10  -1    4.67    0.62
   3 -10  -1    3.21    0.45
  -3  10   1    3.94    0.70
   2 -10  -1   60.90    2.58
   2 -10  -1   62.77    2.16
  -2  10   1   61.28    2.57
   1 -10  -1    0.40    0.28
  -1  10   1    1.27    0.39
  -1  10   1    1.11    0.48
   0 -10  -1  129.60    4.07
   0  10   1  131.68    4.60
   0  10   1  137.58    4.70
  -1 -10  -1    0.77    0.32
  -1 -10  -1    0.99    0.34
   1  10   1    0.81    0.40
  -2 -10  -1   23.97    1.15
  -2 -10  -1   24.40    1.14
   2  10   1   24.88    1.40
  -3 -10  -1   40.53    1.59
  -3 -10  -1   39.58    1.68
   3  10   1   39.36    1.91
  -4 -10  -1    0.43    0.29
  -4 -10  -1    0.62    0.37
   4  10   1    0.73    0.43
  -5 -10  -1   84.12    2.97
  -5 -10  -1   91.70    3.22
   5  10   1   91.98    3.48
  -6 -10  -1   10.64    0.76
  -6 -10  -1    8.75    0.80
   6  10   1    8.81    0.95
  -7 -10  -1    2.96    0.51
  -7 -10  -1    3.23    0.63
   7  10   1    3.58    0.78
  -8 -10  -1    0.37    0.45
  -8 -10  -1    0.38    0.35
   8  10   1    0.24    0.48
  -9 -10  -1    2.10    0.63
   9  10   1    2.65    0.52
   9  10   1    1.27    0.56
 -10 -10  -1   30.44    1.60
  10  10   1   30.25    1.70
  10  10   1   30.01    1.47
 -11 -10  -1    4.44    0.76
  11  10   1    4.24    0.68
 -12 -10  -1    1.31    0.59
  12  10   1    1.53    0.53
  12 -11  -1    8.09    1.00
 -12  11   1    8.18    1.26
  11 -11  -1    3.43    0.79
 -11  11   1    3.97    1.06
  10 -11  -1    1.10    0.47
  10 -11  -1    2.65    0.62
 -10  11   1    1.15    0.75
   9 -11  -1    7.68    0.72
   9 -11  -1    8.35    0.82
  -9  11   1    8.71    1.08
   8 -11  -1   59.24    2.20
   8 -11  -1   56.82    2.52
  -8  11   1   58.40    2.86
   7 -11  -1   19.05    1.26
   7 -11  -1   20.88    1.09
  -7  11   1   21.47    1.53
   6 -11  -1   27.88    1.31
   6 -11  -1   28.23    1.57
  -6  11   1   31.14    1.78
   5 -11  -1   40.53    1.96
   5 -11  -1   40.59    1.66
  -5  11   1   41.09    2.08
   4 -11  -1   12.73    0.98
   4 -11  -1   12.59    0.80
  -4  11   1   12.40    1.07
   3 -11  -1    5.15    0.72
   3 -11  -1    5.09    0.50
  -3  11   1    5.54    0.79
   2 -11  -1    2.04    0.42
  -2  11   1    1.98    0.67
  -2  11   1    3.00    0.57
   1 -11  -1   21.75    1.07
  -1  11   1   20.70    1.28
  -1  11   1   19.07    1.26
  -1 -11  -1    4.90    0.56
   1  11   1    4.56    0.71
  -2 -11  -1   17.39    0.96
  -2 -11  -1   17.40    0.96
   2  11   1   16.50    1.16
  -3 -11  -1    8.06    0.71
  -3 -11  -1    6.74    0.62
   3  11   1    9.09    0.90
  -4 -11  -1    2.00    0.49
  -4 -11  -1    1.75    0.47
   4  11   1    3.44    0.71
  -5 -11  -1   19.49    1.07
  -5 -11  -1   18.91    1.15
   5  11   1   19.46    1.34
  -6 -11  -1    3.27    0.66
  -6 -11  -1    5.11    0.58
   6  11   1    3.15    0.80
  -7 -11  -1    1.58    0.50
  -7 -11  -1    2.70    0.53
  -8 -11  -1    2.10    0.54
  -8 -11  -1    1.20    0.51
   8  11   1    2.04    0.60
  -9 -11  -1    1.02    0.54
   9  11   1    1.24    0.42
   9  11   1    1.24    0.60
 -10 -11  -1    2.68    0.74
  10  11   1    1.13    0.47
 -11 -11  -1   25.73    1.53
  11  11   1   27.09    1.43
  11 -12  -1    1.19    0.59
 -11  12   1    1.42    0.86
  10 -12  -1    0.29    0.54
  10 -12  -1   -0.01    0.48
 -10  12   1    1.22    0.81
   9 -12  -1   -0.15    0.51
   9 -12  -1   -0.16    0.45
  -9  12   1    0.16    0.74
   8 -12  -1   10.98    0.96
   8 -12  -1   11.13    0.83
  -8  12   1   12.99    1.26
   7 -12  -1    2.26    0.73
   7 -12  -1    3.69    0.58
  -7  12   1    3.55    0.92
   6 -12  -1    2.32    0.66
   6 -12  -1    0.73    0.39
  -6  12   1    0.88    0.68
   5 -12  -1    0.90    0.37
   5 -12  -1    0.71    0.45
  -5  12   1    1.77    0.66
   4 -12  -1    2.68    0.49
   4 -12  -1    1.44    0.48
  -4  12   1    2.62    0.81
   3 -12  -1    5.03    0.57
  -3  12   1    5.15    0.71
  -3  12   1    6.13    0.85
   2 -12  -1    2.84    0.48
  -2  12   1    2.68    0.62
  -2  12   1    4.75    0.77
   1 -12  -1    0.48    0.31
  -1  12   1    0.42    0.38
   0 -12  -1   24.70    1.18
   0  12   1   21.97    1.39
  -1 -12  -1    1.89    0.45
   1  12   1    3.02    0.64
  -2 -12  -1    6.14    0.63
   2  12   1    8.10    0.84
  -3 -12  -1   30.78    1.43
   3  12   1   33.03    1.77
  -4 -12  -1    3.32    0.55
   4  12   1    2.81    0.76
  -5 -12  -1    1.82    0.51
  -5 -12  -1    3.11    0.70
   5  12   1    3.07    0.76
  -6 -12  -1   12.07    0.84
  -6 -12  -1   11.21    0.95
   6  12   1   11.43    1.11
  -7 -12  -1   23.49    1.26
  -7 -12  -1   23.17    1.35
   7  12   1   24.18    1.56
  -8 -12  -1    1.82    0.59
  -8 -12  -1    0.96    0.43
   8  12   1    0.95    0.61
  -9 -12  -1   32.50    1.69
   9  12   1   28.22    1.48
   9  12   1   28.16    1.77
 -10 -12  -1    0.09    0.66
  10  12   1    0.46    0.50
  10 -13  -1    1.05    0.64
 -10  13   1    1.31    0.87
   9 -13  -1    0.16    0.48
  -9  13   1    0.79    0.83
   8 -13  -1    0.48    0.44
  -8  13   1    0.07    0.76
   7 -13  -1    7.55    0.72
   7 -13  -1    6.64    0.90
  -7  13   1    7.18    1.07
   6 -13  -1    6.73    0.87
   6 -13  -1    5.19    0.65
  -6  13   1    5.28    1.01
   5 -13  -1    0.76    0.38
  -5  13   1    0.91    0.68
   4 -13  -1   17.62    1.03
   4 -13  -1   17.67    1.32
  -4  13   1   18.20    1.37
  -4  13   1   17.46    1.25
   3 -13  -1    0.78    0.36
  -3  13   1    0.76    0.44
   2 -13  -1    5.74    0.60
  -2  13   1    3.93    0.74
   1 -13  -1    4.38    0.55
  -1  13   1    2.98    0.70
   0 -13  -1    0.65    0.34
   0  13   1   -0.25    0.42
  -1 -13  -1   15.45    0.95
   1  13   1   15.49    1.18
  -2 -13  -1   11.75    0.84
   2  13   1   12.34    1.08
  -3 -13  -1    1.86    0.51
   3  13   1    0.87    0.52
  -4 -13  -1    5.16    0.62
   4  13   1    5.47    0.93
  -5 -13  -1    3.48    0.58
   5  13   1    4.91    0.91
  -6 -13  -1    4.67    0.64
  -6 -13  -1    2.66    0.83
   6  13   1    3.20    0.90
  -7 -13  -1    9.97    1.04
  -7 -13  -1   11.54    0.91
   7  13   1   11.04    1.14
  -8 -13  -1    1.44    0.68
  -8 -13  -1    0.79    0.46
  -9 -13  -1    0.47    0.70
   9 -14  -1    3.69    0.78
   9 -14  -1    3.54    1.02
  -9  14   1    2.23    0.94
   8 -14  -1    4.86    0.73
   8 -14  -1    3.58    1.00
  -8  14   1    4.72    1.14
   7 -14  -1    0.40    0.61
   7 -14  -1    0.89    0.46
  -7  14   1    0.40    0.81
   6 -14  -1    7.70    0.74
  -6  14   1    8.46    1.13
   5 -14  -1   -0.28    0.40
  -5  14   1    0.47    0.75
  -5  14   1    0.36    0.51
   4 -14  -1    6.61    0.67
  -4  14   1    5.81    0.81
   3 -14  -1    0.40    0.38
   2 -14  -1   15.11    0.96
  -2  14   1   14.76    1.20
   1 -14  -1   -0.12    0.37
  -1  14   1   -0.26    0.47
   0 -14  -1    0.91    0.40
   0  14   1    2.22    0.72
  -2 -14  -1    1.30    0.42
   2  14   1    2.67    0.81
  -3 -14  -1   26.57    1.37
   3  14   1   24.98    1.66
  -4 -14  -1    0.21    0.42
  -5 -14  -1   10.66    0.90
   5  14   1   11.24    1.19
  -6 -14  -1    4.83    0.72
   6  14   1    6.06    1.06
  -7 -14  -1    3.56    0.69
   7  14   1    2.68    0.76
   7 -15  -1    2.85    0.80
   7 -15  -1    4.38    0.76
  -7  15   1    5.25    1.26
   6 -15  -1    7.00    0.78
  -6  15   1    6.54    0.97
  -6  15   1    7.79    1.22
   5 -15  -1    3.15    0.68
  -5  15   1    1.51    0.60
   4 -15  -1    2.25    0.63
  -4  15   1    0.47    0.55
   3 -15  -1    0.40    0.44
  -3  15   1   -0.05    0.53
   2 -15  -1   14.23    1.00
  -2  15   1   15.16    1.22
   1 -15  -1    0.60    0.47
  -1  15   1    0.47    0.53
   0 -15  -1    0.21    0.42
   0  15   1    0.81    0.54
  -1 -15  -1    0.23    0.43
   1  15   1    0.01    0.55
  -2 -15  -1    4.52    0.66
   2  15   1    4.73    0.97
  -3 -15  -1   12.12    0.93
   3  15   1    9.16    1.15
  -4 -15  -1    7.55    0.82
   4  15   1    7.37    1.11
  -5 -15  -1   11.90    0.98
   5  15   1   10.65    1.31
   4 -16  -1    1.05    0.52
   3 -16  -1    3.55    0.73
  -3  16   1    1.68    0.62
   2 -16  -1    3.93    0.74
  -2  16   1    1.60    0.63
   1 -16  -1    1.89    0.52
  -1  16   1   -0.03    0.62
   0 -16  -1    0.87    0.47
   0  16   1    1.89    0.65
  -1 -16  -1    2.91    0.68
   1  16   1    2.10    0.67
  -2 -16  -1    1.22    0.49
   2  16   1    0.58    0.67
   2  15  -2    0.35    0.67
  -2 -15   2    0.28    0.46
   1  15  -2    7.81    1.06
  -1 -15   2    5.64    0.73
   0  15  -2    1.94    0.65
   0 -15   2    0.79    0.49
  -1  15  -2   -0.11    0.59
   1 -15   2    1.58    0.51
  -2  15  -2   21.50    1.53
   2 -15   2   22.26    1.28
  -3  15  -2    0.27    0.60
   3 -15   2   -0.04    0.44
  -4  15  -2   40.86    2.21
   4 -15   2   37.84    1.80
  -5  15  -2    3.18    0.92
   5 -15   2    5.23    0.74
  -6  15  -2    1.63    0.64
   6 -15   2    1.53    0.52
  -5 -14   2    0.65    0.49
   4  14  -2    0.82    0.67
  -4 -14   2    1.17    0.49
   3  14  -2    0.65    0.64
  -3 -14   2    2.33    0.60
   2  14  -2    6.01    0.98
  -2 -14   2    4.53    0.67
   1  14  -2    1.87    0.62
  -1 -14   2    2.11    0.57
   0  14  -2    3.90    0.86
   0 -14   2    4.08    0.62
  -1  14  -2    0.12    0.52
   1 -14   2    0.77    0.41
  -2  14  -2    0.37    0.54
   2 -14   2    0.48    0.40
  -3  14  -2    4.39    0.81
   3 -14   2    3.00    0.62
  -4  14  -2    1.81    0.57
   4 -14   2    1.64    0.46
  -5  14  -2    6.05    0.92
   5 -14   2    6.76    0.72
  -6  14  -2    0.84    0.57
   6 -14   2    0.41    0.44
  -7  14  -2    0.99    0.85
  -7  14  -2   -0.07    0.58
   7 -14   2    0.10    0.47
  -8  14  -2    1.43    0.64
  -8  14  -2    1.30    0.93
   8 -14   2    1.37    0.52
   7  13  -2    0.17    0.70
  -7 -13   2    0.68    0.49
   6  13  -2    0.14    0.67
  -6 -13   2    2.62    0.62
   5  13  -2    3.84    0.84
  -5 -13   2    4.91    0.68
   4  13  -2    1.88    0.64
  -4 -13   2    2.62    0.58
   3  13  -2   -0.36    0.53
  -3 -13   2    0.08    0.37
   2  13  -2    1.72    0.56
  -2 -13   2    0.84    0.37
   1  13  -2    1.74    0.57
  -1 -13   2    1.98    0.53
   0 -13   2    0.71    0.36
  -1  13  -2   14.08    1.13
   1 -13   2   14.79    0.95
  -2  13  -2    5.12    0.82
   2 -13   2    5.42    0.62
  -3  13  -2    2.92    0.72
   3 -13   2    1.75    0.52
  -4  13  -2    2.65    0.69
   4 -13   2    0.54    0.36
  -5  13  -2    5.27    0.83
   5 -13   2    5.12    0.64
  -6  13  -2    3.14    1.00
  -6  13  -2    3.11    0.79
   6 -13   2    2.80    0.60
  -7  13  -2    0.10    0.53
  -7  13  -2    0.24    0.76
   7 -13   2    0.12    0.43
  -8  13  -2   14.62    1.36
  -8  13  -2   12.87    1.18
   8 -13   2   13.79    0.98
  -9  13  -2    8.21    1.23
   9 -13   2    9.32    0.84
   9 -13   2    7.77    1.15
 -10  13  -2    0.65    0.89
  10 -13   2    1.28    0.77
  10 -13   2    0.93    0.53
  -9 -12   2    0.63    0.66
  -9 -12   2    0.68    0.51
   8  12  -2   -0.30    0.68
  -8 -12   2   -0.11    0.61
   7  12  -2   -0.18    0.63
  -7 -12   2    1.12    0.59
  -7 -12   2    0.17    0.43
   6  12  -2    0.24    0.58
  -6 -12   2    0.26    0.40
  -6 -12   2    0.55    0.57
   5  12  -2    2.91    0.84
  -5 -12   2    3.03    0.73
  -5 -12   2    2.82    0.55
   3  12  -2   -0.34    0.49
  -3 -12   2    0.16    0.35
   2  12  -2   12.99    1.14
  -2 -12   2   11.75    0.83
   1  12  -2    2.70    0.70
  -1 -12   2    3.59    0.53
   0  12  -2   33.80    1.82
   0 -12   2   31.93    1.47
  -1  12  -2    4.24    0.74
   1 -12   2    4.47    0.55
  -2  12  -2    1.31    0.44
   2 -12   2    0.51    0.35
  -3  12  -2   18.36    1.25
   3 -12   2   16.50    0.99
  -4  12  -2    1.85    0.49
  -4  12  -2    3.20    0.87
   4 -12   2    1.73    0.50
  -5  12  -2    4.95    0.74
  -5  12  -2    7.13    1.00
   5 -12   2    6.64    0.65
  -6  12  -2   11.40    1.18
  -6  12  -2   11.18    0.98
   6 -12   2   10.84    0.83
  -7  12  -2    1.38    0.50
  -7  12  -2    2.62    0.93
   7 -12   2    1.32    0.58
   7 -12   2    1.94    0.55
  -8  12  -2    0.31    0.73
   8 -12   2   -0.13    0.40
   8 -12   2    0.47    0.61
  -9  12  -2    5.05    1.07
   9 -12   2    4.81    0.93
   9 -12   2    4.70    0.68
 -10  12  -2    0.30    0.82
  10 -12   2    0.23    0.48
  10 -12   2    0.70    0.65
 -11  12  -2    0.95    0.88
  11 -12   2    0.88    0.52
  11 -12   2    0.57    0.70
  10  11  -2    0.22    0.70
  10  11  -2    0.21    0.52
 -10 -11   2    0.02    0.63
   9  11  -2    4.72    0.67
   9  11  -2    5.82    1.09
  -9 -11   2    4.15    0.84
  -9 -11   2    5.96    0.75
   8  11  -2    1.88    0.66
  -8 -11   2    1.68    0.48
  -8 -11   2    1.31    0.58
   7  11  -2    3.55    0.92
  -7 -11   2    3.63    0.74
  -7 -11   2    4.11    0.62
   6  11  -2    6.43    0.99
  -6 -11   2    6.49    0.67
  -6 -11   2    6.52    0.82
   5  11  -2    2.82    0.78
  -5 -11   2    3.09    0.69
  -5 -11   2    2.68    0.53
   4  11  -2   17.32    1.29
  -4 -11   2   17.10    1.05
  -4 -11   2   16.53    0.98
   3  11  -2   15.44    1.26
  -3 -11   2   15.92    0.99
  -3 -11   2   17.57    0.99
   2  11  -2    4.33    0.81
  -2 -11   2    5.29    0.57
   1  11  -2    0.26    0.43
  -1 -11   2    1.66    0.42
   0 -11   2    1.67    0.45
  -1  11  -2   23.82    1.44
   1 -11   2   22.51    1.17
  -2  11  -2  102.88    3.88
   2 -11   2  102.92    3.39
  -3  11  -2    1.11    0.56
  -3  11  -2    0.11    0.38
   3 -11   2    0.80    0.35
  -4  11  -2   97.05    3.71
  -4  11  -2   98.11    3.88
   4 -11   2   95.23    3.25
  -5  11  -2    1.69    0.50
   5 -11   2    2.61    0.50
  -6  11  -2    8.29    1.03
   6 -11   2    8.98    0.93
   6 -11   2    6.25    0.65
  -7  11  -2    0.36    0.63
   7 -11   2    0.19    0.34
   7 -11   2   -0.01    0.49
  -8  11  -2   16.65    1.38
   8 -11   2   18.59    1.26
   8 -11   2   16.63    1.01
  -9  11  -2   14.11    1.30
   9 -11   2   14.48    1.14
   9 -11   2   12.54    0.92
 -10  11  -2   -0.41    0.74
  10 -11   2    0.03    0.42
  10 -11   2    0.19    0.56
 -11  11  -2    0.44    0.78
  11 -11   2    0.24    0.46
  11 -11   2    0.26    0.60
 -12  11  -2    0.82    0.87
  12 -11   2    1.32    0.53
  12 -11   2    0.23    0.66
  11  10  -2    1.48    0.64
  11  10  -2    0.96    0.54
 -11 -10   2    1.03    0.59
  10  10  -2    2.53    0.54
  10  10  -2    1.49    0.63
 -10 -10   2    3.28    0.74
   9  10  -2   14.48    0.96
   9  10  -2   13.51    1.27
  -9 -10   2   15.26    1.10
   8  10  -2   10.97    1.12
  -8 -10   2   12.59    0.89
  -8 -10   2   11.91    0.98
   7  10  -2    4.26    0.87
  -7 -10   2    4.22    0.58
  -7 -10   2    3.70    0.68
   6  10  -2    0.17    0.50
  -6 -10   2    0.18    0.44
  -6 -10   2    0.06    0.33
   5  10  -2    1.62    0.55
  -5 -10   2    2.42    0.57
  -5 -10   2    2.47    0.49
   4  10  -2    6.64    0.87
  -4 -10   2    6.74    0.61
  -4 -10   2    6.47    0.67
   3  10  -2   75.65    3.17
  -3 -10   2   79.11    2.81
  -3 -10   2   77.70    2.68
  -2 -10   2    0.88    0.37
  -2 -10   2    0.96    0.33
   1  10  -2   18.01    1.22
  -1 -10   2   15.82    0.90
   0  10  -2   -0.06    0.36
   0 -10   2   -0.17    0.24
  -1  10  -2    2.38    0.55
  -2  10  -2    0.33    0.37
   2 -10   2    0.05    0.27
  -3  10  -2   38.14    1.85
  -3  10  -2   37.40    1.88
   3 -10   2   37.10    1.56
  -4  10  -2   20.58    1.31
  -4  10  -2   24.11    1.44
   4 -10   2   23.91    1.15
  -5  10  -2   85.37    3.50
   5 -10   2   84.43    2.87
   5 -10   2   84.93    3.35
  -6  10  -2    0.84    0.56
   6 -10   2    0.24    0.41
   6 -10   2    0.50    0.32
  -7  10  -2    3.64    0.87
   7 -10   2    4.80    0.54
   7 -10   2    3.85    0.73
  -8  10  -2    3.12    0.85
   8 -10   2    1.49    0.46
   8 -10   2    2.44    0.51
  -9  10  -2   -0.31    0.65
   9 -10   2    0.84    0.47
   9 -10   2    1.15    0.40
 -10  10  -2   17.85    1.46
  10 -10   2   16.84    1.03
  10 -10   2   16.81    1.16
 -11  10  -2    3.69    1.00
  11 -10   2    2.89    0.60
  11 -10   2    2.72    0.78
 -12  10  -2    1.07    0.83
  12 -10   2    1.03    0.49
  12 -10   2    0.72    0.58
 -13  10  -2   10.91    1.34
  13 -10   2   11.67    0.96
  12   9  -2    0.90    0.64
  11   9  -2   -0.08    0.58
 -11  -9   2   -0.30    0.55
  10   9  -2    1.96    0.60
  10   9  -2    2.04    0.62
 -10  -9   2    1.72    0.56
   9   9  -2    1.09    0.39
   9   9  -2    1.01    0.55
  -9  -9   2    1.34    0.48
   8   9  -2    5.58    0.89
  -8  -9   2    5.00    0.62
  -8  -9   2    5.73    0.71
   7   9  -2    0.44    0.49
  -7  -9   2    0.71    0.45
  -7  -9   2    1.51    0.43
   6   9  -2   28.62    1.71
  -6  -9   2   30.73    1.37
  -6  -9   2   31.06    1.49
   5   9  -2   20.22    1.40
  -5  -9   2   21.79    1.10
  -5  -9   2   22.79    1.19
   4   9  -2   23.73    1.53
  -4  -9   2   26.03    1.20
  -4  -9   2   28.15    1.31
   3   9  -2   41.19    1.98
  -3  -9   2   34.89    1.57
  -3  -9   2   38.90    1.54
   2   9  -2   19.31    1.29
  -2  -9   2   19.10    0.97
  -2  -9   2   17.85    0.97
   1   9  -2   19.71    1.23
  -1  -9   2   18.13    0.91
  -1  -9   2   16.30    0.87
   0   9  -2    0.14    0.32
   0  -9   2    0.02    0.24
   0  -9   2    0.17    0.29
  -1   9  -2   62.44    2.45
  -1   9  -2   55.46    2.33
   1  -9   2   54.42    2.03
  -2   9  -2  136.89    4.69
  -2   9  -2  133.95    4.86
   2  -9   2  136.90    4.18
  -3   9  -2    5.63    0.76
  -3   9  -2    4.18    0.63
   3  -9   2    4.36    0.49
  -4   9  -2   15.90    1.18
  -4   9  -2   15.39    1.08
   4  -9   2   16.74    0.90
  -5   9  -2   10.59    1.02
   5  -9   2    9.89    0.86
   5  -9   2   10.56    0.72
  -6   9  -2    7.46    0.95
   6  -9   2    6.95    0.61
   6  -9   2    8.18    0.72
  -7   9  -2   14.30    1.23
   7  -9   2   15.19    0.87
   7  -9   2   14.53    1.02
  -8   9  -2    0.12    0.56
   8  -9   2    1.76    0.58
   8  -9   2    0.95    0.33
  -9   9  -2   23.37    1.64
   9  -9   2   26.42    1.25
   9  -9   2   24.14    1.38
 -10   9  -2    5.43    0.99
  10  -9   2    5.52    0.74
  10  -9   2    6.78    0.65
 -11   9  -2    7.52    1.07
  11  -9   2    4.83    0.75
  11  -9   2    5.43    0.67
 -12   9  -2    4.71    1.01
  12  -9   2    5.95    0.71
  12  -9   2    6.13    0.81
 -13   9  -2    0.74    0.80
  13  -9   2    1.25    0.51
  14  -9   2    6.11    0.85
  12   8  -2    8.20    0.80
  12   8  -2    6.03    0.88
 -12  -8   2    6.85    0.84
  11   8  -2    0.18    0.52
 -11  -8   2    0.08    0.50
  10   8  -2    0.09    0.47
  10   8  -2   -0.28    0.39
 -10  -8   2    0.58    0.45
   9   8  -2    9.50    0.95
   9   8  -2    7.40    0.65
  -9  -8   2    8.76    0.81
   8   8  -2    0.18    0.45
  -8  -8   2    0.32    0.39
   7   8  -2   20.60    1.37
  -7  -8   2   21.57    1.20
  -7  -8   2   22.62    1.10
   6   8  -2   -0.12    0.40
  -6  -8   2    0.21    0.27
  -6  -8   2    0.01    0.34
   5   8  -2   16.89    1.25
  -5  -8   2   17.47    0.92
  -5  -8   2   17.74    1.01
   4   8  -2    6.48    0.83
  -4  -8   2    5.46    0.53
  -4  -8   2    6.72    0.60
   3   8  -2   64.15    2.70
  -3  -8   2   66.82    2.25
  -3  -8   2   65.96    2.37
   2   8  -2   42.84    1.96
  -2  -8   2   38.98    1.54
  -2  -8   2   40.77    1.60
   1   8  -2    3.22    0.60
  -1  -8   2    3.83    0.44
   0   8  -2  101.94    3.49
   0   8  -2   94.61    3.50
   0  -8   2   96.51    3.06
   0  -8   2   95.37    3.09
  -1   8  -2   14.23    0.97
  -1   8  -2   14.71    0.94
   1  -8   2   15.04    0.78
   1  -8   2   14.05    0.67
  -2   8  -2   11.70    0.87
  -2   8  -2   13.01    0.92
   2  -8   2   12.32    0.72
  -3   8  -2   72.68    2.88
  -3   8  -2   73.71    2.75
   3  -8   2   69.09    2.37
  -4   8  -2    3.81    0.68
   4  -8   2    2.73    0.55
   4  -8   2    3.01    0.41
  -5   8  -2    3.26    0.71
   5  -8   2    2.91    0.54
   5  -8   2    2.79    0.42
  -6   8  -2    0.31    0.50
   6  -8   2    0.58    0.31
   6  -8   2    0.29    0.25
  -7   8  -2    2.09    0.74
   7  -8   2    3.65    0.50
   7  -8   2    2.98    0.54
  -8   8  -2   14.78    1.22
   8  -8   2   13.38    0.89
   8  -8   2   13.75    0.84
  -9   8  -2    0.48    0.55
   9  -8   2    0.16    0.36
   9  -8   2    0.17    0.30
 -10   8  -2   18.12    1.41
  10  -8   2   16.90    0.97
  10  -8   2   16.15    1.06
 -11   8  -2    2.50    0.86
  11  -8   2    3.12    0.66
 -12   8  -2   30.65    1.93
  12  -8   2   27.57    1.47
  12  -8   2   26.17    1.34
 -13   8  -2    1.61    0.76
  13  -8   2    0.98    0.47
 -14   8  -2   13.30    1.41
  14  -8   2   12.44    0.96
  13   7  -2    6.15    0.77
 -13  -7   2    6.87    0.84
  12   7  -2    0.19    0.50
 -12  -7   2   -0.18    0.50
  11   7  -2    3.42    0.73
  11   7  -2    4.10    0.60
  10   7  -2    4.19    0.57
  10   7  -2    4.14    0.65
 -10  -7   2    5.62    0.67
   9   7  -2    9.47    0.70
   9   7  -2    8.80    0.85
  -9  -7   2    9.98    0.80
   8   7  -2    0.15    0.29
   8   7  -2    0.66    0.40
  -8  -7   2    1.23    0.40
   7   7  -2    5.79    0.76
  -7  -7   2    5.24    0.60
  -7  -7   2    6.19    0.57
   6   7  -2    0.78    0.42
  -6  -7   2    0.29    0.30
  -6  -7   2    0.32    0.24
   5   7  -2    3.28    0.67
  -5  -7   2    3.12    0.41
  -5  -7   2    3.26    0.49
   4   7  -2   45.74    2.03
  -4  -7   2   43.44    1.76
  -4  -7   2   45.48    1.64
   3   7  -2    2.81    0.61
  -3  -7   2    3.96    0.47
  -3  -7   2    3.22    0.41
   2   7  -2   65.37    2.50
  -2  -7   2   58.52    2.03
  -2  -7   2   58.24    2.12
   1   7  -2   96.82    3.34
   1   7  -2   91.01    3.18
  -1  -7   2   87.80    2.83
  -1  -7   2   89.16    2.93
   0   7  -2   -0.01    0.28
   0   7  -2    0.21    0.30
   0  -7   2    0.24    0.22
  -1   7  -2  176.84    5.66
  -1   7  -2  180.55    5.96
   1  -7   2  177.42    5.11
   1  -7   2  167.74    5.16
  -2   7  -2   44.37    1.84
  -2   7  -2   44.87    1.89
   2  -7   2   43.36    1.56
  -3   7  -2    4.15    0.59
   3  -7   2    2.75    0.37
   3  -7   2    4.72    0.53
  -4   7  -2    3.21    0.63
   4  -7   2    1.87    0.46
   4  -7   2    3.16    0.39
  -5   7  -2    1.22    0.52
   5  -7   2    1.21    0.35
   5  -7   2    1.28    0.33
  -6   7  -2   79.75    3.30
   6  -7   2   79.43    2.64
   6  -7   2   84.08    2.95
  -7   7  -2    8.12    0.97
   7  -7   2    7.97    0.68
   7  -7   2    7.95    0.62
  -8   7  -2   35.01    1.95
   8  -7   2   37.68    1.64
   8  -7   2   35.13    1.44
  -9   7  -2    1.71    0.66
   9  -7   2    1.52    0.41
   9  -7   2    1.26    0.39
 -10   7  -2    2.46    0.68
  10  -7   2    1.89    0.55
  10  -7   2    2.48    0.48
 -11   7  -2   11.50    1.19
  11  -7   2   12.31    0.82
  11  -7   2   11.92    0.87
 -12   7  -2    3.40    0.89
  12  -7   2    3.93    0.60
  12  -7   2    2.87    0.65
 -13   7  -2    1.30    0.74
  13  -7   2    2.65    0.62
 -14   7  -2    2.98    1.07
  14  -7   2    1.32    0.49
 -15   7  -2    1.32    0.91
  15  -7   2    0.54    0.54
 -13  -6   2    2.90    0.73
  12   6  -2    3.98    0.62
  12   6  -2    3.47    0.74
 -12  -6   2    3.82    0.68
  11   6  -2    4.94    0.65
  11   6  -2    4.69    0.60
 -11  -6   2    3.56    0.64
  10   6  -2   19.08    1.08
  10   6  -2   19.22    1.00
 -10  -6   2   19.09    1.15
   9   6  -2    3.26    0.55
   9   6  -2    3.01    0.47
  -9  -6   2    3.59    0.56
   8   6  -2   19.34    1.15
   8   6  -2   16.54    0.91
  -8  -6   2   17.67    1.05
   7   6  -2   13.89    1.01
  -7  -6   2   13.28    0.77
  -7  -6   2   12.65    0.86
   6   6  -2   28.61    1.48
  -6  -6   2   27.98    1.18
  -6  -6   2   28.43    1.33
   5   6  -2   22.70    1.30
  -5  -6   2   22.33    1.11
  -5  -6   2   22.80    1.00
   4   6  -2    3.49    0.59
  -4  -6   2    2.95    0.38
  -4  -6   2    3.23    0.45
   3   6  -2  310.49    9.78
  -3  -6   2  330.25    9.36
  -3  -6   2  315.38    8.89
   2   6  -2   54.84    2.19
  -2  -6   2   52.45    1.90
  -2  -6   2   53.96    1.80
   1   6  -2   86.10    3.04
   1   6  -2   85.33    2.92
  -1  -6   2   83.49    2.60
  -1  -6   2   81.89    2.70
   0   6  -2    9.26    0.71
   0   6  -2   10.60    0.64
   0  -6   2    9.67    0.55
   0  -6   2   10.11    0.54
  -1   6  -2    5.42    0.53
  -1   6  -2    4.99    0.52
   1  -6   2    4.45    0.35
   1  -6   2    5.32    0.41
  -2   6  -2    1.21    0.43
  -2   6  -2    1.07    0.36
   2  -6   2    0.81    0.20
   2  -6   2    1.15    0.28
  -3   6  -2   89.51    3.27
   3  -6   2   88.76    3.04
   3  -6   2   83.65    2.69
  -4   6  -2    1.11    0.42
   4  -6   2    0.67    0.24
   4  -6   2    0.83    0.22
  -5   6  -2  118.46    4.38
   5  -6   2  121.17    3.60
   5  -6   2  117.10    3.91
  -6   6  -2    2.42    0.73
   6  -6   2    2.06    0.45
   6  -6   2    2.97    0.41
  -7   6  -2    6.10    0.89
   7  -6   2    6.18    0.54
   7  -6   2    4.91    0.56
  -8   6  -2   41.04    2.10
   8  -6   2   36.93    1.51
   8  -6   2   41.02    1.68
   9  -6   2    2.15    0.48
   9  -6   2    2.49    0.46
 -10   6  -2    1.72    0.62
  10  -6   2    1.55    0.35
  10  -6   2    1.52    0.42
 -11   6  -2    1.28    0.62
  11  -6   2    0.74    0.34
  11  -6   2    1.10    0.35
 -12   6  -2    8.06    1.05
  12  -6   2    8.96    0.74
  12  -6   2    8.89    0.72
 -13   6  -2   26.98    1.78
  13  -6   2   26.72    1.32
 -14   6  -2    0.35    0.78
  14  -6   2    0.49    0.45
 -15   6  -2   22.66    1.70
  15  -6   2   17.63    1.16
 -14  -5   2    9.59    0.95
  13   5  -2    0.29    0.47
  13   5  -2    0.44    0.43
 -13  -5   2    0.66    0.48
  12   5  -2   15.98    0.95
  12   5  -2   15.57    0.96
 -12  -5   2   16.95    1.10
  11   5  -2   50.06    2.07
  11   5  -2   50.30    1.92
 -11  -5   2   49.14    2.14
  10   5  -2    8.87    0.66
  10   5  -2    8.55    0.69
 -10  -5   2    8.91    0.79
   9   5  -2    1.06    0.33
   9   5  -2    1.36    0.41
  -9  -5   2    1.01    0.38
   8   5  -2    0.52    0.25
   8   5  -2    0.03    0.29
  -8  -5   2   -0.07    0.30
   7   5  -2    6.33    0.50
   7   5  -2    6.53    0.68
  -7  -5   2    7.12    0.63
   6   5  -2   38.42    1.73
  -6  -5   2   40.68    1.66
  -6  -5   2   42.28    1.50
   5   5  -2   99.70    3.39
  -5  -5   2   96.91    3.22
  -5  -5   2   92.85    2.96
   4   5  -2   36.85    1.64
  -4  -5   2   35.97    1.47
  -4  -5   2   35.97    1.33
   3   5  -2   77.15    2.85
  -3  -5   2   79.96    2.63
  -3  -5   2   80.02    2.46
   2   5  -2  157.29    4.97
  -2  -5   2  150.46    4.62
  -2  -5   2  151.74    4.40
   1   5  -2    0.25    0.23
   1   5  -2    0.35    0.21
  -1  -5   2    0.15    0.14
  -1  -5   2    0.58    0.18
   0   5  -2    1.05    0.33
   0   5  -2    1.49    0.36
   0  -5   2    1.37    0.23
   0  -5   2    0.71    0.22
  -1   5  -2    6.40    0.55
  -1   5  -2    6.72    0.57
   1  -5   2    7.14    0.38
   1  -5   2    6.99    0.43
  -2   5  -2  149.50    5.13
  -2   5  -2  157.38    4.78
   2  -5   2  154.18    4.34
   2  -5   2  140.71    4.35
  -3   5  -2   37.04    1.66
   3  -5   2   38.57    1.35
   3  -5   2   39.73    1.52
  -4   5  -2    2.01    0.52
   4  -5   2    2.50    0.33
   4  -5   2    1.89    0.33
  -5   5  -2    2.64    0.57
   5  -5   2    2.28    0.33
   5  -5   2    2.85    0.36
  -6   5  -2  107.83    4.01
   6  -5   2  103.89    3.22
   6  -5   2  107.04    3.48
  -7   5  -2   54.73    2.53
   7  -5   2   58.72    2.09
   7  -5   2   56.47    1.92
  -8   5  -2  132.25    4.80
   8  -5   2  125.35    4.08
   8  -5   2  120.52    3.81
  -9   5  -2    1.22    0.59
   9  -5   2    2.24    0.42
   9  -5   2    2.03    0.42
 -10   5  -2   23.35    1.56
  10  -5   2   23.87    1.11
  10  -5   2   24.82    1.17
 -11   5  -2    0.49    0.57
  11  -5   2    0.53    0.31
  11  -5   2    0.43    0.29
 -12   5  -2    0.07    0.58
  12  -5   2    0.91    0.36
  12  -5   2    0.35    0.35
 -13   5  -2    0.45    0.69
  13  -5   2    0.55    0.39
 -14   5  -2   12.49    1.28
  14  -5   2   13.04    0.89
 -15   5  -2    9.70    1.25
  15  -5   2    7.16    0.78
 -16   5  -2   13.92    1.51
 -14  -4   2    7.99    0.86
  13   4  -2    2.63    0.64
  13   4  -2    1.71    0.43
 -13  -4   2    2.22    0.66
  12   4  -2    0.06    0.38
  12   4  -2   -0.17    0.35
 -12  -4   2   -0.14    0.42
  11   4  -2    6.38    0.59
  11   4  -2    5.70    0.63
 -11  -4   2    7.79    0.72
  10   4  -2   55.75    2.20
  10   4  -2   56.57    2.03
 -10  -4   2   57.51    2.27
   9   4  -2    5.51    0.53
   9   4  -2    5.67    0.50
  -9  -4   2    4.92    0.60
   8   4  -2    0.17    0.22
   8   4  -2    1.21    0.38
  -8  -4   2    0.30    0.31
   7   4  -2   13.18    0.70
   7   4  -2   13.19    0.80
  -7  -4   2   13.34    0.84
   6   4  -2   29.42    1.38
  -6  -4   2   31.50    1.37
  -6  -4   2   33.26    1.22
   5   4  -2  321.70    9.45
  -5  -4   2  311.59    9.20
  -5  -4   2  306.30    8.70
   4   4  -2    2.77    0.49
  -4  -4   2    1.54    0.34
  -4  -4   2    2.31    0.39
   3   4  -2  356.28   11.05
  -3  -4   2  377.53   10.20
  -3  -4   2  380.21   10.71
   2   4  -2    1.37    0.37
  -2  -4   2    1.30    0.27
  -2  -4   2    0.93    0.22
   1   4  -2    0.34    0.18
   1   4  -2   -0.11    0.18
  -1  -4   2    0.17    0.14
  -1  -4   2    0.11    0.12
   0   4  -2    3.65    0.42
   0   4  -2    3.62    0.38
   0  -4   2    4.43    0.30
   0  -4   2    4.24    0.31
  -1   4  -2    2.15    0.37
   1  -4   2    2.20    0.21
   1  -4   2    1.78    0.24
  -2   4  -2  166.12    5.65
   2  -4   2  161.46    5.17
   2  -4   2  174.03    4.77
   2  -4   2  171.47    4.88
  -3   4  -2   50.03    2.00
   3  -4   2   51.61    1.78
   3  -4   2   48.73    1.61
  -4   4  -2   45.67    1.93
   4  -4   2   46.96    1.66
   4  -4   2   45.90    1.51
  -5   4  -2   32.39    1.54
   5  -4   2   31.06    1.23
   5  -4   2   32.01    1.15
  -6   4  -2  126.49    3.80
  -6   4  -2  136.41    4.77
   6  -4   2  129.68    3.86
   6  -4   2  133.48    4.12
  -7   4  -2    0.45    0.52
   7  -4   2    1.27    0.36
   7  -4   2    2.18    0.37
  -8   4  -2  134.23    4.91
   8  -4   2  127.60    3.92
   8  -4   2  133.00    4.19
  -9   4  -2   38.87    2.02
   9  -4   2   38.88    1.49
   9  -4   2   38.82    1.53
 -10   4  -2   21.08    1.46
  10  -4   2   24.43    1.06
  10  -4   2   20.63    1.02
 -11   4  -2    2.27    0.73
  11  -4   2    0.04    0.27
  11  -4   2    0.42    0.28
 -12   4  -2   40.01    2.16
  12  -4   2   40.44    1.62
 -13   4  -2   30.58    1.85
  13  -4   2   27.56    1.31
 -14   4  -2    5.57    1.02
  14  -4   2    4.45    0.64
 -15   4  -2    0.98    0.82
  15  -4   2   -0.12    0.46
 -16   4  -2    8.42    1.32
  16  -4   2    9.76    0.88
 -15  -3   2    3.88    0.77
 -14  -3   2    8.90    0.86
  13   3  -2    4.40    0.62
 -13  -3   2    3.86    0.68
  12   3  -2    0.29    0.35
  12   3  -2    0.22    0.34
 -12  -3   2    0.81    0.40
  11   3  -2    2.89    0.45
  11   3  -2    2.50    0.50
 -11  -3   2    3.38    0.55
  10   3  -2   19.45    1.01
  10   3  -2   19.42    0.93
 -10  -3   2   19.75    1.10
   9   3  -2    5.40    0.52
   9   3  -2    6.10    0.49
  -9  -3   2    5.31    0.60
   8   3  -2    0.28    0.22
   8   3  -2    0.16    0.22
  -8  -3   2    0.62    0.30
   7   3  -2   59.26    2.16
   7   3  -2   58.45    1.96
  -7  -3   2   61.74    2.21
   6   3  -2   37.49    1.32
   6   3  -2   35.62    1.46
  -6  -3   2   36.24    1.37
  -6  -3   2   37.59    1.49
   5   3  -2  151.91    4.61
  -5  -3   2  146.57    4.51
  -5  -3   2  139.48    4.19
   4   3  -2  102.97    3.37
  -4  -3   2  106.61    3.06
  -4  -3   2  101.97    3.27
   3   3  -2   63.80    2.24
  -3  -3   2   65.92    1.97
  -3  -3   2   64.03    2.12
   2   3  -2   96.15    3.03
  -2  -3   2   90.46    2.67
  -2  -3   2   88.78    2.82
   1   3  -2   52.69    1.88
   1   3  -2   49.84    1.81
  -1  -3   2   50.99    1.68
  -1  -3   2   54.96    1.60
   0   3  -2    1.18    0.30
   0   3  -2    1.57    0.32
   0  -3   2    1.21    0.21
   0  -3   2    1.23    0.18
  -1   3  -2    3.58    0.46
  -1   3  -2    3.53    0.36
   1  -3   2    3.73    0.24
   1  -3   2    3.79    0.28
  -2   3  -2   22.49    1.06
   2  -3   2   22.93    0.82
   2  -3   2   23.23    0.93
   2  -3   2   22.61    0.74
  -3   3  -2   11.06    0.73
   3  -3   2   10.57    0.53
   3  -3   2   10.92    0.50
   3  -3   2    9.88    0.37
  -4   3  -2  107.65    3.12
  -4   3  -2  104.12    3.80
   4  -3   2  106.27    3.11
   4  -3   2  109.75    3.33
  -5   3  -2   14.50    0.56
  -5   3  -2   13.36    0.95
   5  -3   2   18.08    0.70
   5  -3   2   15.20    0.71
  -6   3  -2    0.06    0.35
  -6   3  -2    0.22    0.12
   6  -3   2    0.47    0.18
   6  -3   2    0.82    0.24
  -7   3  -2  134.25    4.85
  -7   3  -2  134.51    3.96
   7  -3   2  130.71    3.91
   7  -3   2  134.50    4.14
  -8   3  -2    9.83    0.51
  -8   3  -2   11.21    0.97
   8  -3   2    9.19    0.56
   8  -3   2    9.77    0.60
  -9   3  -2    0.41    0.46
  -9   3  -2    0.21    0.21
   9  -3   2   -0.12    0.21
 -10   3  -2    2.93    0.39
 -10   3  -2    3.08    0.75
  10  -3   2    3.16    0.44
  10  -3   2    3.20    0.39
 -11   3  -2   16.49    1.27
  11  -3   2   16.83    0.89
  11  -3   2   18.41    0.91
 -12   3  -2    3.98    0.87
  12  -3   2    4.12    0.51
 -13   3  -2   21.15    1.52
  13  -3   2   23.19    1.14
 -14   3  -2   19.79    1.50
  14  -3   2   18.91    1.06
 -15   3  -2   10.11    1.25
  15  -3   2    8.49    0.78
 -16   3  -2    2.48    0.91
  16  -3   2    3.68    0.70
 -15  -2   2    0.10    0.55
 -14  -2   2   21.59    1.28
  13   2  -2    8.17    0.69
  13   2  -2    7.08    0.66
 -13  -2   2    6.89    0.73
  12   2  -2    0.29    0.34
  12   2  -2    0.19    0.31
 -12  -2   2    0.05    0.38
  11   2  -2    0.48    0.29
  11   2  -2    0.66    0.29
 -11  -2   2    0.15    0.34
  10   2  -2    9.39    0.63
  10   2  -2    8.65    0.61
 -10  -2   2    9.98    0.76
   9   2  -2  113.28    3.76
   9   2  -2  113.46    3.45
  -9  -2   2  113.48    3.78
   8   2  -2    4.38    0.40
   8   2  -2    4.03    0.43
  -8  -2   2    3.55    0.50
  -8  -2   2    5.24    0.55
   7   2  -2  102.90    3.03
   7   2  -2   98.31    3.29
  -7  -2   2  101.29    3.51
  -7  -2   2  100.79    3.32
   6   2  -2  103.98    3.30
   6   2  -2  104.75    3.02
  -6  -2   2   97.60    3.46
  -6  -2   2  101.04    3.29
   5   2  -2    6.51    0.39
   5   2  -2    8.31    0.48
  -5  -2   2    7.25    0.53
  -5  -2   2    6.30    0.43
   4   2  -2    6.84    0.46
  -4  -2   2    6.65    0.38
  -4  -2   2    6.61    0.47
  -4  -2   2    7.14    0.39
   3   2  -2  112.13    3.57
  -3  -2   2  116.90    3.79
  -3  -2   2  116.47    3.50
  -3  -2   2  114.18    3.27
   2   2  -2   26.34    1.04
   2   2  -2   24.47    0.92
  -2  -2   2   28.14    0.88
  -2  -2   2   26.05    0.97
   1   2  -2   52.38    1.78
  -1  -2   2   53.99    1.55
  -1  -2   2   49.65    1.64
   0   2  -2    0.23    0.20
   0   2  -2    0.23    0.17
   0  -2   2    0.05    0.10
   0  -2   2    0.40    0.15
  -1   2  -2    0.06    0.24
  -1   2  -2    0.23    0.14
   1  -2   2    0.56    0.16
   1  -2   2    0.27    0.11
  -2   2  -2   26.34    1.19
   2  -2   2   27.11    0.84
   2  -2   2   26.43    0.97
   2  -2   2   27.47    0.90
  -3   2  -2   54.70    2.14
  -3   2  -2   58.03    1.68
   3  -2   2   56.49    1.69
   3  -2   2   55.27    1.80
  -4   2  -2   42.13    1.31
  -4   2  -2   42.54    1.75
   4  -2   2   42.85    1.35
   4  -2   2   41.68    1.41
  -5   2  -2    0.27    0.37
   5  -2   2    0.74    0.20
  -6   2  -2    2.92    0.31
  -6   2  -2    2.71    0.64
   6  -2   2    2.93    0.30
   6  -2   2    3.62    0.34
  -7   2  -2   12.29    0.93
  -7   2  -2   11.47    0.56
   7  -2   2   12.15    0.60
   7  -2   2   11.62    0.61
  -8   2  -2   73.96    2.89
  -8   2  -2   70.60    2.26
   8  -2   2   66.01    2.30
   8  -2   2   68.77    2.24
  -9   2  -2    1.29    0.50
  -9   2  -2    1.50    0.32
   9  -2   2    1.50    0.31
   9  -2   2    1.18    0.29
 -10   2  -2   25.77    1.14
 -10   2  -2   26.88    1.60
  10  -2   2   27.42    1.15
  10  -2   2   27.72    1.17
 -11   2  -2    7.72    0.94
 -11   2  -2    9.74    0.63
  11  -2   2    7.35    0.57
  11  -2   2    8.46    0.63
 -12   2  -2   47.60    2.30
  12  -2   2   44.90    1.77
 -13   2  -2    5.87    0.95
  13  -2   2    7.70    0.64
 -14   2  -2    5.76    0.99
  14  -2   2    3.23    0.55
 -15   2  -2    1.23    0.80
  15  -2   2    0.56    0.43
  16  -2   2    3.90    0.71
 -15  -1   2    3.49    0.75
 -14  -1   2    1.27    0.49
  13   1  -2    0.58    0.38
 -13  -1   2   -0.18    0.43
  12   1  -2    9.21    0.67
  12   1  -2    9.38    0.69
 -12  -1   2   10.74    0.81
  11   1  -2   61.27    2.14
  11   1  -2   65.31    2.37
 -11  -1   2   60.40    2.37
  10   1  -2    6.59    0.53
  10   1  -2    7.53    0.56
 -10  -1   2    6.30    0.65
   9   1  -2    2.08    0.36
   9   1  -2    2.73    0.38
  -9  -1   2    1.72    0.57
  -9  -1   2    2.32    0.46
   8   1  -2   73.03    2.51
   8   1  -2   71.69    2.29
  -8  -1   2   73.56    2.74
  -8  -1   2   72.95    2.55
   7   1  -2   11.22    0.63
   7   1  -2   11.75    0.57
  -7  -1   2   11.85    0.72
  -7  -1   2   12.22    0.74
   6   1  -2    1.35    0.24
   6   1  -2    0.72    0.24
  -6  -1   2    0.69    0.28
  -6  -1   2    0.43    0.24
   5   1  -2   45.17    1.40
   5   1  -2   44.56    1.56
  -5  -1   2   42.79    1.58
  -5  -1   2   43.67    1.65
   4   1  -2    1.90    0.21
  -4  -1   2    1.28    0.31
  -4  -1   2    1.52    0.29
   3   1  -2   46.12    1.55
  -3  -1   2   46.75    1.40
  -3  -1   2   45.43    1.61
   2   1  -2   73.37    2.11
   2   1  -2   64.81    2.20
  -2  -1   2   65.19    2.04
  -2  -1   2   59.60    1.87
   1   1  -2   91.28    2.89
   1   1  -2   93.87    3.14
  -1  -1   2   99.15    2.83
  -1  -1   2   96.01    2.66
   0   1  -2    0.12    0.10
   0   1  -2    0.04    0.10
   0  -1   2   -0.13    0.08
  -1   1  -2  148.99    5.11
  -1   1  -2  148.23    4.63
   1  -1   2  158.04    4.50
   1  -1   2  166.11    4.30
  -2   1  -2    5.15    0.21
  -2   1  -2    3.28    0.39
   2  -1   2    4.07    0.24
   2  -1   2    4.36    0.23
  -3   1  -2    6.19    0.29
  -3   1  -2    6.90    0.60
   3  -1   2    7.18    0.35
   3  -1   2    6.55    0.31
  -4   1  -2   58.09    1.80
  -4   1  -2   55.24    2.23
   4  -1   2   62.02    1.78
   4  -1   2   59.94    1.83
  -5   1  -2  176.05    6.15
  -5   1  -2  181.94    5.29
   5  -1   2  197.16    5.12
   5  -1   2  173.31    5.36
  -6   1  -2  164.11    5.69
  -6   1  -2  161.89    4.86
   6  -1   2  167.15    4.70
   6  -1   2  167.75    4.93
  -7   1  -2   72.44    2.84
  -7   1  -2   72.43    2.30
   7  -1   2   73.42    2.24
   7  -1   2   67.27    2.28
  -8   1  -2  241.79    8.10
  -8   1  -2  235.10    6.98
   8  -1   2  233.14    7.06
   8  -1   2  241.20    6.72
  -9   1  -2   45.84    1.68
  -9   1  -2   45.62    2.11
   9  -1   2   46.75    1.65
   9  -1   2   45.42    1.64
 -10   1  -2   18.26    0.92
 -10   1  -2   18.78    1.28
  10  -1   2   19.47    0.93
  10  -1   2   19.54    0.88
 -11   1  -2    2.57    0.75
 -11   1  -2    3.21    0.46
  11  -1   2    3.27    0.44
  11  -1   2    2.75    0.41
 -12   1  -2   24.99    1.52
 -12   1  -2   25.24    1.15
  12  -1   2   23.28    1.12
 -13   1  -2    0.30    0.36
 -13   1  -2    0.54    0.60
 -14   1  -2    3.99    0.96
  14  -1   2    2.74    0.56
  15  -1   2    4.44    0.64
  16  -1   2    2.85    0.67
 -15   0   2    3.03    0.72
 -14   0   2    2.02    0.51
  13   0  -2    0.82    0.37
 -13   0   2    0.33    0.42
  12   0  -2   10.75    0.68
  12   0  -2    9.89    0.74
 -12   0   2    7.65    0.74
  11   0  -2   22.56    1.03
  11   0  -2   22.70    1.14
 -11   0   2   22.38    1.33
 -11   0   2   23.36    1.19
  10   0  -2  147.15    4.54
  10   0  -2  134.99    4.14
 -10   0   2  133.84    4.97
 -10   0   2  141.22    4.49
   9   0  -2   16.02    0.75
   9   0  -2   16.26    0.83
  -9   0   2   14.78    0.88
  -9   0   2   15.48    1.02
   8   0  -2    1.12    0.31
   8   0  -2    1.68    0.29
  -8   0   2    1.61    0.39
  -8   0   2    1.96    0.49
   7   0  -2   33.34    1.28
   7   0  -2   33.69    1.15
  -7   0   2   30.99    1.43
  -7   0   2   32.73    1.33
   6   0  -2   57.24    1.93
   6   0  -2   55.89    1.73
  -6   0   2   54.00    1.93
  -6   0   2   55.58    2.13
   5   0  -2  448.03   12.28
   5   0  -2  487.25   13.18
  -5   0   2  440.53   12.90
  -5   0   2  434.21   14.45
   4   0  -2    3.92    0.30
   4   0  -2    3.71    0.24
  -4   0   2    2.79    0.37
  -4   0   2    3.70    0.36
   3   0  -2  261.50    7.18
   3   0  -2  262.66    7.70
  -3   0   2  272.33    8.47
  -3   0   2  255.59    7.55
   2   0  -2   42.16    1.44
   2   0  -2   40.45    1.33
   2   0  -2   39.05    1.18
   1   0  -2    4.14    0.24
   1   0  -2    4.97    0.24
  -1   0   2    4.43    0.18
  -1   0   2    4.32    0.26
   0   0  -2 1000.00   28.68
   0   0   2  968.40   27.73
   0   0   2  981.89   28.00
  -1   0  -2    8.43    0.32
  -1   0  -2    9.03    0.42
  -1   0  -2    9.29    0.33
   1   0   2    8.76    0.33
   1   0   2    8.54    0.30
  -2   0  -2  190.08    5.62
  -2   0  -2  200.84    6.43
   2   0   2  198.65    6.13
  -3   0  -2    5.31    0.29
  -3   0  -2    6.01    0.52
   3   0   2    5.36    0.24
   3   0   2    5.70    0.30
  -4   0  -2   42.47    1.39
  -4   0  -2   40.59    1.70
   4   0   2   44.05    1.34
   4   0   2   42.75    1.34
  -5   0  -2   16.82    0.71
  -5   0  -2   18.04    0.96
   5   0   2   18.68    0.71
   5   0   2   17.73    0.65
  -6   0  -2  347.47   10.01
  -6   0  -2  342.62   11.40
   6   0   2  358.45    9.60
   6   0   2  347.74   10.13
   7   0   2    1.82    0.34
  -8   0  -2  124.27    4.42
  -8   0  -2  117.40    3.76
   8   0   2  121.12    3.74
   8   0   2  121.59    3.61
  -9   0  -2  105.93    3.94
  -9   0  -2  102.38    3.34
   9   0   2  102.05    3.18
   9   0   2  105.12    3.30
 -10   0  -2    1.92    0.54
 -10   0  -2    1.36    0.38
  10   0   2    2.43    0.35
  10   0   2    2.06    0.37
 -11   0  -2    0.64    0.50
 -11   0  -2   -0.19    0.28
  11   0   2    0.46    0.26
  11   0   2    0.72    0.24
 -12   0  -2   -0.33    0.54
 -12   0  -2    0.01    0.32
  12   0   2    0.38    0.28
 -13   0  -2   58.80    2.25
 -13   0  -2   57.85    2.65
  13   0   2   59.73    2.17
 -14   0  -2    2.13    0.58
  14   0   2    1.92    0.53
  15   0   2   -0.28    0.40
  16   0   2    0.67    0.48
  14  -1  -2    5.05    0.69
 -14   1   2    6.13    0.72
  13  -1  -2   35.49    1.60
 -13   1   2   35.21    1.58
  12  -1  -2    0.38    0.30
  12  -1  -2    0.39    0.32
 -12   1   2    1.02    0.57
 -12   1   2    0.87    0.37
  11  -1  -2   31.74    1.30
  11  -1  -2   33.37    1.47
 -11   1   2   31.85    1.45
 -11   1   2   34.72    1.73
  10  -1  -2   44.83    1.77
  10  -1  -2   44.28    1.57
 -10   1   2   41.93    1.99
 -10   1   2   42.12    1.72
   9  -1  -2    1.45    0.31
   9  -1  -2    1.28    0.34
  -9   1   2    0.95    0.44
  -9   1   2    1.12    0.32
   8  -1  -2    1.93    0.34
   8  -1  -2    3.15    0.33
  -8   1   2    3.11    0.55
  -8   1   2    3.13    0.41
   7  -1  -2   30.29    1.20
   7  -1  -2   29.84    1.06
  -7   1   2   29.62    1.20
  -7   1   2   29.50    1.39
   6  -1  -2    1.63    0.26
   6  -1  -2    1.87    0.24
  -6   1   2    1.35    0.33
  -6   1   2    1.56    0.45
   5  -1  -2  108.46    2.91
   5  -1  -2  101.72    3.18
  -5   1   2   94.52    3.50
  -5   1   2  100.52    3.11
   4  -1  -2  164.41    4.83
   4  -1  -2  165.47    4.45
  -4   1   2  158.06    5.31
  -4   1   2  154.17    4.71
   3  -1  -2   31.91    1.11
   3  -1  -2   31.59    0.96
  -3   1   2   30.34    1.09
  -3   1   2   32.75    1.25
   2  -1  -2  257.15    7.64
   2  -1  -2  275.80    7.28
  -2   1   2  260.01    7.50
  -2   1   2  256.60    8.43
   1  -1  -2   58.20    1.79
   1  -1  -2   57.91    1.98
  -1   1   2   58.93    1.76
   0  -1  -2   -0.19    0.07
   0  -1  -2   -0.13    0.05
   0   1   2   -0.17    0.03
   0   1   2   -0.23    0.05
  -1  -1  -2  898.10   27.65
  -1  -1  -2  845.38   26.98
  -1  -1  -2  859.38   24.53
   1   1   2  854.65   23.57
  -2  -1  -2    4.35    0.24
  -2  -1  -2    4.27    0.30
   2   1   2    4.47    0.22
   2   1   2    4.49    0.19
  -3  -1  -2   11.30    0.51
  -3  -1  -2   11.75    0.65
   3   1   2   12.03    0.47
   3   1   2   11.85    0.42
  -4  -1  -2  130.80    4.55
  -4  -1  -2  137.79    4.00
   4   1   2  138.93    3.98
   4   1   2  131.62    3.79
  -5  -1  -2   16.21    0.94
  -5  -1  -2   15.98    0.74
   5   1   2   18.93    0.66
   5   1   2   18.80    0.71
  -6  -1  -2   98.19    3.50
  -6  -1  -2   94.88    3.03
   6   1   2   96.02    2.86
   6   1   2   98.39    2.96
  -7  -1  -2  129.69    3.95
  -7  -1  -2  125.54    4.51
   7   1   2  127.41    3.88
   7   1   2  127.91    3.73
  -8  -1  -2  138.99    4.40
  -8  -1  -2  140.43    5.02
   8   1   2  142.96    4.34
   8   1   2  147.54    4.19
  -9  -1  -2    8.78    0.78
  -9  -1  -2    8.57    0.58
   9   1   2    8.77    0.57
   9   1   2    7.10    0.47
 -10  -1  -2    3.13    0.44
 -10  -1  -2    4.15    0.68
  10   1   2    3.87    0.36
  10   1   2    3.87    0.44
 -11  -1  -2    0.11    0.48
 -11  -1  -2   -0.03    0.29
  11   1   2    0.08    0.26
  11   1   2    0.02    0.24
 -12  -1  -2    1.55    0.59
 -12  -1  -2    1.61    0.37
  12   1   2    1.87    0.44
 -13  -1  -2   24.68    1.25
  13   1   2   24.28    1.17
 -14  -1  -2   14.37    0.94
  14   1   2   13.16    0.88
 -15  -1  -2   16.88    1.09
  15   1   2   17.76    1.04
 -16  -1  -2    0.45    0.57
  16   1   2    0.52    0.48
  14  -2  -2   16.25    1.04
  13  -2  -2    9.34    0.76
 -13   2   2   10.74    1.10
 -13   2   2    9.69    0.77
  12  -2  -2   30.57    1.39
  12  -2  -2   28.39    1.24
 -12   2   2   30.18    1.35
 -12   2   2   28.12    1.65
  11  -2  -2    2.94    0.46
  11  -2  -2    1.82    0.44
 -11   2   2    4.24    0.76
  10  -2  -2   56.83    2.15
  10  -2  -2   56.34    1.91
 -10   2   2   56.16    2.47
 -10   2   2   55.87    2.07
   9  -2  -2  144.36    4.21
   9  -2  -2  141.40    4.59
  -9   2   2  144.87    4.49
  -9   2   2  145.17    5.18
   8  -2  -2   22.72    0.90
   8  -2  -2   23.92    1.05
  -8   2   2   22.64    1.26
  -8   2   2   22.33    1.02
   7  -2  -2   18.51    0.87
   7  -2  -2   19.71    0.76
  -7   2   2   17.83    1.06
  -7   2   2   18.61    0.86
   6  -2  -2   18.95    0.83
   6  -2  -2   18.20    0.70
  -6   2   2   17.98    1.01
  -6   2   2   18.58    0.81
   5  -2  -2   21.69    0.90
   5  -2  -2   22.86    0.78
  -5   2   2   20.20    0.85
  -5   2   2   22.35    1.06
   4  -2  -2    4.22    0.25
   4  -2  -2    3.76    0.29
  -4   2   2    4.02    0.31
  -4   2   2    3.84    0.42
   3  -2  -2   -0.09    0.08
  -3   2   2   -0.12    0.13
  -3   2   2   -0.04    0.19
   2  -2  -2   30.17    0.88
  -2   2   2   29.19    0.97
  -2   2   2   28.18    1.15
   1  -2  -2    7.56    0.40
   1  -2  -2    7.26    0.33
   1  -2  -2    7.53    0.27
  -1   2   2    6.98    0.31
   0  -2  -2   54.83    1.82
   0  -2  -2   52.85    1.60
   0  -2  -2   52.26    1.52
   0  -2  -2   51.77    1.63
  -1  -2  -2   41.32    1.38
  -1  -2  -2   36.62    1.21
  -1  -2  -2   39.28    1.24
  -1  -2  -2   38.70    1.16
  -2  -2  -2   24.65    0.90
   2   2   2   25.93    0.84
   2   2   2   27.69    0.92
  -4  -2  -2    3.84    0.35
  -4  -2  -2    4.23    0.40
   4   2   2    5.52    0.31
   4   2   2    5.22    0.31
  -5  -2  -2  301.95    9.81
  -5  -2  -2  298.89    8.73
   5   2   2  297.31    8.32
   5   2   2  310.69    8.80
  -6  -2  -2   53.20    2.05
  -6  -2  -2   52.17    1.83
   6   2   2   53.66    1.70
   6   2   2   52.73    1.72
  -7  -2  -2   17.39    0.98
  -7  -2  -2   17.62    0.88
   7   2   2   19.09    0.80
   7   2   2   18.94    0.75
  -8  -2  -2    3.06    0.38
  -8  -2  -2    3.10    0.52
   8   2   2    2.82    0.35
   8   2   2    2.13    0.28
  -9  -2  -2    5.51    0.66
  -9  -2  -2    5.22    0.52
   9   2   2    6.28    0.41
   9   2   2    5.56    0.47
 -10  -2  -2   23.79    1.16
 -10  -2  -2   24.20    1.31
  10   2   2   24.52    1.02
  10   2   2   23.24    1.06
 -11  -2  -2   12.26    0.80
 -11  -2  -2   11.86    0.96
  11   2   2   10.92    0.72
 -12  -2  -2    8.12    0.66
  12   2   2    7.17    0.62
 -13  -2  -2    4.26    0.59
  13   2   2    3.04    0.53
 -14  -2  -2   10.60    0.84
  14   2   2    8.54    0.72
 -15  -2  -2    5.22    0.75
  15   2   2    6.08    0.67
 -16  -2  -2   14.26    1.03
  16   2   2   10.92    0.91
  14  -3  -2   18.07    1.07
 -14   3   2   16.61    1.38
  13  -3  -2    1.48    0.42
 -13   3   2    2.80    0.90
  12  -3  -2    1.48    0.35
 -12   3   2    2.81    0.81
  11  -3  -2   11.00    0.69
  11  -3  -2   10.71    0.77
 -11   3   2   13.42    1.09
 -11   3   2   12.62    0.77
  10  -3  -2    1.25    0.37
 -10   3   2    0.78    0.30
 -10   3   2    0.76    0.52
   9  -3  -2   -0.06    0.22
  -9   3   2   -0.13    0.42
  -9   3   2    0.29    0.26
   8  -3  -2   62.07    1.95
   8  -3  -2   59.73    2.17
  -8   3   2   59.96    2.07
  -8   3   2   60.54    2.52
   7  -3  -2    0.39    0.19
   7  -3  -2    1.17    0.26
  -7   3   2    0.44    0.23
  -7   3   2    0.19    0.36
   6  -3  -2    0.48    0.17
   6  -3  -2    0.62    0.21
  -6   3   2    0.55    0.19
  -6   3   2    0.85    0.34
   5  -3  -2    1.33    0.24
   5  -3  -2    1.55    0.22
  -5   3   2    1.95    0.41
  -5   3   2    1.54    0.26
   4  -3  -2    0.32    0.13
   4  -3  -2    0.71    0.16
  -4   3   2    0.23    0.13
   3  -3  -2   22.48    0.87
   3  -3  -2   22.33    0.76
  -3   3   2   23.30    1.03
  -3   3   2   22.87    0.80
   2  -3  -2   10.92    0.43
   2  -3  -2   11.09    0.51
  -2   3   2   10.77    0.44
  -2   3   2   10.67    0.62
   1  -3  -2    0.38    0.11
   1  -3  -2    0.48    0.11
  -1   3   2    0.31    0.20
  -1   3   2    0.43    0.14
   0  -3  -2    0.40    0.15
   0  -3  -2    0.43    0.14
   0  -3  -2    0.38    0.12
  -1  -3  -2   25.88    0.98
  -1  -3  -2   27.38    0.94
  -1  -3  -2   28.58    1.03
  -1  -3  -2   28.79    0.90
  -2  -3  -2  302.44    8.02
  -2  -3  -2  298.33    9.40
  -2  -3  -2  289.68    8.38
   2   3   2  281.21    8.59
  -3  -3  -2    1.03    0.19
  -3  -3  -2    1.53    0.21
   3   3   2    1.36    0.25
  -4  -3  -2  149.87    5.04
   4   3   2  157.81    4.64
   4   3   2  155.07    4.37
  -5  -3  -2  300.35    9.19
  -5  -3  -2  324.16   10.23
   5   3   2  336.04    9.31
   5   3   2  310.69    8.75
  -6  -3  -2   11.77    0.67
  -6  -3  -2   12.72    0.67
   6   3   2   12.87    0.59
   6   3   2   12.19    0.60
  -7  -3  -2  134.17    4.50
  -7  -3  -2  128.71    4.12
   7   3   2  128.74    4.03
   7   3   2  133.78    3.88
  -8  -3  -2   36.30    1.46
  -8  -3  -2   35.87    1.52
   8   3   2   33.41    1.30
   8   3   2   36.69    1.34
  -9  -3  -2   55.00    2.21
  -9  -3  -2   56.63    2.11
   9   3   2   55.80    1.93
   9   3   2   55.19    1.93
 -10  -3  -2    3.09    0.49
  10   3   2    3.32    0.43
  10   3   2    2.90    0.39
 -11  -3  -2    8.73    0.71
  11   3   2   10.25    0.69
 -12  -3  -2   37.51    1.66
  12   3   2   35.95    1.52
 -13  -3  -2    0.02    0.39
  13   3   2   -0.09    0.33
 -14  -3  -2    3.64    0.63
  14   3   2    2.02    0.56
 -15  -3  -2   -0.12    0.51
  15   3   2    0.05    0.43
 -16  -3  -2    2.76    0.81
  16   3   2    2.52    0.57
 -15   4   2   -0.24    0.86
  14  -4  -2    0.22    0.42
 -14   4   2    0.72    0.76
  13  -4  -2    0.82    0.37
 -13   4   2    0.80    0.68
  12  -4  -2    9.01    0.71
 -12   4   2    7.81    1.01
  11  -4  -2   17.16    0.87
  11  -4  -2   18.17    0.99
 -11   4   2   16.75    1.32
  10  -4  -2   29.95    1.21
  10  -4  -2   30.41    1.38
 -10   4   2   30.28    1.71
   9  -4  -2   70.08    2.55
   9  -4  -2   73.66    2.30
  -9   4   2   70.25    2.98
  -9   4   2   71.39    2.38
   8  -4  -2    0.81    0.25
   8  -4  -2    0.68    0.26
  -8   4   2    2.38    0.63
  -8   4   2    1.21    0.33
   7  -4  -2  140.53    3.99
   7  -4  -2  135.67    4.36
  -7   4   2  136.74    4.14
  -7   4   2  138.69    4.96
   6  -4  -2    2.60    0.32
   6  -4  -2    3.17    0.30
  -6   4   2    1.58    0.56
  -6   4   2    2.50    0.31
   5  -4  -2  145.91    4.04
   5  -4  -2  139.53    4.39
  -5   4   2  143.44    4.93
  -5   4   2  139.77    4.17
   4  -4  -2    0.67    0.17
   4  -4  -2    0.94    0.18
  -4   4   2    0.76    0.19
  -4   4   2    1.13    0.37
   3  -4  -2   45.09    1.42
   3  -4  -2   47.95    1.60
  -3   4   2   45.11    1.80
  -3   4   2   45.48    1.43
   2  -4  -2   53.89    1.86
   2  -4  -2   60.38    1.70
  -2   4   2   57.68    2.09
  -2   4   2   53.41    1.69
   1  -4  -2    8.89    0.46
   1  -4  -2    8.37    0.36
   1  -4  -2    8.34    0.39
  -1   4   2    8.85    0.56
   0  -4  -2  766.24   23.38
   0  -4  -2  769.12   21.91
   0  -4  -2  867.86   22.95
   0  -4  -2  851.99   25.76
  -1  -4  -2    9.94    0.45
  -1  -4  -2   10.52    0.51
  -1  -4  -2   10.26    0.47
  -1  -4  -2   10.06    0.53
  -2  -4  -2   11.08    0.57
  -2  -4  -2   13.06    0.57
  -2  -4  -2   12.84    0.54
   2   4   2   12.58    0.66
  -3  -4  -2  217.63    5.91
  -3  -4  -2  199.70    6.18
  -3  -4  -2  227.41    6.84
   3   4   2  200.80    6.36
  -4  -4  -2   16.52    0.68
  -4  -4  -2   15.05    0.72
  -4  -4  -2   14.76    0.64
   4   4   2   15.10    0.74
  -5  -4  -2   49.50    1.79
  -5  -4  -2   49.68    1.80
   5   4   2   50.76    1.67
   5   4   2   52.82    1.79
  -6  -4  -2  188.67    5.67
  -6  -4  -2  178.54    6.09
   6   4   2  193.41    5.36
   6   4   2  186.19    5.65
  -7  -4  -2    8.97    0.59
  -7  -4  -2   10.24    0.67
   7   4   2   10.59    0.60
   7   4   2   10.51    0.60
  -8  -4  -2   24.26    1.10
  -8  -4  -2   25.13    1.18
   8   4   2   24.18    1.05
   8   4   2   24.05    1.02
  -9  -4  -2   17.59    0.98
   9   4   2   18.26    0.84
   9   4   2   18.57    0.90
 -10  -4  -2   52.78    2.17
  10   4   2   55.28    1.98
  10   4   2   58.93    2.02
 -11  -4  -2    5.87    0.61
  11   4   2    4.99    0.52
 -12  -4  -2   36.86    1.73
  12   4   2   40.70    1.65
 -13  -4  -2   15.43    0.99
  13   4   2   13.44    0.88
 -14  -4  -2    1.49    0.47
  14   4   2    1.51    0.43
 -15  -4  -2    0.83    0.54
  15   4   2    1.02    0.46
 -15   5   2    1.33    0.89
  14  -5  -2    1.59    0.47
 -14   5   2    1.35    0.79
  13  -5  -2   18.33    1.08
 -13   5   2   19.44    1.44
  12  -5  -2    4.75    0.60
 -12   5   2    5.12    0.93
  11  -5  -2   10.03    0.75
  11  -5  -2   11.46    0.72
 -11   5   2   13.47    1.19
  10  -5  -2   26.26    1.10
  10  -5  -2   26.48    1.26
 -10   5   2   24.30    1.53
   9  -5  -2    2.15    0.41
   9  -5  -2    1.76    0.43
  -9   5   2    2.18    0.70
   8  -5  -2   11.83    0.65
   8  -5  -2   12.67    0.76
  -8   5   2   13.51    1.04
   7  -5  -2    1.13    0.25
   7  -5  -2    1.30    0.28
  -7   5   2    2.20    0.31
  -7   5   2    1.52    0.47
   6  -5  -2  111.01    3.54
   6  -5  -2  106.67    3.21
  -6   5   2  107.89    3.25
  -6   5   2  109.67    4.03
   5  -5  -2    1.16    0.23
   5  -5  -2    0.60    0.20
  -5   5   2    0.64    0.36
  -5   5   2    0.95    0.22
   4  -5  -2   63.95    1.93
   4  -5  -2   65.48    2.15
  -4   5   2   59.29    2.39
  -4   5   2   61.10    1.89
   3  -5  -2    0.60    0.17
   3  -5  -2    0.21    0.12
  -3   5   2    0.65    0.16
  -3   5   2   -0.14    0.25
   2  -5  -2   10.12    0.46
   2  -5  -2    9.47    0.53
  -2   5   2    8.86    0.61
  -2   5   2    8.86    0.38
   1  -5  -2  153.06    4.66
   1  -5  -2  152.86    4.28
   1  -5  -2  153.22    4.40
  -1   5   2  147.57    5.06
   0  -5  -2    0.88    0.24
   0  -5  -2    1.35    0.18
   0  -5  -2    0.87    0.21
   0   5   2    1.24    0.28
  -1  -5  -2  869.57   24.08
  -1  -5  -2  845.92   23.07
  -1  -5  -2  847.42   27.04
  -1  -5  -2  857.90   24.71
  -2  -5  -2   -0.09    0.12
  -2  -5  -2   -0.01    0.14
  -2  -5  -2   -0.02    0.14
   2   5   2    0.05    0.17
  -3  -5  -2   22.16    0.90
  -3  -5  -2   19.91    0.81
  -3  -5  -2   21.08    0.83
   3   5   2   19.77    0.96
  -4  -5  -2    6.04    0.46
  -4  -5  -2    5.44    0.34
  -4  -5  -2    6.27    0.41
   4   5   2    5.75    0.51
  -5  -5  -2   19.33    0.93
  -5  -5  -2   18.66    0.78
  -5  -5  -2   19.29    0.85
   5   5   2   20.60    0.96
  -6  -5  -2  180.67    5.36
   6   5   2  170.95    5.04
   6   5   2  168.61    5.35
  -7  -5  -2   60.02    2.27
  -7  -5  -2   67.91    2.39
   7   5   2   67.42    2.33
   7   5   2   67.99    2.19
  -8  -5  -2   46.41    1.82
   8   5   2   45.66    1.65
   8   5   2   41.60    1.67
  -9  -5  -2   50.41    2.05
   9   5   2   52.85    1.88
   9   5   2   51.50    1.89
 -10  -5  -2    1.15    0.36
  10   5   2    1.52    0.41
  10   5   2    1.21    0.38
 -11  -5  -2   11.76    0.86
  11   5   2   11.91    0.77
 -12  -5  -2    0.43    0.40
  12   5   2    0.80    0.33
 -13  -5  -2    5.56    0.71
  13   5   2    6.73    0.67
 -14  -5  -2    0.27    0.48
 -15  -5  -2    2.76    0.76
  15   5   2    1.58    0.52
 -15   6   2   -0.36    0.89
  14  -6  -2    1.61    0.49
 -14   6   2    0.50    0.80
  13  -6  -2    0.09    0.41
 -13   6   2   -0.04    0.68
  12  -6  -2   56.86    2.28
 -12   6   2   54.07    2.72
  11  -6  -2    4.38    0.58
  11  -6  -2    3.65    0.54
 -11   6   2    4.19    0.90
  10  -6  -2  100.51    3.53
  10  -6  -2   99.89    3.19
 -10   6   2  103.89    4.12
   9  -6  -2    9.98    0.64
   9  -6  -2    9.79    0.71
  -9   6   2   10.68    1.01
   8  -6  -2   33.85    1.49
   8  -6  -2   35.46    1.34
  -8   6   2   37.05    1.86
   7  -6  -2   19.15    0.97
   7  -6  -2   19.64    0.85
  -7   6   2   20.15    1.28
   6  -6  -2    7.92    0.50
   6  -6  -2    8.57    0.59
  -6   6   2    7.31    0.80
   5  -6  -2    6.19    0.44
   5  -6  -2    5.44    0.50
  -5   6   2    5.49    0.72
  -5   6   2    5.61    0.33
   4  -6  -2    1.49    0.26
   4  -6  -2    1.38    0.32
  -4   6   2    1.22    0.20
  -4   6   2    0.73    0.37
   3  -6  -2   48.10    1.73
   3  -6  -2   44.28    1.50
  -3   6   2   48.86    1.92
  -3   6   2   43.20    1.40
   2  -6  -2  223.93    6.72
   2  -6  -2  230.63    6.22
  -2   6   2  207.03    6.34
  -2   6   2  225.30    7.36
   1  -6  -2   21.98    0.77
   1  -6  -2   20.12    0.81
   1  -6  -2   22.28    0.98
  -1   6   2   19.01    1.00
   0  -6  -2   84.20    2.79
   0  -6  -2   80.05    2.52
   0  -6  -2   84.12    2.48
   0   6   2   79.13    2.91
  -1  -6  -2   18.25    0.79
  -1  -6  -2   17.92    0.95
  -1  -6  -2   21.35    0.81
   1   6   2   18.89    0.93
   1   6   2   18.22    0.86
  -2  -6  -2   80.44    2.41
  -2  -6  -2   76.02    2.52
   2   6   2   80.17    2.73
   2   6   2   76.54    2.68
  -3  -6  -2   11.53    0.59
  -3  -6  -2   10.91    0.51
  -3  -6  -2    8.98    0.59
   3   6   2    7.92    0.65
  -4  -6  -2   11.31    0.60
  -4  -6  -2    8.50    0.46
  -4  -6  -2   10.70    0.63
   4   6   2   10.37    0.71
  -5  -6  -2   47.12    1.80
  -5  -6  -2   47.41    1.66
   5   6   2   47.41    1.86
  -6  -6  -2   26.31    1.22
  -6  -6  -2   26.33    1.12
   6   6   2   26.67    1.26
  -7  -6  -2   19.63    1.03
   7   6   2   17.67    0.99
   7   6   2   18.02    0.91
  -8  -6  -2    4.79    0.52
   8   6   2    5.40    0.61
   8   6   2    5.06    0.48
  -9  -6  -2    7.65    0.65
   9   6   2    7.31    0.62
   9   6   2    7.19    0.58
 -10  -6  -2   14.53    0.95
  10   6   2   15.99    0.88
  10   6   2   14.64    0.83
 -11  -6  -2    2.23    0.55
  11   6   2    2.59    0.49
 -12  -6  -2   28.06    1.46
  12   6   2   26.28    1.28
 -13  -6  -2    0.60    0.46
  13   6   2    1.88    0.52
 -14  -6  -2    9.36    0.87
  14   6   2    9.67    0.82
 -15  -6  -2    4.89    0.83
  15   6   2    3.35    0.73
  14  -7  -2    0.89    0.49
 -14   7   2    0.93    0.84
  13  -7  -2    0.37    0.43
 -13   7   2    0.08    0.73
  12  -7  -2    1.06    0.39
 -12   7   2    1.24    0.68
  11  -7  -2    0.96    0.35
 -11   7   2    0.14    0.61
  10  -7  -2    5.31    0.56
  10  -7  -2    5.60    0.61
 -10   7   2    6.51    0.96
   9  -7  -2    6.37    0.55
   9  -7  -2    6.98    0.63
  -9   7   2    5.93    0.89
   8  -7  -2    4.34    0.49
   8  -7  -2    5.15    0.47
  -8   7   2    5.11    0.81
   7  -7  -2   27.42    1.13
   7  -7  -2   27.20    1.30
  -7   7   2   29.78    1.61
   6  -7  -2    1.27    0.35
   6  -7  -2    1.13    0.32
  -6   7   2    1.23    0.48
   5  -7  -2   31.86    1.18
   5  -7  -2   30.20    1.34
  -5   7   2   29.78    1.58
   4  -7  -2    3.44    0.41
   4  -7  -2    3.46    0.36
  -4   7   2    3.29    0.57
   3  -7  -2   25.09    0.99
   3  -7  -2   26.20    1.17
  -3   7   2   24.77    0.83
  -3   7   2   24.73    1.29
   2  -7  -2    8.31    0.48
   2  -7  -2    7.05    0.56
  -2   7   2    6.47    0.35
   1  -7  -2  236.94    6.83
   1  -7  -2  251.33    7.47
   1  -7  -2  249.24    7.01
  -1   7   2  236.92    8.02
   0  -7  -2    0.70    0.23
   0  -7  -2    0.17    0.21
   0   7   2    0.03    0.24
  -1  -7  -2   78.49    2.35
  -1  -7  -2   71.93    2.27
   1   7   2   64.82    2.56
   1   7   2   72.10    2.59
  -2  -7  -2  172.61    4.98
  -2  -7  -2  163.60    4.75
   2   7   2  155.48    5.40
   2   7   2  164.72    5.25
  -3  -7  -2   23.00    0.94
  -3  -7  -2   23.15    1.00
   3   7   2   20.35    1.09
   3   7   2   19.00    0.88
  -4  -7  -2    7.67    0.58
  -4  -7  -2    7.65    0.52
   4   7   2    6.90    0.68
   4   7   2    6.35    0.43
  -5  -7  -2   84.12    2.72
  -5  -7  -2   85.87    2.92
   5   7   2   85.19    3.05
  -6  -7  -2   63.06    2.34
  -6  -7  -2   66.30    2.18
   6   7   2   60.12    2.39
  -7  -7  -2    6.98    0.63
   7   7   2    6.60    0.70
   7   7   2    7.90    0.57
  -8  -7  -2   24.27    1.26
   8   7   2   24.50    1.15
   8   7   2   24.39    1.26
  -9  -7  -2    5.32    0.62
   9   7   2    6.17    0.68
   9   7   2    4.65    0.51
 -10  -7  -2   28.58    1.44
  10   7   2   27.90    1.29
  10   7   2   26.11    1.27
 -11  -7  -2    1.93    0.56
  11   7   2    1.80    0.50
 -12  -7  -2    8.50    0.81
  12   7   2   10.50    0.79
 -13  -7  -2    0.70    0.49
  13   7   2    0.19    0.39
 -14  -7  -2    3.50    0.75
  14   7   2    2.23    0.53
  14  -8  -2    2.89    0.81
 -14   8   2    4.50    1.17
  13  -8  -2   -0.13    0.45
  12  -8  -2   -0.02    0.41
 -12   8   2    0.28    0.70
  11  -8  -2   11.33    0.86
 -11   8   2    9.23    1.14
  10  -8  -2   17.19    0.92
  10  -8  -2   17.08    1.05
 -10   8   2   14.67    1.32
   9  -8  -2    5.69    0.59
   9  -8  -2    6.56    0.66
  -9   8   2    7.63    0.95
   8  -8  -2    0.37    0.30
   8  -8  -2    0.12    0.28
  -8   8   2    0.26    0.49
   7  -8  -2   18.41    1.03
   7  -8  -2   16.31    0.85
  -7   8   2   17.51    1.27
   6  -8  -2   20.85    0.95
   6  -8  -2   20.16    1.09
  -6   8   2   22.17    1.36
   5  -8  -2   12.16    0.81
   5  -8  -2   12.27    0.68
  -5   8   2   13.60    1.03
   4  -8  -2    5.22    0.45
   4  -8  -2    4.98    0.54
  -4   8   2    4.06    0.70
   3  -8  -2  159.98    4.80
   3  -8  -2  164.22    5.29
  -3   8   2  170.74    5.75
   2  -8  -2    0.54    0.25
   2  -8  -2    1.21    0.31
  -2   8   2    0.55    0.37
   1  -8  -2   10.96    0.52
   1  -8  -2   10.95    0.61
   1  -8  -2   11.88    0.76
  -1   8   2    8.41    0.74
   0  -8  -2  160.45    4.68
   0  -8  -2  154.07    5.20
   0  -8  -2  160.25    4.78
   0   8   2  166.03    5.44
  -1  -8  -2    5.98    0.49
  -1  -8  -2    5.14    0.44
   1   8   2    5.55    0.58
   1   8   2    4.92    0.51
  -2  -8  -2   -0.12    0.18
  -2  -8  -2    0.32    0.24
   2   8   2    0.06    0.25
   2   8   2   -0.03    0.26
  -3  -8  -2   88.28    3.00
  -3  -8  -2   93.94    2.85
   3   8   2   86.96    3.20
  -4  -8  -2    9.58    0.62
  -4  -8  -2    8.69    0.66
   4   8   2    9.78    0.80
  -5  -8  -2   16.59    0.86
  -5  -8  -2   16.47    0.93
   5   8   2   17.09    1.06
  -6  -8  -2    7.85    0.68
  -6  -8  -2    7.81    0.61
   6   8   2    8.27    0.80
  -7  -8  -2    0.04    0.32
  -8  -8  -2    0.37    0.38
   8   8   2    0.36    0.27
   8   8   2    0.31    0.38
  -9  -8  -2    1.28    0.41
   9   8   2    2.23    0.65
   9   8   2    1.88    0.44
 -10  -8  -2    6.54    0.72
  10   8   2    6.72    0.61
  10   8   2    6.17    0.75
 -11  -8  -2   13.06    0.97
  11   8   2   13.37    0.89
 -12  -8  -2    8.41    0.83
  12   8   2    6.30    0.71
 -13  -8  -2    0.58    0.53
  13   8   2   -0.11    0.44
  14   8   2    0.89    0.51
  14  -9  -2    6.88    0.93
  13  -9  -2    0.31    0.51
  12  -9  -2   13.17    0.98
 -12   9   2   11.19    1.29
  11  -9  -2    1.15    0.42
 -11   9   2    0.09    0.69
  10  -9  -2    5.24    0.62
  10  -9  -2    4.84    0.68
 -10   9   2    4.88    0.94
   9  -9  -2    0.06    0.34
   9  -9  -2    0.27    0.33
  -9   9   2    0.02    0.55
   8  -9  -2    0.95    0.35
   8  -9  -2    1.34    0.33
  -8   9   2    1.44    0.61
   7  -9  -2   12.29    0.89
   7  -9  -2   10.60    0.71
  -7   9   2   12.10    1.08
   6  -9  -2   71.90    2.74
   6  -9  -2   72.03    2.42
  -6   9   2   73.30    3.09
   5  -9  -2   32.79    1.32
   5  -9  -2   31.76    1.54
  -5   9   2   33.97    1.75
   4  -9  -2    6.80    0.54
   4  -9  -2    6.96    0.65
  -4   9   2    5.78    0.82
   3  -9  -2    7.09    0.65
   3  -9  -2    7.04    0.53
  -3   9   2    6.79    0.77
   2  -9  -2   43.79    1.61
   2  -9  -2   45.24    1.91
  -2   9   2   44.47    1.96
   1  -9  -2   88.03    2.81
   1  -9  -2   92.14    2.88
   1  -9  -2   94.60    3.31
  -1   9   2   90.07    3.36
   0  -9  -2    0.22    0.23
   0   9   2    0.05    0.36
  -1  -9  -2  197.03    5.73
  -1  -9  -2  190.60    5.55
   1   9   2  183.02    6.33
   1   9   2  187.80    6.12
  -2  -9  -2    2.84    0.42
  -2  -9  -2    4.40    0.48
   2   9   2    4.57    0.63
   2   9   2    2.94    0.52
  -3  -9  -2    0.48    0.29
  -3  -9  -2    0.35    0.24
   3   9   2    0.73    0.34
  -4  -9  -2   16.98    0.97
  -4  -9  -2   17.01    0.90
   4   9   2   18.00    1.13
  -5  -9  -2    6.74    0.63
  -5  -9  -2    6.13    0.57
   5   9   2    6.32    0.73
  -6  -9  -2   20.01    1.12
  -6  -9  -2   20.28    1.04
   6   9   2   21.01    1.27
  -7  -9  -2    5.39    0.64
  -7  -9  -2    6.16    0.60
   7   9   2    6.18    0.77
  -8  -9  -2    9.09    0.79
   8   9   2    9.17    0.69
   8   9   2   10.59    0.91
  -9  -9  -2   14.79    1.00
   9   9   2   14.58    1.08
   9   9   2   13.52    0.87
 -10  -9  -2    4.29    0.68
  10   9   2    4.26    0.59
 -11  -9  -2   10.28    0.90
  11   9   2   11.57    0.84
 -12  -9  -2   -0.07    0.53
  12   9   2    0.50    0.44
 -13  -9  -2    1.14    0.59
  13   9   2    1.00    0.48
  13 -10  -2    4.32    0.83
 -13  10   2    2.01    0.89
  12 -10  -2   14.40    1.08
 -12  10   2   13.19    1.41
  11 -10  -2    6.99    0.78
 -11  10   2    6.41    1.09
  10 -10  -2   12.32    1.00
 -10  10   2   11.26    1.21
   9 -10  -2    8.73    0.81
   9 -10  -2    8.80    0.70
  -9  10   2   10.49    1.12
   8 -10  -2    3.58    0.52
   8 -10  -2    4.21    0.62
  -8  10   2    3.54    0.83
   7 -10  -2   34.96    1.46
   7 -10  -2   35.56    1.74
  -7  10   2   35.31    1.98
   6 -10  -2   14.73    1.00
   6 -10  -2   14.49    0.83
  -6  10   2   12.96    1.14
   5 -10  -2    3.05    0.56
   5 -10  -2    3.54    0.48
  -5  10   2    3.64    0.82
   4 -10  -2    4.07    0.47
   4 -10  -2    2.82    0.55
  -4  10   2    3.45    0.76
   3 -10  -2    2.88    0.55
   3 -10  -2    3.07    0.42
  -3  10   2    3.38    0.70
   2 -10  -2   61.37    2.53
   2 -10  -2   63.87    2.17
  -2  10   2   61.69    2.61
   1 -10  -2   -0.08    0.35
   1 -10  -2    0.21    0.25
  -1  10   2    1.13    0.49
   0  10   2    2.75    0.67
   0  10   2    1.40    0.57
  -1 -10  -2    5.35    0.57
  -1 -10  -2    6.08    0.53
   1  10   2    5.23    0.69
   1  10   2    5.55    0.68
  -2 -10  -2   83.62    2.80
  -2 -10  -2   78.43    2.69
   2  10   2   81.62    3.11
  -3 -10  -2    0.74    0.29
  -3 -10  -2    0.81    0.35
   3  10   2    0.44    0.37
  -4 -10  -2   13.07    0.80
  -4 -10  -2   10.97    0.82
   4  10   2   13.25    1.02
  -5 -10  -2    6.41    0.60
  -5 -10  -2    5.12    0.67
   5  10   2    5.98    0.78
  -6 -10  -2    0.20    0.29
  -6 -10  -2    0.37    0.40
   6  10   2    0.37    0.44
  -7 -10  -2   14.92    0.92
  -7 -10  -2   15.35    1.02
   7  10   2   16.01    1.16
  -8 -10  -2    2.13    0.50
  -8 -10  -2    2.37    0.62
   8  10   2    0.89    0.35
   8  10   2    0.87    0.48
  -9 -10  -2    1.92    0.50
   9  10   2    2.17    0.51
   9  10   2    1.24    0.53
 -10 -10  -2   30.34    1.63
  10  10   2   30.57    1.47
 -11 -10  -2    0.72    0.54
  11  10   2   -0.06    0.42
 -12 -10  -2   38.36    1.95
  12  10   2   37.23    1.74
  12 -11  -2    1.89    0.58
 -12  11   2   -0.44    0.83
  11 -11  -2    1.15    0.52
 -11  11   2    0.30    0.81
  10 -11  -2    3.45    0.70
 -10  11   2    3.45    1.02
   9 -11  -2   10.42    0.79
   9 -11  -2    8.97    0.89
  -9  11   2   10.61    1.18
   8 -11  -2    5.02    0.61
   8 -11  -2    4.68    0.72
  -8  11   2    5.25    0.94
   7 -11  -2   39.78    1.61
   7 -11  -2   40.01    1.90
  -7  11   2   36.67    2.07
   6 -11  -2   22.30    1.11
   6 -11  -2   22.56    1.33
  -6  11   2   23.97    1.52
   5 -11  -2    1.42    0.42
   5 -11  -2    1.75    0.47
  -5  11   2    2.41    0.75
   4 -11  -2    0.15    0.36
  -4  11   2   -0.31    0.48
   3 -11  -2    3.44    0.61
   3 -11  -2    3.25    0.45
  -3  11   2    3.27    0.74
   2 -11  -2    0.07    0.27
   2 -11  -2    0.92    0.38
  -2  11   2   -0.27    0.49
   1 -11  -2  157.69    4.85
  -1  11   2  166.61    5.50
  -1  11   2  157.15    5.66
   0  11   2    0.23    0.36
  -1 -11  -2   87.99    2.96
   1  11   2   89.63    3.41
  -2 -11  -2    0.81    0.37
  -2 -11  -2    0.62    0.30
   2  11   2    0.70    0.36
  -3 -11  -2    2.65    0.45
  -3 -11  -2    2.35    0.54
   3  11   2    2.37    0.61
  -4 -11  -2   26.51    1.36
  -4 -11  -2   28.39    1.31
   4  11   2   29.00    1.58
  -5 -11  -2    1.97    0.45
  -5 -11  -2    1.40    0.47
   5  11   2    1.42    0.47
  -6 -11  -2   23.86    1.32
  -6 -11  -2   23.46    1.22
   6  11   2   24.78    1.50
  -7 -11  -2    1.48    0.51
  -7 -11  -2    2.03    0.50
   7  11   2    1.76    0.54
  -8 -11  -2   14.97    1.06
  -8 -11  -2   14.11    0.95
   8  11   2   16.26    1.25
  -9 -11  -2    1.76    0.56
   9  11   2    1.43    0.57
   9  11   2    2.47    0.56
 -10 -11  -2   14.77    1.12
  10  11   2   13.58    0.95
 -11 -11  -2    0.71    0.62
  11  11   2    0.19    0.47
  11 -12  -2    1.68    0.58
 -11  12   2    1.94    0.89
  10 -12  -2   19.20    1.32
 -10  12   2   18.88    1.60
   9 -12  -2    4.98    0.80
   9 -12  -2    6.12    0.71
  -9  12   2    4.68    1.08
   8 -12  -2    1.18    0.51
   8 -12  -2    1.83    0.56
  -8  12   2   -0.08    0.68
   7 -12  -2    3.01    0.57
   7 -12  -2    1.68    0.48
  -7  12   2    2.54    0.75
   6 -12  -2   39.92    1.99
   6 -12  -2   41.13    1.70
  -6  12   2   41.51    2.17
   5 -12  -2   18.16    1.00
   5 -12  -2   18.02    1.21
  -5  12   2   19.10    1.36
   4 -12  -2    0.32    0.33
   4 -12  -2    0.81    0.42
  -4  12   2    0.66    0.59
   3 -12  -2   28.98    1.65
   3 -12  -2   28.30    1.33
  -3  12   2   33.55    1.70
   2 -12  -2    0.02    0.29
  -2  12   2    0.01    0.52
  -2  12   2    0.57    0.38
   1 -12  -2    0.25    0.29
  -1  12   2    0.09    0.37
   0 -12  -2   20.81    1.07
   0  12   2   20.44    1.28
  -1 -12  -2    2.89    0.48
   1  12   2    2.81    0.62
  -2 -12  -2    7.98    0.67
   2  12   2    8.28    0.83
  -3 -12  -2    0.19    0.30
   3  12   2   -0.10    0.42
  -4 -12  -2    0.36    0.33
  -4 -12  -2    0.58    0.48
   4  12   2    0.86    0.48
  -5 -12  -2    3.65    0.55
  -5 -12  -2    3.80    0.68
   5  12   2    6.01    0.86
  -6 -12  -2    1.17    0.52
  -6 -12  -2    1.26    0.36
  -7 -12  -2    0.92    0.54
  -7 -12  -2    0.98    0.40
   7  12   2    1.03    0.56
  -8 -12  -2    1.80    0.48
  -8 -12  -2    1.20    0.59
   8  12   2    0.48    0.58
  -9 -12  -2   10.73    1.04
   9  12   2   11.11    1.17
   9  12   2   11.35    0.86
 -10 -12  -2    4.35    0.92
  10  12   2    4.46    0.70
  10 -13  -2   -0.24    0.61
 -10  13   2   -0.23    0.86
   9 -13  -2    2.84    0.80
  -9  13   2    3.35    1.05
   8 -13  -2    0.61    0.46
   8 -13  -2    0.48    0.54
  -8  13   2    0.18    0.78
   7 -13  -2    5.15    0.83
   7 -13  -2    6.26    0.69
  -7  13   2    4.87    1.05
   6 -13  -2    1.99    0.55
   6 -13  -2    1.32    0.50
  -6  13   2    1.87    0.76
   5 -13  -2   39.75    1.72
   5 -13  -2   41.77    2.09
  -5  13   2   43.98    2.23
   4 -13  -2    3.83    0.54
   4 -13  -2    5.43    0.79
  -4  13   2    2.74    0.87
   3 -13  -2    7.94    0.93
   3 -13  -2    8.28    0.70
  -3  13   2    9.87    1.02
  -3  13   2    9.10    0.91
   2 -13  -2   12.92    0.84
  -2  13   2   12.96    1.05
   1 -13  -2    1.03    0.35
  -1  13   2    1.90    0.62
   0 -13  -2    0.87    0.35
   0  13   2    0.80    0.44
  -1 -13  -2    0.24    0.32
   1  13   2    0.55    0.41
  -2 -13  -2    0.23    0.33
  -3 -13  -2    8.33    0.72
   3  13   2    8.30    0.96
  -4 -13  -2    5.48    0.64
   4  13   2    3.63    0.86
  -5 -13  -2    0.33    0.38
   5  13   2   -0.04    0.54
  -6 -13  -2    5.52    0.66
  -6 -13  -2    5.00    0.85
   6  13   2    5.18    0.90
  -7 -13  -2    0.48    0.43
   7  13   2    1.04    0.60
  -8 -13  -2   22.13    1.26
  -8 -13  -2   20.62    1.34
   8  13   2   20.05    1.47
  -9 -13  -2    0.20    0.68
   9  13   2    0.31    0.48
   9 -14  -2    1.40    0.66
  -9  14   2    2.44    0.92
   8 -14  -2    0.73    0.51
   8 -14  -2    0.24    0.60
  -8  14   2    1.34    0.84
   7 -14  -2    2.73    0.66
   7 -14  -2    3.28    0.88
  -7  14   2    3.18    0.88
   6 -14  -2    4.06    0.83
   6 -14  -2    4.48    0.66
  -6  14   2    4.18    1.04
   5 -14  -2    8.63    0.77
   5 -14  -2   11.13    1.07
  -5  14   2   10.28    1.17
   4 -14  -2    3.21    0.84
   4 -14  -2    3.20    0.59
  -4  14   2    3.78    0.74
  -4  14   2    2.44    0.81
   3 -14  -2    9.99    0.80
  -3  14   2   11.55    1.03
   2 -14  -2    0.51    0.38
  -2  14   2    0.23    0.48
   1 -14  -2    0.54    0.39
  -1  14   2    0.94    0.46
   0 -14  -2    4.49    0.59
   0  14   2    2.96    0.76
  -2 -14  -2    6.57    0.69
   2  14   2    5.75    0.91
  -3 -14  -2    0.60    0.38
   3  14   2    0.21    0.54
  -4 -14  -2    4.26    0.69
   4  14   2    6.64    0.95
  -5 -14  -2    2.96    0.64
   5  14   2    4.05    0.89
  -6 -14  -2    6.73    0.77
   6  14   2    7.94    1.09
  -8 -14  -2    0.36    0.75
   7 -15  -2   16.09    1.35
   7 -15  -2   13.48    1.01
  -7  15   2   13.88    1.51
   6 -15  -2    9.56    0.89
   6 -15  -2   11.21    1.19
  -6  15   2    9.74    1.27
   5 -15  -2    1.37    0.49
  -5  15   2    1.61    0.56
   4 -15  -2    0.19    0.43
  -4  15   2   -0.36    0.54
   3 -15  -2    4.95    0.68
  -3  15   2    4.42    0.83
  -2  15   2    2.48    0.81
   1 -15  -2   18.09    1.12
  -1  15   2   19.82    1.41
   0 -15  -2    1.49    0.45
   0  15   2    0.87    0.53
  -1 -15  -2    3.17    0.65
   1  15   2    2.89    0.83
  -2 -15  -2    7.78    0.77
   2  15   2    8.42    1.05
  -3 -15  -2    2.27    0.63
   3  15   2    0.84    0.62
  -4 -15  -2   21.53    1.29
   4  15   2   23.79    1.66
  -5 -15  -2   12.04    0.98
   5  15   2   12.05    1.23
  -6 -15  -2   -0.14    0.47
   6  15   2    0.53    0.69
   5 -16  -2    0.70    0.52
   4 -16  -2    0.37    0.50
  -4  16   2   -0.12    0.59
   3 -16  -2    0.33    0.50
  -3  16   2    1.01    0.57
   2 -16  -2    1.07    0.50
  -2  16   2    0.98    0.59
   1 -16  -2    0.86    0.47
  -1  16   2    0.87    0.59
   0 -16  -2    3.04    0.68
   0  16   2    0.22    0.63
  -1 -16  -2    0.21    0.47
   1  16   2    0.38    0.62
  -2 -16  -2    4.44    0.74
   2  16   2    4.16    1.02
  -3 -16  -2    4.66    0.74
   3  16   2    3.83    1.05
   0  15  -3    0.59    0.65
   0 -15   3    1.31    0.49
  -1  15  -3    5.53    1.04
   1 -15   3    5.69    0.71
  -2  15  -3   -0.26    0.61
   2 -15   3    0.11    0.46
  -3  15  -3    1.17    0.65
   3 -15   3    2.69    0.69
  -4  15  -3    2.21    0.66
   4 -15   3    4.14    0.70
   4  14  -3   -0.47    0.68
  -4 -14   3   -0.09    0.46
   3  14  -3    0.64    0.67
  -3 -14   3    0.60    0.46
   2  14  -3   17.02    1.41
  -2 -14   3   14.23    1.01
   1  14  -3    1.07    0.62
  -1 -14   3    0.08    0.43
   0  14  -3    8.18    1.04
   0 -14   3    8.76    0.80
  -1  14  -3    0.93    0.61
   1 -14   3    1.57    0.48
   2 -14   3    0.61    0.43
  -3  14  -3   16.40    1.27
   3 -14   3   14.48    1.00
  -4  14  -3    3.10    0.87
   4 -14   3    2.03    0.59
  -5  14  -3    9.43    1.06
   5 -14   3    9.62    0.83
  -6  14  -3    3.67    0.88
   6 -14   3    3.00    0.66
  -7  14  -3    4.80    0.94
   7 -14   3    2.98    0.68
  -8  14  -3    0.13    0.64
  -8  14  -3    0.39    0.94
   8 -14   3    0.73    0.53
   6  13  -3   -0.47    0.69
  -6 -13   3    0.77    0.49
   5  13  -3   -0.23    0.63
  -5 -13   3    0.33    0.44
   4  13  -3    6.99    1.03
  -4 -13   3    7.34    0.74
   3  13  -3    4.35    0.99
  -3 -13   3    3.59    0.61
  -2 -13   3    0.27    0.37
   1  13  -3   -0.34    0.52
   0  13  -3    0.37    0.51
  -1  13  -3   -0.35    0.49
   1 -13   3    0.77    0.38
  -2  13  -3    2.45    0.72
   2 -13   3    1.83    0.52
  -3  13  -3    0.23    0.49
   3 -13   3    0.58    0.39
  -4  13  -3    6.24    0.88
   4 -13   3    7.03    0.70
  -5  13  -3    6.45    0.86
   5 -13   3    5.95    0.66
  -6  13  -3    0.48    0.52
  -6  13  -3    1.45    0.77
   6 -13   3   -0.04    0.42
  -7  13  -3   13.95    1.31
  -7  13  -3   11.97    1.12
   7 -13   3   12.31    0.93
  -8  13  -3   10.64    1.25
  -8  13  -3    9.39    1.05
   8 -13   3    7.31    0.80
  -9  13  -3    0.10    0.62
  -9  13  -3    0.97    0.89
   9 -13   3    0.54    0.48
   8  12  -3    1.83    0.81
  -8 -12   3    3.89    0.73
  -8 -12   3    3.66    0.91
   7  12  -3   -0.35    0.66
  -7 -12   3    0.05    0.45
  -7 -12   3    0.05    0.60
   6  12  -3   19.01    1.55
  -6 -12   3   20.88    1.30
  -6 -12   3   22.22    1.24
  -5 -12   3    0.71    0.40
   4  12  -3    6.32    0.95
  -4 -12   3    7.27    0.68
   3  12  -3    2.62    0.87
  -3 -12   3    4.37    0.56
   2  12  -3    1.20    0.53
  -2 -12   3    1.68    0.51
   1  12  -3   -0.04    0.47
  -1 -12   3    0.73    0.37
   0  12  -3    3.64    0.76
   0 -12   3    4.08    0.57
  -1  12  -3    5.18    0.83
   1 -12   3    5.75    0.61
  -2  12  -3   14.98    1.17
   2 -12   3   15.09    0.94
  -3  12  -3   18.64    1.28
   3 -12   3   18.26    1.05
  -4  12  -3    1.47    0.49
   4 -12   3    2.09    0.51
  -5  12  -3    3.16    0.94
   5 -12   3    3.80    0.57
  -6  12  -3    0.72    0.48
  -6  12  -3    1.12    0.69
   6 -12   3    0.54    0.39
  -7  12  -3   19.58    1.49
  -7  12  -3   19.79    1.36
   7 -12   3   20.72    1.16
  -8  12  -3    1.37    0.77
  -8  12  -3    1.10    0.53
   8 -12   3    1.35    0.45
  -9  12  -3    1.36    0.83
   9 -12   3    1.50    0.48
   9 -12   3    1.25    0.66
 -10  12  -3    1.13    0.87
  10 -12   3    0.73    0.72
  10 -12   3    1.01    0.50
 -11  12  -3    6.49    1.25
  11 -12   3    6.07    0.77
  11 -12   3    3.99    1.14
   9  11  -3    0.14    0.69
  -9 -11   3    1.03    0.62
  -9 -11   3    1.23    0.49
   8  11  -3   13.26    1.33
  -8 -11   3   15.08    1.01
  -8 -11   3   14.34    1.06
   7  11  -3    6.90    1.07
  -7 -11   3    7.70    0.74
  -7 -11   3    6.55    0.83
   6  11  -3    3.84    0.90
  -6 -11   3    4.09    0.61
  -6 -11   3    2.39    0.70
   5  11  -3    5.70    0.92
  -5 -11   3    5.18    0.71
  -5 -11   3    5.02    0.61
   4  11  -3    7.48    0.99
  -4 -11   3    7.77    0.68
  -4 -11   3    8.41    0.77
   3  11  -3   -0.08    0.50
   2  11  -3    4.86    0.82
  -2 -11   3    4.28    0.55
   1  11  -3   14.53    1.19
  -1 -11   3   14.49    0.90
   0  11  -3    0.49    0.43
  -1  11  -3   10.81    0.98
   1 -11   3    9.75    0.75
  -2  11  -3   -0.28    0.39
   2 -11   3   -0.20    0.29
  -3  11  -3    3.64    0.66
   3 -11   3    2.29    0.49
  -4  11  -3   31.43    1.80
  -4  11  -3   34.91    1.79
   4 -11   3   32.67    1.49
  -5  11  -3   11.20    0.98
  -5  11  -3   11.92    1.12
   5 -11   3   10.66    0.79
  -6  11  -3   21.77    1.34
  -6  11  -3   19.41    1.42
   6 -11   3   20.29    1.10
  -7  11  -3    1.37    0.68
  -7  11  -3    1.39    0.48
   7 -11   3    1.81    0.50
  -8  11  -3   12.20    1.22
   8 -11   3   14.15    1.16
   8 -11   3   11.65    0.87
  -9  11  -3    4.63    1.02
   9 -11   3    5.32    0.91
   9 -11   3    3.49    0.63
 -10  11  -3    1.42    0.79
  10 -11   3    0.27    0.60
  10 -11   3    0.61    0.42
 -11  11  -3   12.02    1.37
  11 -11   3   10.45    1.11
  11 -11   3   10.05    0.86
 -12  11  -3   17.15    1.59
  12 -11   3   16.84    1.13
  10  10  -3    0.22    0.65
  10  10  -3   -0.12    0.50
   9  10  -3    5.97    1.09
   9  10  -3    8.61    0.78
  -9 -10   3    9.08    0.88
   8  10  -3    7.10    0.98
  -8 -10   3    4.98    0.76
  -8 -10   3    5.66    0.70
   7  10  -3   32.20    1.93
  -7 -10   3   32.72    1.51
  -7 -10   3   32.50    1.61
   6  10  -3    0.67    0.54
  -6 -10   3    0.88    0.37
  -6 -10   3    0.85    0.45
   5  10  -3    8.34    0.99
  -5 -10   3   10.33    0.76
  -5 -10   3    9.34    0.81
   4  10  -3    8.49    1.00
  -4 -10   3    9.96    0.77
  -4 -10   3    9.16    0.70
   3  10  -3    0.08    0.48
  -3 -10   3    0.01    0.30
  -3 -10   3   -0.12    0.40
   2  10  -3   18.77    1.32
  -2 -10   3   17.89    1.00
  -2 -10   3   18.22    1.01
   1  10  -3    1.11    0.43
  -1 -10   3    1.31    0.40
   0  10  -3    3.12    0.67
   0 -10   3    2.58    0.45
  -1  10  -3   33.95    1.74
   1 -10   3   31.25    1.39
  -2  10  -3    0.66    0.51
  -2  10  -3    0.99    0.41
   2 -10   3    0.27    0.29
  -3  10  -3  110.29    4.02
  -3  10  -3  100.29    3.81
   3 -10   3   97.77    3.35
  -4  10  -3   17.71    1.23
  -4  10  -3   13.82    1.08
   4 -10   3   15.31    0.91
  -5  10  -3    0.89    0.56
  -5  10  -3    0.67    0.39
   5 -10   3    1.56    0.42
  -6  10  -3   14.57    1.07
  -6  10  -3   13.60    1.15
   6 -10   3   14.81    0.89
  -7  10  -3    4.48    0.87
   7 -10   3    4.82    0.58
   7 -10   3    3.93    0.75
  -8  10  -3    5.53    0.94
   8 -10   3    5.90    0.62
   8 -10   3    6.00    0.83
  -9  10  -3    3.71    0.92
   9 -10   3    3.47    0.79
   9 -10   3    3.08    0.54
 -10  10  -3    4.29    0.96
  10 -10   3    3.22    0.60
  10 -10   3    3.05    0.76
 -11  10  -3    0.67    0.76
  11 -10   3    0.29    0.58
  11 -10   3    0.61    0.43
 -12  10  -3    6.12    1.18
  12 -10   3    5.32    0.73
 -13  10  -3    7.58    1.21
  13 -10   3    6.52    0.82
  11   9  -3    0.95    0.62
 -11  -9   3    1.37    0.57
  10   9  -3   11.04    0.88
  10   9  -3   13.83    1.13
 -10  -9   3   12.53    1.03
   9   9  -3    3.54    0.86
   9   9  -3    5.76    0.66
  -9  -9   3    4.05    0.72
   8   9  -3    6.60    0.96
  -8  -9   3    5.95    0.74
  -8  -9   3    5.49    0.65
   7   9  -3   15.16    1.23
  -7  -9   3   15.28    0.92
  -7  -9   3   14.92    1.00
   6   9  -3    0.50    0.46
  -6  -9   3    0.46    0.40
  -6  -9   3    0.37    0.31
   5   9  -3    0.48    0.45
  -5  -9   3    0.07    0.29
  -5  -9   3    0.62    0.38
   4   9  -3   13.39    1.15
  -4  -9   3   13.01    0.82
  -4  -9   3   15.07    0.92
   3   9  -3    0.65    0.45
  -3  -9   3    0.77    0.29
  -3  -9   3    0.60    0.34
   2   9  -3   15.34    1.17
  -2  -9   3   15.32    0.86
  -2  -9   3   14.93    0.85
   1   9  -3    1.08    0.43
  -1  -9   3    1.14    0.35
  -1  -9   3    1.31    0.35
   0   9  -3   -0.02    0.33
   0  -9   3    0.91    0.31
   0  -9   3    0.00    0.24
   1  -9   3   -0.17    0.23
  -2   9  -3   44.48    2.01
  -2   9  -3   41.65    1.98
   2  -9   3   44.10    1.69
  -3   9  -3   15.27    1.09
  -3   9  -3   16.73    1.15
   3  -9   3   14.53    0.87
  -4   9  -3  189.22    6.65
  -4   9  -3  187.75    6.17
   4  -9   3  183.24    5.56
  -5   9  -3   24.04    1.38
  -5   9  -3   24.20    1.51
   5  -9   3   25.29    1.18
  -6   9  -3   13.95    1.16
   6  -9   3   12.90    0.99
   6  -9   3   12.87    0.82
  -7   9  -3    5.22    0.87
   7  -9   3    6.33    0.74
   7  -9   3    5.87    0.59
  -8   9  -3    8.52    1.01
   8  -9   3    7.74    0.67
   8  -9   3    8.04    0.77
  -9   9  -3   35.78    2.14
   9  -9   3   40.69    1.71
   9  -9   3   43.03    1.96
 -10   9  -3   15.80    1.35
  10  -9   3   15.31    0.96
  10  -9   3   13.72    1.03
 -11   9  -3   31.36    1.98
  11  -9   3   30.79    1.47
  11  -9   3   31.31    1.62
 -12   9  -3    0.62    0.77
  12  -9   3   -0.25    0.44
 -13   9  -3    0.43    0.80
  13  -9   3    2.49    0.68
  14  -9   3    0.64    0.55
  12   8  -3    2.15    0.63
  12   8  -3    2.33    0.57
 -12  -8   3    4.01    0.74
 -11  -8   3    0.72    0.52
  10   8  -3   -0.34    0.42
  10   8  -3   -0.04    0.50
 -10  -8   3   -0.14    0.48
   9   8  -3   17.08    1.24
   9   8  -3   16.46    0.97
  -9  -8   3   18.94    1.13
   8   8  -3    4.45    0.79
  -8  -8   3    3.34    0.60
  -8  -8   3    3.86    0.57
   7   8  -3   29.26    1.68
  -7  -8   3   29.69    1.47
  -7  -8   3   30.20    1.34
   6   8  -3    7.29    0.89
  -6  -8   3    6.49    0.65
  -6  -8   3    7.53    0.61
   5   8  -3   17.71    1.30
  -5  -8   3   15.53    0.88
  -5  -8   3   15.68    0.98
   4   8  -3    0.30    0.42
  -4  -8   3    0.31    0.32
  -4  -8   3    0.36    0.26
   3   8  -3   14.40    1.15
  -3  -8   3   14.94    0.88
  -3  -8   3   16.97    0.86
   2   8  -3   16.24    1.16
  -2  -8   3   16.76    0.86
  -2  -8   3   16.06    0.88
   1   8  -3   19.80    1.26
  -1  -8   3   18.37    0.93
  -1  -8   3   19.06    0.94
   0   8  -3  147.76    4.83
   0   8  -3  134.73    4.75
   0  -8   3  133.37    4.19
   0  -8   3  140.37    4.30
  -1   8  -3    5.49    0.65
  -1   8  -3    5.96    0.69
   1  -8   3    4.79    0.45
   1  -8   3    4.84    0.48
  -2   8  -3   42.20    1.90
  -2   8  -3   43.37    1.93
   2  -8   3   44.01    1.63
  -3   8  -3   12.74    0.98
  -3   8  -3   12.87    0.91
   3  -8   3   11.06    0.71
  -4   8  -3   11.02    0.98
  -4   8  -3   10.71    0.84
   4  -8   3   11.27    0.71
  -5   8  -3   15.67    1.20
   5  -8   3   15.71    0.86
   5  -8   3   15.94    1.04
  -6   8  -3    0.80    0.54
   6  -8   3    0.44    0.27
   6  -8   3    0.03    0.33
  -7   8  -3   28.87    1.73
   7  -8   3   27.84    1.27
   7  -8   3   29.34    1.46
  -8   8  -3    5.80    0.93
   8  -8   3    4.91    0.55
   8  -8   3    5.42    0.66
  -9   8  -3    0.14    0.55
   9  -8   3    0.47    0.32
   9  -8   3    0.81    0.39
 -10   8  -3    0.97    0.64
  10  -8   3    0.17    0.41
  10  -8   3    2.24    0.49
 -11   8  -3   17.56    1.43
  11  -8   3   18.26    1.05
  11  -8   3   18.93    1.13
 -12   8  -3    0.52    0.73
  12  -8   3    0.03    0.40
 -13   8  -3    0.85    0.80
  13  -8   3    2.04    0.62
 -14   8  -3    1.14    0.84
  14  -8   3    0.83    0.49
  13   7  -3    9.07    0.98
  12   7  -3    0.20    0.48
  12   7  -3    0.60    0.54
  11   7  -3   27.37    1.44
  11   7  -3   24.88    1.27
 -11  -7   3   28.58    1.52
  10   7  -3    0.58    0.45
  10   7  -3    0.60    0.40
 -10  -7   3    1.88    0.61
   9   7  -3    5.85    0.77
   9   7  -3    5.89    0.59
  -9  -7   3    6.62    0.69
   8   7  -3    1.00    0.43
  -8  -7   3    0.36    0.33
  -8  -7   3    0.75    0.40
   7   7  -3   13.73    1.07
  -7  -7   3   14.36    0.85
  -7  -7   3   14.43    0.96
   6   7  -3    5.96    0.83
  -6  -7   3    6.50    0.64
  -6  -7   3    6.26    0.57
   5   7  -3    0.81    0.44
  -5  -7   3   -0.03    0.24
  -5  -7   3    0.05    0.30
   4   7  -3    1.84    0.50
  -4  -7   3    2.37    0.43
  -4  -7   3    2.71    0.38
   3   7  -3    4.49    0.72
  -3  -7   3    7.47    0.59
  -3  -7   3    6.70    0.51
   2   7  -3   43.27    1.97
  -2  -7   3   42.25    1.65
  -2  -7   3   42.53    1.56
   1   7  -3   42.05    1.93
   1   7  -3   43.56    1.68
  -1  -7   3   40.71    1.53
  -1  -7   3   43.77    1.61
   0   7  -3    1.88    0.48
   0   7  -3    0.87    0.33
   0  -7   3    0.73    0.25
   0  -7   3    0.81    0.26
  -1   7  -3   10.06    0.80
  -1   7  -3    9.16    0.76
   1  -7   3    9.46    0.62
   1  -7   3    9.86    0.55
  -2   7  -3   21.51    1.17
  -2   7  -3   20.09    1.13
   2  -7   3   22.21    0.96
   2  -7   3   19.23    0.80
  -3   7  -3    2.89    0.58
  -3   7  -3    2.55    0.46
   3  -7   3    2.05    0.36
  -4   7  -3   24.12    1.22
  -4   7  -3   23.96    1.36
   4  -7   3   22.79    1.23
   4  -7   3   23.42    1.04
  -5   7  -3   31.49    1.69
   5  -7   3   32.61    1.31
   5  -7   3   31.53    1.48
  -6   7  -3    6.64    0.88
   6  -7   3    5.65    0.53
   6  -7   3    6.36    0.63
  -7   7  -3    3.51    0.78
   7  -7   3    1.75    0.46
   7  -7   3    1.87    0.40
  -8   7  -3   28.81    1.72
   8  -7   3   26.76    1.22
   8  -7   3   28.33    1.38
  -9   7  -3    4.31    0.85
   9  -7   3    4.71    0.59
   9  -7   3    4.79    0.53
 -10   7  -3   -0.05    0.55
  10  -7   3    0.33    0.31
  10  -7   3    0.59    0.36
 -11   7  -3    7.15    1.00
  11  -7   3    5.41    0.62
  11  -7   3    6.56    0.70
 -12   7  -3   21.86    1.64
  12  -7   3   21.41    1.16
 -13   7  -3   24.30    1.75
  13  -7   3   26.31    1.34
 -14   7  -3   13.98    1.42
  14  -7   3   13.81    1.00
 -15   7  -3    5.25    1.21
  15  -7   3    4.40    0.79
  13   6  -3    6.47    0.83
 -13  -6   3    6.70    0.84
  12   6  -3   -0.09    0.43
  12   6  -3   -0.24    0.50
 -12  -6   3   -0.12    0.48
  11   6  -3    0.58    0.44
  11   6  -3    0.53    0.40
 -11  -6   3    0.65    0.46
  10   6  -3    0.02    0.35
  10   6  -3   -0.07    0.40
 -10  -6   3    0.16    0.40
   9   6  -3    2.79    0.60
   9   6  -3    2.77    0.47
  -9  -6   3    2.60    0.56
   8   6  -3    1.12    0.32
   8   6  -3    1.22    0.40
  -8  -6   3    0.13    0.36
   7   6  -3    0.99    0.42
  -7  -6   3    1.02    0.37
  -7  -6   3    2.09    0.42
   6   6  -3    0.79    0.35
  -6  -6   3    0.91    0.32
  -6  -6   3    0.94    0.27
   5   6  -3    4.58    0.69
  -5  -6   3    3.92    0.52
  -5  -6   3    4.71    0.45
   4   6  -3   26.65    1.44
  -4  -6   3   27.29    1.12
  -4  -6   3   27.99    1.26
   3   6  -3    9.52    0.88
  -3  -6   3   11.42    0.70
  -3  -6   3   10.15    0.61
   2   6  -3   10.14    0.84
  -2  -6   3    8.47    0.59
  -2  -6   3    9.57    0.57
   1   6  -3   36.92    1.69
   1   6  -3   35.75    1.45
  -1  -6   3   36.38    1.33
  -1  -6   3   36.57    1.37
   0   6  -3  117.47    3.90
   0   6  -3  103.28    3.79
   0  -6   3  106.22    3.34
   0  -6   3  119.12    3.46
  -1   6  -3  125.13    4.12
  -1   6  -3  122.17    4.28
   1  -6   3  122.15    3.66
   1  -6   3  121.64    3.69
  -2   6  -3   27.47    1.31
  -2   6  -3   25.39    1.26
   2  -6   3   23.54    0.92
   2  -6   3   27.38    1.07
  -3   6  -3  248.23    8.02
  -3   6  -3  247.72    7.36
   3  -6   3  225.80    6.80
   3  -6   3  227.53    6.72
  -4   6  -3   12.69    0.95
   4  -6   3   13.07    0.85
   4  -6   3   11.93    0.68
  -5   6  -3   43.10    2.02
   5  -6   3   39.17    1.71
   5  -6   3   46.48    1.60
  -6   6  -3    3.06    0.73
   6  -6   3    4.09    0.49
   6  -6   3    4.53    0.44
  -7   6  -3   66.71    2.87
   7  -6   3   68.76    2.45
   7  -6   3   61.43    2.19
  -8   6  -3   16.53    1.30
   8  -6   3   14.87    0.90
   8  -6   3   15.39    0.86
  -9   6  -3    6.67    0.93
   9  -6   3    7.46    0.64
   9  -6   3    5.36    0.57
 -10   6  -3   -0.31    0.52
  10  -6   3    0.81    0.31
  10  -6   3    1.63    0.48
 -11   6  -3    2.40    0.81
  11  -6   3    3.02    0.57
  11  -6   3    1.81    0.46
 -12   6  -3    0.05    0.64
  12  -6   3    0.44    0.37
 -13   6  -3    8.13    1.10
  13  -6   3    9.07    0.76
 -14   6  -3    3.03    0.88
  14  -6   3    2.62    0.63
 -15   6  -3   18.18    1.63
  15  -6   3   19.19    1.17
 -14  -5   3    5.45    0.80
  13   5  -3    1.16    0.50
 -13  -5   3    2.68    0.58
  12   5  -3    0.88    0.41
  12   5  -3    0.42    0.45
 -12  -5   3    2.20    0.62
  11   5  -3   18.45    1.02
  11   5  -3   20.07    1.13
 -11  -5   3   17.68    1.13
  10   5  -3    3.01    0.50
  10   5  -3    2.91    0.56
 -10  -5   3    2.07    0.57
   9   5  -3   46.20    1.98
   9   5  -3   49.86    1.82
  -9  -5   3   49.12    2.06
   8   5  -3    1.99    0.47
   8   5  -3    0.67    0.28
  -8  -5   3    1.18    0.39
   7   5  -3    4.34    0.59
  -7  -5   3    3.76    0.45
  -7  -5   3    3.40    0.54
   6   5  -3   15.02    1.00
  -6  -5   3   15.54    0.93
  -6  -5   3   16.06    0.79
   5   5  -3    3.93    0.60
  -5  -5   3    4.03    0.50
  -5  -5   3    3.79    0.40
   4   5  -3  296.39    9.30
  -4  -5   3  317.39    8.98
  -4  -5   3  296.78    8.47
   3   5  -3   16.19    1.04
  -3  -5   3   17.25    0.89
  -3  -5   3   16.59    0.78
   2   5  -3  163.86    5.13
  -2  -5   3  155.43    4.73
  -2  -5   3  148.72    4.48
   1   5  -3    5.90    0.46
   1   5  -3    5.41    0.59
  -1  -5   3    6.54    0.44
  -1  -5   3    6.46    0.41
   0   5  -3   -0.20    0.25
   0   5  -3    0.02    0.23
   0  -5   3   -0.08    0.15
   0  -5   3    0.06    0.16
  -1   5  -3    0.36    0.28
  -1   5  -3   -0.17    0.21
   1  -5   3    0.39    0.16
  -2   5  -3  280.33    9.19
  -2   5  -3  279.22    8.45
   2  -5   3  276.57    7.96
   2  -5   3  278.24    7.78
  -3   5  -3   11.70    0.75
  -3   5  -3   11.82    0.84
   3  -5   3   11.29    0.61
   3  -5   3   10.87    0.44
  -4   5  -3  531.65   16.99
   4  -5   3  513.59   15.38
   4  -5   3  527.76   14.36
  -5   5  -3    5.56    0.71
   5  -5   3    5.29    0.48
  -6   5  -3    4.76    0.76
   6  -5   3    4.58    0.47
   6  -5   3    5.65    0.48
  -7   5  -3   17.52    1.28
   7  -5   3   18.10    0.95
   7  -5   3   18.72    0.90
  -8   5  -3   11.60    1.12
   8  -5   3   10.71    0.70
   8  -5   3   11.30    0.73
  -9   5  -3   82.39    3.52
   9  -5   3   84.37    2.77
   9  -5   3   86.19    2.94
 -10   5  -3    5.43    0.89
  10  -5   3    5.64    0.57
  10  -5   3    5.99    0.56
 -11   5  -3   12.24    1.17
  11  -5   3   12.18    0.78
  11  -5   3   13.96    0.82
 -12   5  -3    2.23    0.70
  12  -5   3    2.31    0.47
 -13   5  -3    0.37    0.68
  13  -5   3    0.90    0.37
 -14   5  -3   14.38    1.37
  14  -5   3   13.95    0.92
 -15   5  -3    0.79    0.85
  15  -5   3    0.18    0.48
 -16   5  -3    1.39    0.94
  16  -5   3    2.84    0.77
 -14  -4   3    2.26    0.60
  13   4  -3    1.14    0.45
 -13  -4   3    0.30    0.49
  12   4  -3    0.09    0.36
  11   4  -3    0.36    0.37
  11   4  -3    1.29    0.36
 -11  -4   3    0.64    0.41
  10   4  -3    0.17    0.30
 -10  -4   3    0.60    0.38
   9   4  -3    8.87    0.63
   9   4  -3    8.71    0.68
  -9  -4   3    8.71    0.76
   8   4  -3   12.89    0.70
   8   4  -3   11.76    0.77
  -8  -4   3   12.00    0.86
   7   4  -3   45.41    1.81
   7   4  -3   43.38    1.58
  -7  -4   3   42.18    1.79
   6   4  -3   18.19    1.04
  -6  -4   3   18.63    1.01
  -6  -4   3   19.34    0.85
   5   4  -3    7.66    0.73
  -5  -4   3    8.31    0.63
  -5  -4   3    8.07    0.52
   4   4  -3   96.52    3.25
  -4  -4   3   91.81    3.05
  -4  -4   3   92.77    2.83
   3   4  -3  237.23    7.59
  -3  -4   3  256.33    6.93
  -3  -4   3  250.06    7.29
   2   4  -3    9.51    0.71
  -2  -4   3    8.61    0.54
  -2  -4   3    9.04    0.49
   1   4  -3   76.06    2.59
   1   4  -3   68.09    2.49
  -1  -4   3   72.33    2.29
  -1  -4   3   71.53    2.19
   0   4  -3   63.95    2.41
   0   4  -3   71.05    2.46
   0  -4   3   69.88    2.14
   0  -4   3   66.93    2.09
  -1   4  -3   33.28    1.39
  -1   4  -3   31.09    1.35
   1  -4   3   32.29    1.10
   1  -4   3   34.15    1.15
  -2   4  -3    1.33    0.31
  -2   4  -3    0.82    0.30
   2  -4   3    1.16    0.23
   2  -4   3    0.81    0.18
  -3   4  -3    2.08    0.49
   3  -4   3    2.60    0.34
   3  -4   3    2.64    0.29
   3  -4   3    2.12    0.20
  -4   4  -3   56.52    2.33
   4  -4   3   58.44    1.73
   4  -4   3   59.53    1.87
   4  -4   3   56.74    2.01
  -5   4  -3   84.29    3.25
   5  -4   3   81.07    2.78
   5  -4   3   85.98    2.49
   5  -4   3   87.52    2.61
  -6   4  -3    0.71    0.18
  -6   4  -3    0.83    0.43
   6  -4   3    1.49    0.32
   6  -4   3    1.48    0.32
  -7   4  -3   13.21    0.52
  -7   4  -3   12.34    1.02
   7  -4   3   11.27    0.67
   7  -4   3   13.57    0.70
   8  -4   3    2.29    0.38
   8  -4   3    2.06    0.38
  -9   4  -3   11.54    1.09
   9  -4   3   12.39    0.74
   9  -4   3   11.12    0.70
 -10   4  -3    0.93    0.59
  10  -4   3    0.60    0.27
  10  -4   3    0.73    0.29
 -11   4  -3    3.92    0.83
  11  -4   3    4.21    0.51
  11  -4   3    3.62    0.50
 -12   4  -3    2.52    0.81
  12  -4   3    3.42    0.50
 -13   4  -3   25.01    1.67
  13  -4   3   24.26    1.22
 -14   4  -3    9.92    1.19
  14  -4   3    8.95    0.78
 -15   4  -3   26.25    1.81
  15  -4   3   25.62    1.34
 -16   4  -3    1.91    0.92
  16  -4   3   -0.25    0.51
  14   3  -3    9.39    0.89
 -14  -3   3   12.28    1.00
  13   3  -3   26.36    1.30
 -13  -3   3   23.56    1.37
  12   3  -3    6.77    0.65
  12   3  -3    6.01    0.65
 -12  -3   3    7.60    0.73
  11   3  -3    0.08    0.33
  11   3  -3    0.54    0.31
 -11  -3   3    0.41    0.38
  10   3  -3    0.42    0.30
  10   3  -3    0.05    0.27
 -10  -3   3    1.66    0.47
   9   3  -3    1.27    0.30
   9   3  -3    0.97    0.29
  -9  -3   3    1.01    0.37
   8   3  -3   40.67    1.61
   8   3  -3   37.80    1.41
  -8  -3   3   36.45    1.64
   7   3  -3    1.99    0.33
   7   3  -3    1.60    0.36
  -7  -3   3    2.04    0.43
   6   3  -3   19.11    0.95
   6   3  -3   19.22    0.81
  -6  -3   3   19.96    0.98
  -6  -3   3   17.42    0.80
   5   3  -3   23.32    1.12
  -5  -3   3   21.00    0.88
  -5  -3   3   24.26    1.07
  -5  -3   3   23.74    0.91
   4   3  -3  132.41    4.30
  -4  -3   3  138.44    4.16
  -4  -3   3  133.45    3.88
   3   3  -3    3.61    0.47
  -3  -3   3    4.73    0.40
  -3  -3   3    3.99    0.32
   2   3  -3   31.27    1.10
   2   3  -3   30.69    1.29
  -2  -3   3   30.24    1.16
  -2  -3   3   31.48    1.06
   1   3  -3   12.89    0.62
   1   3  -3   12.58    0.75
  -1  -3   3   15.42    0.59
  -1  -3   3   14.53    0.64
   0   3  -3    0.91    0.35
   0   3  -3    0.77    0.31
   0  -3   3    0.63    0.22
   0  -3   3    0.89    0.18
  -1   3  -3   48.23    1.75
  -1   3  -3   47.08    1.84
   1  -3   3   47.73    1.51
   1  -3   3   47.72    1.50
  -2   3  -3   68.11    2.26
  -2   3  -3   63.64    2.46
   2  -3   3   66.78    2.02
   2  -3   3   67.41    2.00
  -3   3  -3   63.74    2.39
   3  -3   3   60.75    1.90
   3  -3   3   60.47    1.84
   3  -3   3   61.96    2.07
  -4   3  -3    4.83    0.57
   4  -3   3    5.14    0.26
   4  -3   3    4.88    0.35
   4  -3   3    5.10    0.37
  -5   3  -3    0.15    0.30
   5  -3   3    0.25    0.16
   5  -3   3    0.39    0.15
  -6   3  -3   -0.11    0.33
   6  -3   3    0.11    0.15
   6  -3   3   -0.07    0.16
  -7   3  -3   21.26    0.83
  -7   3  -3   20.37    1.31
   7  -3   3   22.56    0.95
   7  -3   3   22.88    0.93
  -8   3  -3    6.20    0.80
  -8   3  -3    5.65    0.38
   8  -3   3    6.74    0.49
   8  -3   3    5.82    0.45
  -9   3  -3   31.70    1.17
  -9   3  -3   31.21    1.73
   9  -3   3   31.15    1.25
   9  -3   3   31.65    1.26
 -10   3  -3   10.57    1.05
  10  -3   3   11.42    0.69
  10  -3   3   10.32    0.63
 -11   3  -3   84.01    3.56
  11  -3   3   81.95    2.78
  11  -3   3   86.74    2.87
 -12   3  -3    0.65    0.58
  12  -3   3    0.76    0.31
 -13   3  -3   36.02    2.03
  13  -3   3   33.84    1.49
 -14   3  -3    5.64    1.05
  14  -3   3    5.32    0.64
 -15   3  -3    3.67    1.06
  15  -3   3    3.53    0.63
 -16   3  -3   -0.07    0.92
  16  -3   3    0.35    0.48
 -15  -2   3   -0.44    0.57
  14   2  -3    0.30    0.47
 -14  -2   3    0.74    0.52
  13   2  -3    1.45    0.42
 -13  -2   3    0.84    0.44
  12   2  -3    0.91    0.35
 -12  -2   3    2.07    0.57
  11   2  -3    5.16    0.53
  11   2  -3    4.24    0.50
 -11  -2   3    6.23    0.66
  10   2  -3    2.22    0.45
  10   2  -3    2.09    0.42
 -10  -2   3    2.05    0.50
   9   2  -3    0.88    0.25
   9   2  -3    1.17    0.37
  -9  -2   3    0.83    0.36
   8   2  -3   14.60    0.72
   8   2  -3   14.62    0.80
  -8  -2   3   14.96    0.90
   7   2  -3   66.01    2.05
   7   2  -3   63.92    2.27
  -7  -2   3   63.27    2.32
  -7  -2   3   61.89    2.28
   6   2  -3    1.75    0.33
   6   2  -3    2.82    0.29
  -6  -2   3    2.80    0.41
  -6  -2   3    2.21    0.37
   5   2  -3   28.02    0.99
   5   2  -3   27.68    1.14
  -5  -2   3   25.64    1.05
  -5  -2   3   27.34    1.15
   4   2  -3    8.50    0.55
  -4  -2   3    7.54    0.44
  -4  -2   3    7.60    0.41
  -4  -2   3    8.44    0.54
   3   2  -3  112.27    3.70
   3   2  -3  109.95    3.57
  -3  -2   3  114.99    3.47
  -3  -2   3  114.15    3.22
   2   2  -3   84.19    2.83
   2   2  -3   90.20    2.79
  -2  -2   3   82.72    2.47
  -2  -2   3   85.20    2.65
   1   2  -3   13.25    0.68
   1   2  -3   11.92    0.57
  -1  -2   3   12.98    0.59
  -1  -2   3   13.42    0.52
   0   2  -3  399.46   12.67
   0   2  -3  393.31   11.57
   0  -2   3  400.66   11.22
   0  -2   3  386.49   10.73
  -1   2  -3   44.39    1.78
  -1   2  -3   47.89    1.66
   1  -2   3   48.70    1.48
   1  -2   3   47.19    1.44
  -2   2  -3    1.75    0.26
  -2   2  -3    1.30    0.41
   2  -2   3    1.85    0.19
   2  -2   3    2.19    0.25
  -3   2  -3    1.44    0.43
   3  -2   3    1.02    0.20
   3  -2   3    0.98    0.19
   3  -2   3    0.66    0.14
  -4   2  -3   15.78    0.56
  -4   2  -3   14.56    0.90
   4  -2   3   15.39    0.63
   4  -2   3   14.81    0.63
  -5   2  -3  132.83    3.94
  -5   2  -3  133.40    4.76
   5  -2   3  141.56    3.89
   5  -2   3  132.65    4.07
  -6   2  -3   43.93    1.47
  -6   2  -3   45.29    2.00
   6  -2   3   46.59    1.53
   6  -2   3   46.39    1.56
  -7   2  -3   80.97    3.17
  -7   2  -3   79.77    2.49
   7  -2   3   78.21    2.56
   7  -2   3   82.32    2.50
  -8   2  -3   11.65    0.60
  -8   2  -3   12.25    1.00
   8  -2   3   12.24    0.66
   8  -2   3   11.89    0.61
  -9   2  -3   18.67    1.22
  -9   2  -3   15.37    0.75
   9  -2   3   15.36    0.75
   9  -2   3   15.31    0.79
 -10   2  -3    2.12    0.40
 -10   2  -3    1.94    0.62
  10  -2   3    2.94    0.45
  10  -2   3    2.82    0.37
 -11   2  -3    2.81    0.43
 -11   2  -3    2.30    0.74
  11  -2   3    1.80    0.41
 -12   2  -3   21.81    1.51
  12  -2   3   23.06    1.10
 -13   2  -3    3.07    0.87
  13  -2   3    2.20    0.47
 -14   2  -3   13.75    1.26
  14  -2   3   13.09    0.88
 -15   2  -3    7.20    1.14
  15  -2   3    5.55    0.67
 -16   2  -3    0.17    0.92
  16  -2   3    0.34    0.49
 -15  -1   3    2.45    0.76
  14   1  -3    0.00    0.45
 -14  -1   3    0.31    0.50
  13   1  -3    8.19    0.73
 -13  -1   3    6.72    0.75
  12   1  -3   -0.18    0.34
 -12  -1   3    0.31    0.39
  11   1  -3   35.97    1.42
  11   1  -3   33.75    1.55
 -11  -1   3   40.02    1.70
  10   1  -3   23.19    1.14
  10   1  -3   24.77    1.03
 -10  -1   3   22.90    1.21
   9   1  -3   71.62    2.51
   9   1  -3   72.05    2.25
  -9  -1   3   72.22    2.57
  -9  -1   3   61.59    2.64
   8   1  -3   35.33    1.28
   8   1  -3   36.37    1.47
  -8  -1   3   36.27    1.57
  -8  -1   3   36.16    1.53
   7   1  -3   20.01    0.79
   7   1  -3   19.28    0.91
  -7  -1   3   18.12    0.96
  -7  -1   3   18.94    0.96
   6   1  -3   10.12    0.58
   6   1  -3    9.82    0.48
  -6  -1   3    9.65    0.61
  -6  -1   3    9.49    0.63
   5   1  -3   27.22    1.11
   5   1  -3   29.57    0.97
  -5  -1   3   27.74    1.14
  -5  -1   3   27.62    1.15
   4   1  -3  400.01   11.01
   4   1  -3  411.41   11.83
  -4  -1   3  416.27   12.93
  -4  -1   3  391.32   11.59
   3   1  -3   50.65    1.79
   3   1  -3   53.34    1.75
  -3  -1   3   49.25    1.71
  -3  -1   3   51.46    1.54
   2   1  -3  441.90   13.79
   2   1  -3  448.50   12.56
  -2  -1   3  421.05   11.71
  -2  -1   3  416.97   12.27
   1   1  -3    0.02    0.14
  -1  -1   3    0.02    0.08
  -1  -1   3   -0.11    0.16
   0   1  -3   -0.13    0.14
   0   1  -3    0.25    0.14
   0  -1   3    0.02    0.08
   0  -1   3    0.02    0.13
  -1   1  -3   45.99    1.75
  -1   1  -3   45.72    1.56
   1  -1   3   49.01    1.41
   1  -1   3   48.05    1.46
  -2   1  -3  128.81    4.48
  -2   1  -3  127.45    3.98
   2  -1   3  135.98    3.84
   2  -1   3  137.18    3.70
  -3   1  -3   18.93    0.95
  -3   1  -3   15.06    0.58
   3  -1   3   16.24    0.62
   3  -1   3   16.10    0.61
  -4   1  -3   79.05    3.05
  -4   1  -3   86.04    2.50
   4  -1   3   82.68    2.54
   4  -1   3   86.44    2.46
  -5   1  -3   16.19    1.00
  -5   1  -3   16.11    0.66
   5  -1   3   16.85    0.65
   5  -1   3   19.62    0.72
  -6   1  -3   11.44    0.89
  -6   1  -3   10.77    0.55
   6  -1   3   10.71    0.50
   6  -1   3   11.24    0.57
  -7   1  -3  163.60    4.85
  -7   1  -3  162.54    5.75
   7  -1   3  162.30    4.88
   7  -1   3  164.44    4.70
  -8   1  -3   70.62    2.89
  -8   1  -3   70.42    2.31
   8  -1   3   72.28    2.29
   8  -1   3   66.39    2.24
  -9   1  -3   12.56    1.04
  -9   1  -3   13.96    0.73
   9  -1   3   13.41    0.66
   9  -1   3   13.10    0.73
 -10   1  -3   48.33    1.78
 -10   1  -3   43.29    2.22
  10  -1   3   47.46    1.70
  10  -1   3   51.88    1.77
 -11   1  -3   18.43    1.31
 -11   1  -3   18.65    0.94
  11  -1   3   18.59    0.94
 -12   1  -3    4.84    0.87
 -12   1  -3    7.77    0.62
  12  -1   3    6.52    0.59
 -13   1  -3    0.17    0.62
 -13   1  -3   -0.12    0.36
  13  -1   3   -0.21    0.31
 -14   1  -3   28.29    1.74
  14  -1   3   27.99    1.34
 -15   1  -3    0.66    0.78
  16  -1   3    9.69    0.85
 -15   0   3    1.38    0.57
  14   0  -3    1.46    0.46
  13   0  -3    7.89    0.70
 -13   0   3    8.18    0.78
  12   0  -3   12.04    0.81
 -12   0   3   11.83    0.86
  11   0  -3    5.44    0.52
  11   0  -3    6.29    0.57
 -11   0   3    5.89    0.61
  10   0  -3    3.34    0.44
  10   0  -3    2.94    0.41
 -10   0   3    1.81    0.56
 -10   0   3    1.70    0.51
   9   0  -3   12.63    0.66
   9   0  -3   12.80    0.75
  -9   0   3   13.27    0.85
  -9   0   3   10.91    0.88
   8   0  -3   55.64    1.83
   8   0  -3   58.57    2.10
  -8   0   3   57.02    2.28
  -8   0   3   57.83    2.11
   7   0  -3   -0.02    0.16
   7   0  -3    0.18    0.17
  -7   0   3    0.08    0.22
  -7   0   3    0.52    0.31
   6   0  -3   64.85    1.92
   6   0  -3   63.39    2.17
  -6   0   3   62.40    2.33
  -6   0   3   62.00    2.15
   5   0  -3   17.26    0.77
   5   0  -3   16.90    0.63
  -5   0   3   15.78    0.82
  -5   0   3   16.30    0.79
   4   0  -3  259.67    6.82
   4   0  -3  247.63    7.36
  -4   0   3  248.97    8.06
  -4   0   3  238.34    7.21
   3   0  -3  535.81   14.62
   3   0  -3  543.05   17.16
   3   0  -3  529.21   15.59
  -3   0   3  552.29   15.30
   2   0  -3    0.66    0.17
   2   0  -3    1.03    0.21
  -2   0   3    0.62    0.11
  -2   0   3    0.53    0.20
   1   0  -3  244.90    7.00
   1   0  -3  241.53    7.71
  -1   0   3  239.99    6.88
  -1   0   3  231.15    6.61
   0   0  -3   23.77    0.87
   0   0  -3   20.79    0.75
   0   0   3   20.79    0.66
  -1   0  -3   69.50    2.04
  -1   0  -3   62.60    2.30
   1   0   3   67.63    1.90
   1   0   3   67.68    2.01
  -2   0  -3   59.40    1.88
  -2   0  -3   54.68    2.15
  -2   0  -3   61.48    1.82
   2   0   3   63.48    1.75
  -3   0  -3    1.47    0.41
  -3   0  -3    1.89    0.18
   3   0   3    1.97    0.22
   3   0   3    1.63    0.13
  -4   0  -3    7.81    0.61
  -4   0  -3    7.94    0.39
   4   0   3    7.89    0.32
   4   0   3    8.11    0.39
  -5   0  -3  107.23    3.14
  -5   0  -3   99.94    3.71
   5   0   3  106.97    3.02
   5   0   3  100.85    3.09
  -6   0  -3    2.57    0.61
  -7   0  -3  217.35    7.71
  -7   0  -3  225.00    6.70
   7   0   3  228.67    6.70
   7   0   3  241.17    6.44
  -8   0  -3   58.93    2.42
  -8   0  -3   51.90    1.93
   8   0   3   56.17    1.86
   8   0   3   55.36    1.84
  -9   0  -3   46.73    1.77
  -9   0  -3   45.10    2.15
   9   0   3   47.92    1.65
   9   0   3   50.22    1.70
 -10   0  -3    6.15    0.81
 -10   0  -3    7.00    0.57
  10   0   3    8.01    0.58
  10   0   3    7.22    0.48
 -11   0  -3    5.65    0.80
 -11   0  -3    4.40    0.50
  11   0   3    5.30    0.52
 -12   0  -3    0.55    0.57
  12   0   3   -0.15    0.28
 -13   0  -3   42.19    2.17
 -13   0  -3   42.61    1.81
  13   0   3   45.61    1.77
 -14   0  -3   15.56    0.97
 -14   0  -3   14.50    1.26
  14   0   3   13.77    0.90
  15   0   3   32.08    1.50
  16   0   3    6.38    0.77
  14  -1  -3    5.74    0.75
 -14   1   3    6.56    0.79
  13  -1  -3    0.09    0.37
 -13   1   3    0.69    0.43
  12  -1  -3   20.43    1.09
 -12   1   3   19.67    1.11
  11  -1  -3   83.82    2.73
  11  -1  -3   87.38    3.08
 -11   1   3   87.10    3.03
 -11   1   3   84.93    3.40
  10  -1  -3   -0.14    0.23
 -10   1   3    0.06    0.46
 -10   1   3   -0.10    0.30
   9  -1  -3   20.22    0.85
   9  -1  -3   19.50    0.99
  -9   1   3   19.28    1.01
  -9   1   3   19.37    1.17
   8  -1  -3   45.05    1.51
   8  -1  -3   47.25    1.76
  -8   1   3   44.24    1.72
  -8   1   3   45.01    1.95
   7  -1  -3    2.97    0.29
   7  -1  -3    2.77    0.32
  -7   1   3    1.92    0.50
  -7   1   3    2.76    0.41
   6  -1  -3  110.94    3.55
   6  -1  -3  110.87    3.19
  -6   1   3  113.86    3.91
  -6   1   3  110.39    3.47
   5  -1  -3   94.51    2.65
   5  -1  -3   93.59    2.96
  -5   1   3   90.58    2.90
  -5   1   3   90.72    3.24
   4  -1  -3  197.33    5.91
   4  -1  -3  205.40    5.44
  -4   1   3  199.48    6.51
  -4   1   3  189.34    5.78
   3  -1  -3  117.77    3.10
   3  -1  -3  107.31    3.39
  -3   1   3  111.67    3.35
  -3   1   3  107.49    3.74
   2  -1  -3   76.75    2.38
   2  -1  -3   80.71    2.19
   2  -1  -3   75.17    2.61
  -2   1   3   74.35    2.35
   1  -1  -3   35.26    1.29
   1  -1  -3   36.35    1.16
  -1   1   3   34.31    1.15
   0  -1  -3   -0.11    0.12
   0   1   3   -0.16    0.05
   0   1   3   -0.20    0.09
  -1  -1  -3   21.65    0.70
  -1  -1  -3   22.03    0.87
  -1  -1  -3   21.08    0.73
   1   1   3   21.74    0.67
  -2  -1  -3  201.68    6.39
  -2  -1  -3  190.73    5.62
   2   1   3  194.47    5.36
  -3  -1  -3   11.85    0.67
  -3  -1  -3   10.86    0.48
   3   1   3   10.96    0.46
  -4  -1  -3   31.10    1.11
  -4  -1  -3   31.75    1.34
   4   1   3   31.92    1.04
   4   1   3   31.15    0.99
  -5  -1  -3   77.51    2.89
  -5  -1  -3   75.97    2.46
   5   1   3   79.96    2.37
   5   1   3   80.95    2.35
  -6  -1  -3    1.14    0.30
  -6  -1  -3    1.03    0.39
   6   1   3    1.99    0.19
   6   1   3    1.98    0.28
  -7  -1  -3  156.11    5.52
  -7  -1  -3  162.04    4.81
   7   1   3  158.89    4.72
   7   1   3  156.62    4.56
  -8  -1  -3  178.45    5.37
  -8  -1  -3  178.71    6.17
   8   1   3  175.04    5.10
   8   1   3  174.66    5.28
  -9  -1  -3    8.97    0.62
  -9  -1  -3    8.55    0.83
   9   1   3   10.36    0.53
   9   1   3   10.51    0.63
 -10  -1  -3   58.94    2.18
 -10  -1  -3   58.06    2.54
  10   1   3   60.67    2.07
  10   1   3   61.27    2.04
 -11  -1  -3   22.80    1.39
 -11  -1  -3   24.63    1.17
  11   1   3   24.20    1.11
 -12  -1  -3   11.47    1.04
 -12  -1  -3   11.94    0.81
  12   1   3   11.15    0.75
 -13  -1  -3    0.62    0.38
  13   1   3    0.64    0.33
 -14  -1  -3    0.93    0.44
  14   1   3    0.41    0.36
 -15  -1  -3   33.00    1.60
  15   1   3   33.89    1.53
 -16  -1  -3    0.66    0.54
  16   1   3    1.43    0.50
  14  -2  -3    7.39    0.75
  13  -2  -3    2.36    0.57
 -13   2   3    3.41    0.63
  12  -2  -3    3.33    0.56
 -12   2   3    3.11    0.56
 -12   2   3    3.19    0.83
  11  -2  -3   22.30    1.18
 -11   2   3   24.71    1.19
 -11   2   3   25.43    1.47
  10  -2  -3   26.94    1.27
  10  -2  -3   27.07    1.10
 -10   2   3   28.19    1.52
 -10   2   3   28.28    1.27
   9  -2  -3    3.69    0.38
   9  -2  -3    2.69    0.41
  -9   2   3    3.21    0.46
  -9   2   3    3.83    0.67
   8  -2  -3    3.72    0.44
   8  -2  -3    4.55    0.38
  -8   2   3    5.03    0.50
  -8   2   3    4.37    0.64
   7  -2  -3   84.03    2.79
   7  -2  -3   82.01    2.46
  -7   2   3   85.27    3.12
  -7   2   3   78.92    2.67
   6  -2  -3   61.38    1.86
   6  -2  -3   63.17    2.14
  -6   2   3   61.95    2.38
  -6   2   3   59.00    2.04
   5  -2  -3   89.12    2.53
   5  -2  -3   89.86    2.85
  -5   2   3   90.56    3.17
  -5   2   3   83.53    2.74
   4  -2  -3    8.37    0.49
   4  -2  -3    9.36    0.38
  -4   2   3    9.49    0.50
  -4   2   3    9.76    0.62
   3  -2  -3  196.44    5.41
   3  -2  -3  193.80    5.85
  -3   2   3  204.38    6.49
  -3   2   3  194.08    5.71
   2  -2  -3  255.52    8.42
   2  -2  -3  268.30    7.25
  -2   2   3  259.34    7.47
   1  -2  -3    2.11    0.20
   1  -2  -3    2.13    0.12
   1  -2  -3    2.14    0.29
   0  -2  -3   38.94    1.24
   0  -2  -3   38.87    1.42
   0  -2  -3   38.31    1.14
   0   2   3   37.94    1.24
  -1  -2  -3    0.44    0.13
  -1  -2  -3    0.29    0.09
  -1  -2  -3    0.51    0.15
   1   2   3    0.68    0.10
  -2  -2  -3   62.98    1.93
  -2  -2  -3   58.96    1.92
  -2  -2  -3   64.80    2.18
   2   2   3   63.05    1.82
  -3  -2  -3  207.60    6.43
   3   2   3  190.35    5.43
   3   2   3  191.97    5.82
  -4  -2  -3  266.67    7.59
  -4  -2  -3  255.17    8.53
   4   2   3  266.98    7.67
   4   2   3  262.57    7.23
  -5  -2  -3   23.60    1.14
  -5  -2  -3   25.79    1.01
   5   2   3   24.82    0.90
   5   2   3   25.55    0.85
  -6  -2  -3  251.37    8.26
  -6  -2  -3  250.23    7.33
   6   2   3  245.90    6.96
   6   2   3  251.41    7.29
  -7  -2  -3   16.25    0.82
  -7  -2  -3   17.40    0.98
   7   2   3   17.26    0.68
   7   2   3   17.17    0.77
  -8  -2  -3   64.61    2.57
  -8  -2  -3   63.73    2.26
   8   2   3   68.83    2.12
   8   2   3   64.00    2.12
  -9  -2  -3   14.51    0.96
  -9  -2  -3   14.82    0.83
   9   2   3   14.91    0.67
   9   2   3   15.60    0.78
 -10  -2  -3    0.35    0.27
 -10  -2  -3    0.55    0.45
  10   2   3    1.19    0.33
  10   2   3    0.61    0.26
 -11  -2  -3    0.49    0.31
 -11  -2  -3    0.62    0.50
  11   2   3    0.34    0.26
 -12  -2  -3   31.61    1.44
  12   2   3   29.76    1.33
 -13  -2  -3   41.43    1.80
  13   2   3   39.48    1.66
 -14  -2  -3   20.50    1.19
  14   2   3   20.55    1.10
 -15  -2  -3    0.63    0.50
  15   2   3    0.80    0.42
 -16  -2  -3    1.84    0.57
  16   2   3    1.56    0.50
  14  -3  -3   12.66    0.93
  13  -3  -3    0.95    0.38
 -13   3   3    1.29    0.67
  12  -3  -3    1.38    0.36
 -12   3   3    1.25    0.60
  11  -3  -3    0.23    0.29
 -11   3   3   -0.18    0.33
 -11   3   3    0.03    0.53
  10  -3  -3   73.99    2.41
  10  -3  -3   76.08    2.72
 -10   3   3   74.66    3.09
 -10   3   3   75.47    2.61
   9  -3  -3    1.32    0.33
   9  -3  -3    1.43    0.37
  -9   3   3    1.71    0.53
  -9   3   3    1.70    0.40
   8  -3  -3   77.83    2.47
   8  -3  -3   83.11    2.80
  -8   3   3   80.34    2.67
  -8   3   3   82.67    3.19
   7  -3  -3  107.29    3.17
   7  -3  -3  109.01    3.54
  -7   3   3  109.89    3.97
  -7   3   3  108.78    3.38
   6  -3  -3    0.66    0.20
   6  -3  -3    0.41    0.15
  -6   3   3    0.93    0.36
  -6   3   3    1.34    0.29
   5  -3  -3  109.03    3.47
   5  -3  -3  112.30    3.12
  -5   3   3  111.11    3.88
  -5   3   3  106.39    3.32
   4  -3  -3   77.04    2.30
   4  -3  -3   82.20    2.60
  -4   3   3   80.41    2.49
  -4   3   3   82.84    2.92
   3  -3  -3    4.11    0.31
   3  -3  -3    4.12    0.23
  -3   3   3    4.36    0.42
  -3   3   3    4.13    0.31
   2  -3  -3   23.47    0.87
   2  -3  -3   23.22    0.72
  -2   3   3   21.77    0.99
  -2   3   3   22.37    0.80
   1  -3  -3    5.24    0.31
   1  -3  -3    4.93    0.23
   1  -3  -3    5.13    0.40
  -1   3   3    4.85    0.29
   0  -3  -3    1.05    0.14
   0  -3  -3    0.94    0.16
   0  -3  -3    0.91    0.23
   0  -3  -3    1.17    0.16
  -1  -3  -3    0.36    0.15
  -1  -3  -3    0.16    0.09
  -1  -3  -3   -0.02    0.08
  -1  -3  -3    0.22    0.11
  -2  -3  -3   17.54    0.74
  -2  -3  -3   16.34    0.68
  -2  -3  -3   17.31    0.68
  -2  -3  -3   16.03    0.62
  -3  -3  -3   12.39    0.59
  -3  -3  -3   14.61    0.63
   3   3   3   12.61    0.54
   3   3   3   12.19    0.56
  -4  -3  -3  300.27    8.74
  -4  -3  -3  299.61    9.74
   4   3   3  302.30    8.84
   4   3   3  308.97    8.33
  -5  -3  -3    3.00    0.42
   5   3   3    2.26    0.27
  -6  -3  -3    1.30    0.38
  -6  -3  -3    0.57    0.21
   6   3   3    0.36    0.17
   6   3   3    0.68    0.21
  -7  -3  -3  178.24    5.40
  -7  -3  -3  177.36    5.98
   7   3   3  171.41    5.08
   7   3   3  182.14    5.30
  -8  -3  -3    5.14    0.49
  -8  -3  -3    4.60    0.57
   8   3   3    4.61    0.43
   8   3   3    4.22    0.35
  -9  -3  -3    0.42    0.28
  -9  -3  -3    0.05    0.39
   9   3   3    0.15    0.19
   9   3   3    0.85    0.27
 -10  -3  -3   15.84    0.91
 -10  -3  -3   14.37    0.97
  10   3   3   14.32    0.81
  10   3   3   15.89    0.72
 -11  -3  -3   77.38    2.78
  11   3   3   75.30    2.58
 -12  -3  -3    8.56    0.71
  12   3   3    7.87    0.65
 -13  -3  -3   -0.22    0.39
  13   3   3    0.06    0.33
 -14  -3  -3    8.66    0.78
  14   3   3    8.09    0.72
 -15  -3  -3    9.18    0.87
  15   3   3    8.16    0.76
 -16  -3  -3   11.58    1.02
  16   3   3   10.84    0.91
  15  -4  -3    1.95    0.51
  14  -4  -3    4.64    0.69
 -14   4   3    4.51    1.09
  13  -4  -3    1.74    0.41
 -13   4   3    1.36    0.72
  12  -4  -3   10.54    0.80
 -12   4   3   10.95    1.14
  11  -4  -3    0.84    0.31
 -11   4   3    1.19    0.58
  10  -4  -3    1.42    0.41
  10  -4  -3    1.65    0.40
 -10   4   3    1.15    0.56
 -10   4   3    1.52    0.36
   9  -4  -3   74.12    2.62
   9  -4  -3   70.68    2.29
  -9   4   3   71.99    2.99
   8  -4  -3    6.95    0.49
   8  -4  -3    7.29    0.58
  -8   4   3    9.14    0.86
  -8   4   3    7.05    0.55
   7  -4  -3   87.31    2.63
   7  -4  -3   89.42    2.96
  -7   4   3   86.63    2.77
  -7   4   3   87.57    3.35
   6  -4  -3   38.96    1.31
   6  -4  -3   42.72    1.55
  -6   4   3   38.46    1.76
  -6   4   3   40.08    1.41
   5  -4  -3   84.68    2.48
   5  -4  -3   84.91    2.79
  -5   4   3   83.86    3.14
  -5   4   3   85.76    2.62
   4  -4  -3   15.38    0.60
   4  -4  -3   15.99    0.74
  -4   4   3   15.76    0.66
  -4   4   3   15.88    0.92
   3  -4  -3  144.85    4.30
   3  -4  -3  134.96    3.92
  -3   4   3  136.37    4.10
  -3   4   3  145.95    4.80
   2  -4  -3   38.17    1.38
   2  -4  -3   41.45    1.23
  -2   4   3   38.08    1.26
  -2   4   3   41.04    1.59
   1  -4  -3    0.44    0.14
   1  -4  -3    0.43    0.17
   1  -4  -3    0.94    0.27
  -1   4   3    0.41    0.15
   0  -4  -3  297.13    7.93
   0  -4  -3  285.95    8.27
   0  -4  -3  278.83    8.48
   0  -4  -3  297.22    9.34
  -1  -4  -3   12.87    0.58
  -1  -4  -3   13.26    0.56
  -1  -4  -3   13.54    0.63
  -1  -4  -3   12.64    0.52
  -2  -4  -3  155.01    4.72
  -2  -4  -3  160.67    4.38
  -2  -4  -3  156.75    4.59
  -2  -4  -3  150.03    5.08
  -3  -4  -3  116.44    3.29
  -3  -4  -3  114.46    3.48
  -3  -4  -3  112.23    3.78
   3   4   3  111.50    3.54
  -4  -4  -3   31.10    1.20
  -4  -4  -3   30.10    1.20
   4   4   3   32.48    1.19
   4   4   3   31.96    1.11
  -5  -4  -3   59.30    2.03
  -5  -4  -3   58.60    2.09
   5   4   3   57.99    1.95
   5   4   3   57.64    1.87
  -6  -4  -3   39.19    1.59
  -6  -4  -3   41.90    1.61
   6   4   3   43.51    1.50
   6   4   3   42.41    1.47
  -7  -4  -3  137.62    4.71
  -7  -4  -3  137.29    4.38
   7   4   3  140.88    4.13
   7   4   3  141.67    4.28
  -8  -4  -3  162.98    5.11
  -8  -4  -3  162.47    5.51
   8   4   3  167.39    4.99
   8   4   3  160.79    4.80
  -9  -4  -3    9.48    0.70
  -9  -4  -3    8.97    0.69
   9   4   3    9.28    0.63
   9   4   3    9.58    0.54
 -10  -4  -3    1.86    0.46
  10   4   3    1.81    0.38
 -11  -4  -3   14.83    0.91
  11   4   3   13.69    0.81
 -12  -4  -3    9.16    0.80
  12   4   3   10.82    0.75
 -13  -4  -3    0.82    0.42
  13   4   3    0.77    0.36
 -14  -4  -3    1.56    0.48
  14   4   3    1.16    0.40
 -15  -4  -3    1.48    0.55
  15   4   3    1.21    0.46
 -16  -4  -3    5.93    0.87
  16   4   3    5.33    0.79
  15  -5  -3    3.12    0.80
 -15   5   3    5.12    1.21
  14  -5  -3   -0.25    0.44
 -14   5   3   -0.07    0.78
  13  -5  -3    2.72    0.61
  12  -5  -3    2.08    0.53
 -12   5   3    2.95    0.90
  11  -5  -3   93.08    3.32
 -11   5   3   92.42    3.83
  10  -5  -3   -0.19    0.27
  10  -5  -3    0.54    0.28
 -10   5   3    0.06    0.51
   9  -5  -3    7.59    0.54
   9  -5  -3    6.71    0.60
  -9   5   3    8.16    0.93
   8  -5  -3    2.81    0.42
   8  -5  -3    2.88    0.37
  -8   5   3    4.25    0.69
   7  -5  -3    4.83    0.40
   7  -5  -3    5.28    0.47
  -7   5   3    4.76    0.42
  -7   5   3    4.96    0.71
   6  -5  -3   54.54    1.78
   6  -5  -3   58.89    2.06
  -6   5   3   55.87    1.84
  -6   5   3   56.38    2.36
   5  -5  -3   20.99    0.82
   5  -5  -3   22.05    1.00
  -5   5   3   22.01    0.84
  -5   5   3   22.69    1.23
   4  -5  -3    6.72    0.40
   3  -5  -3   40.00    1.46
   3  -5  -3   40.08    1.28
  -3   5   3   37.91    1.28
  -3   5   3   40.57    1.68
   2  -5  -3    0.33    0.13
   2  -5  -3    0.06    0.13
  -2   5   3    0.08    0.12
  -2   5   3    0.36    0.25
   1  -5  -3   94.90    2.69
   1  -5  -3   91.72    2.95
  -1   5   3   89.69    2.76
  -1   5   3   94.71    3.26
   0  -5  -3    1.21    0.29
   0  -5  -3    1.61    0.26
   0  -5  -3    0.85    0.19
   0  -5  -3    1.16    0.20
  -1  -5  -3    1.43    0.27
  -1  -5  -3    1.65    0.24
  -2  -5  -3   16.41    0.70
  -2  -5  -3   16.53    0.76
  -2  -5  -3   18.22    0.75
   2   5   3   18.33    0.83
  -3  -5  -3   71.72    2.41
  -3  -5  -3   75.69    2.57
  -3  -5  -3   78.38    2.30
   3   5   3   73.44    2.51
  -4  -5  -3   21.00    0.92
  -4  -5  -3   19.89    0.84
  -4  -5  -3   20.63    0.84
   4   5   3   19.78    0.93
  -5  -5  -3  130.46    4.27
  -5  -5  -3  124.13    4.02
   5   5   3  125.86    3.79
   5   5   3  134.33    4.07
  -6  -5  -3   32.41    1.44
  -6  -5  -3   38.49    1.39
   6   5   3   35.19    1.40
   6   5   3   36.63    1.34
  -7  -5  -3  103.76    3.48
  -7  -5  -3  102.32    3.59
   7   5   3  109.59    3.27
   7   5   3  106.79    3.41
  -8  -5  -3  185.79    5.64
   8   5   3  179.85    5.28
   8   5   3  174.18    5.50
  -9  -5  -3   16.78    1.00
   9   5   3   18.47    0.92
   9   5   3   17.82    0.84
 -10  -5  -3   26.19    1.30
  10   5   3   26.09    1.17
 -11  -5  -3   13.78    0.92
  11   5   3   14.06    0.84
 -12  -5  -3   23.90    1.30
  12   5   3   22.76    1.16
 -13  -5  -3   12.51    0.96
  13   5   3   12.20    0.87
 -14  -5  -3    0.00    0.48
  14   5   3   -0.14    0.39
 -15  -5  -3   14.10    1.08
  15   5   3   14.16    1.00
  15  -6  -3   -0.18    0.54
 -15   6   3    0.39    0.94
  14  -6  -3   10.60    0.92
 -14   6   3    8.75    1.24
  13  -6  -3    0.83    0.42
 -13   6   3   -0.27    0.71
  12  -6  -3    4.81    0.63
 -12   6   3    7.16    1.01
  11  -6  -3    5.81    0.62
 -11   6   3    7.06    0.97
  10  -6  -3   25.48    1.29
 -10   6   3   25.29    1.58
   9  -6  -3    0.26    0.27
   9  -6  -3    0.20    0.26
  -9   6   3    0.42    0.53
   8  -6  -3    2.73    0.39
   8  -6  -3    2.68    0.43
  -8   6   3    2.35    0.67
   7  -6  -3    1.75    0.33
   7  -6  -3    1.56    0.35
  -7   6   3    1.62    0.54
   6  -6  -3    7.36    0.48
   6  -6  -3    8.19    0.59
  -6   6   3    7.69    0.45
  -6   6   3    7.26    0.81
   5  -6  -3  110.40    3.29
   5  -6  -3  114.02    3.65
  -5   6   3  112.70    4.08
  -5   6   3  109.86    3.32
   4  -6  -3   24.33    1.07
   4  -6  -3   22.94    0.88
  -4   6   3   21.85    1.24
  -4   6   3   23.08    0.85
   3  -6  -3  135.82    4.25
   3  -6  -3  137.33    3.87
  -3   6   3  131.06    3.92
  -3   6   3  133.57    4.67
   2  -6  -3    1.82    0.30
  -2   6   3    1.88    0.22
  -2   6   3    2.32    0.44
   1  -6  -3   35.02    1.20
   1  -6  -3   36.62    1.22
   1  -6  -3   37.77    1.41
  -1   6   3   35.17    1.50
   0  -6  -3  686.09   18.34
   0  -6  -3  645.35   19.62
   0  -6  -3  671.48   19.10
   0   6   3  706.33   21.55
  -1  -6  -3    4.49    0.43
  -1  -6  -3    4.35    0.36
  -1  -6  -3    4.46    0.34
  -1  -6  -3    5.10    0.44
  -2  -6  -3  204.01    6.03
  -2  -6  -3  215.65    6.99
  -2  -6  -3  217.16    6.33
   2   6   3  223.19    6.59
  -3  -6  -3   85.77    2.77
  -3  -6  -3   89.46    2.63
  -3  -6  -3   85.36    2.91
   3   6   3   81.52    2.89
  -4  -6  -3   38.64    1.46
  -4  -6  -3   40.64    1.54
  -4  -6  -3   39.81    1.42
   4   6   3   40.98    1.61
  -5  -6  -3   38.74    1.46
  -5  -6  -3   41.23    1.45
  -5  -6  -3   38.97    1.57
   5   6   3   40.70    1.61
  -6  -6  -3  175.91    5.85
  -6  -6  -3  181.72    5.56
   6   6   3  186.00    5.62
   6   6   3  173.81    5.22
  -7  -6  -3   60.24    2.27
   7   6   3   61.48    2.10
   7   6   3   61.05    2.21
  -8  -6  -3   72.84    2.63
   8   6   3   71.81    2.54
   8   6   3   70.97    2.41
  -9  -6  -3    7.26    0.65
   9   6   3    7.19    0.59
   9   6   3    7.74    0.62
 -10  -6  -3   -0.11    0.34
  10   6   3   -0.21    0.27
 -11  -6  -3    0.89    0.38
  11   6   3    1.02    0.35
 -12  -6  -3    3.03    0.60
  12   6   3    3.52    0.53
 -13  -6  -3   23.76    1.38
  13   6   3   24.92    1.28
 -14  -6  -3    1.17    0.52
  14   6   3    1.55    0.45
 -15  -6  -3    2.96    0.80
  15   6   3    3.32    0.69
  14  -7  -3    2.53    0.76
 -14   7   3    2.19    0.89
  13  -7  -3    8.06    0.82
 -13   7   3    7.78    1.15
  12  -7  -3   -0.20    0.39
 -12   7   3    0.79    0.69
  11  -7  -3   38.68    1.79
 -11   7   3   41.86    2.21
  10  -7  -3   40.87    1.82
 -10   7   3   41.94    2.18
   9  -7  -3   17.24    0.84
   9  -7  -3   14.66    0.93
  -9   7   3   17.28    1.28
   8  -7  -3   11.32    0.77
   8  -7  -3   11.28    0.67
  -8   7   3   12.35    1.10
   7  -7  -3    7.04    0.51
   7  -7  -3    6.69    0.57
  -7   7   3    6.98    0.85
   6  -7  -3    0.06    0.21
   6  -7  -3    0.17    0.22
   5  -7  -3    6.93    0.58
   5  -7  -3    7.82    0.48
  -5   7   3    7.33    0.77
   4  -7  -3    0.55    0.24
   4  -7  -3    0.63    0.22
  -4   7   3    0.46    0.41
   3  -7  -3   59.10    1.87
   3  -7  -3   61.15    2.13
  -3   7   3   54.92    2.31
  -3   7   3   55.51    1.77
   2  -7  -3    0.92    0.26
   2  -7  -3    0.73    0.23
  -2   7   3    0.53    0.31
  -2   7   3    1.25    0.21
   1  -7  -3    0.41    0.20
   1  -7  -3   -0.03    0.16
  -1   7   3    0.15    0.28
   0  -7  -3    0.32    0.17
   0  -7  -3    0.23    0.20
   0  -7  -3    0.34    0.17
   0   7   3    0.29    0.25
  -1  -7  -3  202.52    5.68
  -1  -7  -3  189.88    6.20
  -1  -7  -3  206.50    5.91
   1   7   3  200.42    6.62
  -2  -7  -3   22.89    0.99
  -2  -7  -3   22.17    0.93
   2   7   3   23.53    1.12
  -3  -7  -3    0.78    0.23
  -3  -7  -3    0.90    0.25
  -3  -7  -3    0.62    0.22
   3   7   3    0.66    0.26
  -4  -7  -3  168.57    5.10
  -4  -7  -3  159.96    5.39
  -4  -7  -3  167.01    4.82
   4   7   3  164.24    5.27
  -5  -7  -3    1.19    0.29
  -5  -7  -3    1.44    0.41
  -5  -7  -3    1.38    0.36
   5   7   3    1.63    0.50
  -6  -7  -3    3.26    0.52
  -6  -7  -3    4.48    0.47
   6   7   3    3.46    0.56
  -7  -7  -3   37.50    1.59
   7   7   3   34.48    1.55
   7   7   3   33.35    1.40
  -8  -7  -3   38.36    1.70
   8   7   3   39.37    1.55
   8   7   3   38.20    1.64
   9   7   3   -0.20    0.26
   9   7   3    0.26    0.32
 -10  -7  -3   -0.14    0.38
  10   7   3   -0.02    0.29
 -11  -7  -3    1.43    0.41
  11   7   3    1.90    0.46
 -12  -7  -3    1.08    0.47
  12   7   3    1.53    0.40
 -13  -7  -3    6.45    0.78
  13   7   3    5.35    0.68
 -14  -7  -3   -0.30    0.55
  14   7   3    0.18    0.46
  14  -8  -3    5.93    0.80
 -14   8   3    4.42    1.20
  13  -8  -3    0.23    0.47
 -13   8   3    0.12    0.79
  12  -8  -3    1.36    0.43
 -12   8   3    0.84    0.76
  11  -8  -3    2.88    0.59
 -11   8   3    2.87    0.91
  10  -8  -3    6.16    0.64
 -10   8   3    3.78    0.84
   9  -8  -3   46.93    2.01
   9  -8  -3   48.87    1.78
  -9   8   3   47.17    2.37
   8  -8  -3    5.16    0.60
   8  -8  -3    6.37    0.54
  -8   8   3    6.56    0.89
   7  -8  -3   35.38    1.40
   7  -8  -3   37.67    1.65
  -7   8   3   38.84    1.98
   6  -8  -3    0.44    0.25
   6  -8  -3   -0.06    0.23
  -6   8   3    1.97    0.67
   5  -8  -3   23.46    1.16
   5  -8  -3   23.60    0.99
  -5   8   3   23.25    1.34
   4  -8  -3   16.79    0.93
   4  -8  -3   16.53    0.77
  -4   8   3   16.35    1.09
   3  -8  -3    2.98    0.36
   3  -8  -3    3.14    0.44
  -3   8   3    4.65    0.60
   2  -8  -3    0.08    0.22
   2  -8  -3    0.15    0.19
  -2   8   3    0.27    0.16
  -2   8   3    0.28    0.35
   1  -8  -3   17.17    0.73
   1  -8  -3   16.27    0.92
   1  -8  -3   18.54    0.80
  -1   8   3   17.91    0.97
   0  -8  -3    4.95    0.50
   0  -8  -3    3.40    0.38
   0  -8  -3    4.48    0.39
  -1  -8  -3   35.11    1.30
  -1  -8  -3   32.50    1.29
  -1  -8  -3   36.39    1.56
   1   8   3   34.53    1.46
   1   8   3   34.48    1.51
  -2  -8  -3   10.97    0.63
  -2  -8  -3   12.23    0.67
   2   8   3   11.68    0.77
   2   8   3   11.30    0.67
  -3  -8  -3   21.13    1.04
  -3  -8  -3   21.05    0.96
   3   8   3   19.18    0.98
   3   8   3   23.20    1.18
  -4  -8  -3   90.15    3.02
  -4  -8  -3   87.06    2.82
   4   8   3   88.79    3.18
  -5  -8  -3    9.89    0.66
  -5  -8  -3    9.02    0.70
   5   8   3   12.35    0.87
  -6  -8  -3   36.55    1.56
  -6  -8  -3   32.33    1.38
   6   8   3   34.03    1.59
   7   8   3   -0.13    0.34
   7   8   3   -0.06    0.25
  -8  -8  -3   21.49    1.19
   8   8   3   20.80    1.06
   8   8   3   21.94    1.20
  -9  -8  -3    3.08    0.59
   9   8   3    2.43    0.44
   9   8   3    1.92    0.63
 -10  -8  -3    2.01    0.56
 -11  -8  -3   13.88    1.02
  11   8   3   14.60    0.93
  12   8   3   -0.28    0.37
 -13  -8  -3    2.54    0.74
 -14  -8  -3    0.03    0.58
  14   8   3   -0.21    0.47
  13  -9  -3    4.90    0.80
 -13   9   3    3.98    1.10
  12  -9  -3    0.04    0.44
  11  -9  -3   14.74    1.02
 -11   9   3   14.75    1.35
  10  -9  -3    1.01    0.39
 -10   9   3    0.59    0.66
   9  -9  -3    0.64    0.36
  -9   9   3    1.42    0.59
   8  -9  -3    4.44    0.61
   8  -9  -3    5.44    0.54
  -8   9   3    6.47    0.93
   7  -9  -3    0.27    0.29
   7  -9  -3    0.89    0.30
  -7   9   3    1.15    0.56
   6  -9  -3    3.09    0.50
   6  -9  -3    2.51    0.43
  -6   9   3    2.85    0.76
   5  -9  -3    2.56    0.48
   5  -9  -3    2.44    0.39
  -5   9   3    3.12    0.70
   4  -9  -3   37.17    1.67
   4  -9  -3   37.45    1.42
  -4   9   3   37.52    1.82
   3  -9  -3    0.49    0.26
   3  -9  -3    0.50    0.23
  -3   9   3    0.29    0.40
   2  -9  -3    9.06    0.71
   2  -9  -3    9.00    0.57
  -2   9   3    8.22    0.76
   1  -9  -3   52.98    2.08
   1  -9  -3   51.43    1.70
   1  -9  -3   47.78    1.74
  -1   9   3   49.07    2.09
   0  -9  -3    0.17    0.28
   0   9   3    0.23    0.34
  -1  -9  -3    6.59    0.55
   1   9   3    7.48    0.75
   1   9   3    7.70    0.66
  -2  -9  -3   70.00    2.34
  -2  -9  -3   62.37    2.22
   2   9   3   66.47    2.46
   2   9   3   67.42    2.58
  -3  -9  -3   39.39    1.51
  -3  -9  -3   40.38    1.59
   3   9   3   38.40    1.75
  -4  -9  -3   48.69    1.76
  -4  -9  -3   47.01    1.88
   4   9   3   46.54    2.03
  -5  -9  -3   36.34    1.51
  -5  -9  -3   42.34    1.71
   5   9   3   37.93    1.77
  -6  -9  -3   15.36    0.97
  -6  -9  -3   15.23    0.87
   6   9   3   15.94    1.07
  -7  -9  -3   20.25    1.07
  -7  -9  -3   20.75    1.17
   7   9   3   19.87    1.23
  -8  -9  -3   23.78    1.26
   8   9   3   21.45    1.10
   8   9   3   19.78    1.25
  -9  -9  -3   22.84    1.33
   9   9   3   25.05    1.24
   9   9   3   25.60    1.40
 -10  -9  -3    3.47    0.65
  10   9   3    3.68    0.56
 -11  -9  -3   34.56    1.77
  11   9   3   36.88    1.63
 -12  -9  -3    6.04    0.81
  12   9   3    4.47    0.65
 -13  -9  -3    8.54    0.92
  13   9   3    6.91    0.80
  13 -10  -3    0.95    0.57
 -13  10   3    0.15    0.88
  12 -10  -3    1.59    0.52
 -12  10   3    1.10    0.83
  11 -10  -3    3.81    0.68
 -11  10   3    2.49    0.83
  10 -10  -3    7.77    0.80
 -10  10   3    6.71    1.03
   9 -10  -3    6.36    0.71
  -9  10   3    8.16    1.02
   8 -10  -3    6.88    0.75
   8 -10  -3    8.55    0.66
  -8  10   3    7.98    0.97
   7 -10  -3   57.93    2.38
   7 -10  -3   55.78    2.04
  -7  10   3   56.41    2.65
   6 -10  -3    3.16    0.54
   6 -10  -3    3.00    0.46
  -6  10   3    2.26    0.77
   5 -10  -3   57.95    2.01
   5 -10  -3   55.07    2.33
  -5  10   3   55.69    2.57
   4 -10  -3    1.75    0.48
   4 -10  -3    1.58    0.41
  -4  10   3    1.46    0.61
   3 -10  -3    2.75    0.52
   3 -10  -3    3.61    0.43
  -3  10   3    3.23    0.70
   2 -10  -3   61.74    2.48
   2 -10  -3   62.24    2.13
  -2  10   3   61.93    2.56
   1 -10  -3    0.36    0.32
   1 -10  -3    0.19    0.23
  -1  10   3    0.31    0.41
   0 -10  -3  331.65   10.74
   0 -10  -3  358.02   10.13
   0 -10  -3  343.86    9.80
   0  10   3  360.97   11.44
  -1 -10  -3    1.50    0.39
  -1 -10  -3   -0.04    0.29
   1  10   3    0.56    0.35
   1  10   3    0.63    0.39
  -2 -10  -3   41.29    1.64
  -2 -10  -3   44.44    1.73
   2  10   3   44.73    1.97
  -3 -10  -3   13.16    0.81
  -3 -10  -3   12.04    0.76
   3  10   3   11.33    0.94
  -4 -10  -3    3.19    0.52
  -4 -10  -3    2.90    0.45
   4  10   3    2.90    0.61
  -5 -10  -3   11.88    0.78
  -5 -10  -3   12.05    0.84
   5  10   3   13.59    1.01
  -6 -10  -3   17.87    1.07
  -6 -10  -3   16.85    0.97
   6  10   3   17.09    1.17
  -7 -10  -3    3.63    0.52
  -7 -10  -3    3.21    0.62
   7  10   3    4.08    0.74
  -8 -10  -3   13.60    0.99
   8  10   3   12.47    0.83
   8  10   3   11.84    1.03
  -9 -10  -3    1.10    0.49
   9  10   3    2.11    0.50
  10  10   3    0.32    0.37
 -11 -10  -3    1.40    0.56
  11  10   3    1.56    0.45
 -12 -10  -3    1.50    0.61
  12  10   3    1.26    0.48
  13  10   3   -0.34    0.49
  12 -11  -3    6.66    0.95
 -12  11   3    7.81    1.22
  11 -11  -3   23.63    1.45
 -11  11   3   25.18    1.84
  10 -11  -3    4.55    0.77
   9 -11  -3    8.96    0.87
  -9  11   3    9.83    1.11
   8 -11  -3    2.20    0.56
   8 -11  -3    1.65    0.44
  -8  11   3    1.35    0.62
   7 -11  -3    6.83    0.62
   7 -11  -3    6.16    0.71
  -7  11   3    6.68    0.93
   6 -11  -3    0.44    0.33
   6 -11  -3    0.14    0.37
  -6  11   3    0.25    0.57
   5 -11  -3   18.98    1.19
   5 -11  -3   20.46    1.01
  -5  11   3   20.53    1.38
   4 -11  -3    0.11    0.29
   3 -11  -3   26.20    1.43
   3 -11  -3   25.35    1.16
  -3  11   3   26.84    1.52
   2 -11  -3    5.38    0.52
   2 -11  -3    4.87    0.67
  -2  11   3    4.66    0.76
   1 -11  -3    4.97    0.73
   1 -11  -3    5.72    0.55
  -1  11   3    3.49    0.77
   0 -11  -3    0.12    0.29
   0  11   3    0.47    0.45
   0  11   3    0.55    0.36
  -1 -11  -3  137.84    4.27
   1  11   3  137.68    4.78
  -2 -11  -3    1.22    0.37
  -2 -11  -3    0.06    0.31
   2  11   3    0.39    0.37
  -3 -11  -3   18.26    0.99
  -3 -11  -3   19.19    1.05
   3  11   3   20.07    1.24
  -4 -11  -3    3.77    0.62
  -4 -11  -3    4.82    0.55
   4  11   3    6.22    0.80
  -5 -11  -3    0.52    0.42
  -5 -11  -3    0.18    0.30
   5  11   3    0.94    0.45
  -6 -11  -3   20.95    1.10
  -6 -11  -3   20.43    1.20
   6  11   3   20.54    1.34
  -7 -11  -3    1.48    0.48
  -7 -11  -3    2.84    0.50
   7  11   3    1.69    0.52
  -8 -11  -3   20.89    1.24
   8  11   3   18.29    1.06
   8  11   3   18.33    1.30
  -9 -11  -3    6.39    0.84
   9  11   3    6.12    0.66
 -10 -11  -3    1.84    0.57
  10  11   3    2.47    0.61
 -11 -11  -3   18.39    1.27
  11  11   3   17.31    1.10
 -12 -11  -3    0.29    0.63
  12  11   3    0.51    0.49
  11 -12  -3    5.94    0.87
 -11  12   3    6.76    1.21
  10 -12  -3    9.63    1.00
 -10  12   3   10.23    1.31
   9 -12  -3    1.38    0.49
  -9  12   3    1.44    0.78
   8 -12  -3   16.63    0.97
   8 -12  -3   14.16    1.09
  -8  12   3   15.63    1.36
   7 -12  -3    2.77    0.57
  -7  12   3    2.68    0.86
   6 -12  -3    2.07    0.53
   6 -12  -3    1.94    0.64
  -6  12   3    2.04    0.66
   5 -12  -3    2.05    0.59
   5 -12  -3    2.22    0.49
  -5  12   3    1.69    0.64
   4 -12  -3   14.42    0.87
   4 -12  -3   16.00    1.10
  -4  12   3   14.25    1.20
   3 -12  -3   11.53    0.97
   3 -12  -3   13.13    0.82
  -3  12   3   16.54    1.17
   2 -12  -3   37.70    1.55
   2 -12  -3   37.94    1.93
  -2  12   3   36.61    1.86
   1 -12  -3    8.94    0.70
  -1  12   3   12.57    0.96
  -1  12   3   10.37    0.91
   0 -12  -3   37.19    1.57
   0  12   3   36.44    1.84
  -1 -12  -3    4.70    0.56
   1  12   3    4.81    0.68
   2  12   3    0.62    0.40
  -3 -12  -3    0.42    0.30
  -3 -12  -3    2.66    0.61
   3  12   3    0.39    0.40
  -4 -12  -3    3.80    0.65
  -4 -12  -3    4.63    0.58
   4  12   3    4.31    0.77
  -5 -12  -3   14.89    1.04
  -5 -12  -3   15.01    0.94
   5  12   3   13.02    1.11
  -6 -12  -3    1.15    0.39
  -6 -12  -3    1.19    0.53
  -7 -12  -3    6.27    0.81
  -7 -12  -3    6.79    0.70
   7  12   3    7.24    0.95
  -8 -12  -3   -0.11    0.55
  -9 -12  -3    5.31    0.83
   9  12   3    4.58    0.65
 -10 -12  -3    0.63    0.62
  10  12   3    0.75    0.46
 -11 -12  -3    0.24    0.65
  11  12   3    0.65    0.51
  10 -13  -3    0.35    0.58
 -10  13   3    0.90    0.88
   9 -13  -3    0.17    0.54
   8 -13  -3    0.38    0.51
  -8  13   3   -0.10    0.77
   7 -13  -3    5.77    0.69
  -7  13   3    4.89    0.99
   6 -13  -3    1.15    0.41
   6 -13  -3    1.28    0.51
  -6  13   3    0.80    0.69
   5 -13  -3    2.10    0.69
   5 -13  -3    1.90    0.43
  -5  13   3    1.48    0.69
   4 -13  -3   26.10    1.26
   4 -13  -3   23.89    1.49
  -4  13   3   26.27    1.61
   3 -13  -3    1.84    0.54
   3 -13  -3    2.44    0.51
  -3  13   3    2.20    0.79
   2 -13  -3    1.99    0.49
   2 -13  -3    2.40    0.71
  -2  13   3    1.16    0.47
  -2  13   3    2.44    0.78
   1 -13  -3   14.09    0.89
  -1  13   3   14.06    1.06
   0 -13  -3    0.05    0.32
   0  13   3    0.28    0.41
  -1 -13  -3    2.28    0.48
   1  13   3    0.98    0.43
  -2 -13  -3   14.67    0.92
   2  13   3   16.23    1.16
  -3 -13  -3    0.71    0.35
   3  13   3    0.59    0.47
  -4 -13  -3    5.92    0.64
   4  13   3    5.59    0.82
  -5 -13  -3    6.60    0.69
  -5 -13  -3    5.04    0.81
   5  13   3    5.48    0.91
  -6 -13  -3   -0.37    0.57
  -6 -13  -3    0.16    0.38
   6  13   3    0.36    0.55
  -7 -13  -3    0.13    0.60
  -7 -13  -3    0.85    0.41
  -8 -13  -3    4.79    0.94
  -8 -13  -3    6.18    0.73
   8  13   3    4.71    0.99
  -9 -13  -3    4.41    0.96
   9  13   3    3.19    0.66
 -10 -13  -3   11.53    1.11
   9 -14  -3   -0.18    0.62
  -9  14   3    1.21    0.91
   8 -14  -3    0.48    0.59
  -8  14   3    0.40    0.82
   7 -14  -3   13.14    1.17
   7 -14  -3   14.00    0.96
  -7  14   3   14.03    1.40
   6 -14  -3    8.61    0.95
   6 -14  -3    8.58    0.76
  -6  14   3    8.49    1.15
   5 -14  -3    0.72    0.42
  -5  14   3    0.65    0.70
   4 -14  -3    0.46    0.40
   4 -14  -3    0.12    0.53
  -4  14   3    1.44    0.69
   3 -14  -3   33.28    1.52
   3 -14  -3   34.28    1.92
  -3  14   3   33.30    1.85
   2 -14  -3   11.64    0.85
  -2  14   3   11.10    1.03
   1 -14  -3    7.91    0.74
  -1  14   3    7.72    0.87
   0 -14  -3   39.67    1.75
   0  14   3   40.66    2.09
  -1 -14  -3    0.42    0.38
   1  14   3    0.23    0.48
  -2 -14  -3    0.40    0.38
   2  14   3   -0.18    0.49
  -3 -14  -3   -0.12    0.39
   3  14   3    1.21    0.53
  -4 -14  -3    2.03    0.58
   4  14   3    3.19    0.85
  -5 -14  -3    0.15    0.41
  -6 -14  -3    0.77    0.43
  -7 -14  -3    0.49    0.46
  -7 -14  -3    0.03    0.70
  -8 -14  -3    1.17    0.49
   7 -15  -3    5.29    0.98
  -7  15   3    7.13    1.28
   6 -15  -3    0.94    0.50
   6 -15  -3    1.62    0.64
  -6  15   3   -0.59    0.86
   5 -15  -3   13.76    0.98
  -5  15   3   16.87    1.43
   4 -15  -3    3.31    0.67
  -4  15   3    3.26    0.80
   3 -15  -3    0.68    0.44
  -3  15   3    0.34    0.53
   2 -15  -3    0.44    0.43
  -2  15   3    0.49    0.51
   1 -15  -3   10.05    0.84
  -1  15   3   10.09    1.03
   0 -15  -3   -0.04    0.41
  -1 -15  -3   32.31    1.56
   1  15   3   32.39    1.87
  -2 -15  -3    0.75    0.42
  -3 -15  -3    6.76    0.75
   3  15   3    5.74    0.97
  -4 -15  -3    8.70    0.82
   4  15   3   10.02    1.10
  -5 -15  -3   -0.10    0.46
   5  15   3    0.35    0.65
  -6 -15  -3   15.05    1.05
   6  15   3   13.09    1.29
   5 -16  -3    2.27    0.55
   4 -16  -3    0.94    0.52
  -4  16   3    1.00    0.60
   3 -16  -3    0.33    0.50
  -3  16   3   -0.34    0.57
   2 -16  -3   14.64    1.03
  -2  16   3   13.43    1.21
   1 -16  -3    0.74    0.48
   0 -16  -3    7.65    0.77
   0  16   3    4.45    0.93
  -1 -16  -3    0.70    0.47
  -2 -16  -3    0.13    0.47
   2  16   3   -0.22    0.61
  -3 -16  -3    1.21    0.53
   3  16   3    1.24    0.67
  -4 -16  -3    4.21    0.75
   4  16   3    4.54    1.05
   3  14  -4    5.79    1.04
  -3 -14   4    5.43    0.75
   2  14  -4    0.14    0.65
  -2 -14   4    0.33    0.45
   1  14  -4   -0.12    0.62
  -1 -14   4   -0.17    0.45
   0  14  -4   20.88    1.55
   0 -14   4   22.87    1.28
   1 -14   4    0.41    0.42
  -2  14  -4    6.73    1.03
   2 -14   4    6.21    0.71
  -3  14  -4   -0.20    0.58
   3 -14   4   -0.10    0.43
  -4  14  -4   -0.03    0.60
   4 -14   4    0.53    0.45
  -5  14  -4   10.02    1.09
   5 -14   4    8.39    0.82
  -6  14  -4    0.01    0.61
   6 -14   4   -0.05    0.46
  -7  14  -4    5.92    1.00
   7 -14   4    7.69    0.84
   6  13  -4    0.89    0.73
  -6 -13   4    0.96    0.51
   5  13  -4   16.95    1.50
  -5 -13   4   18.98    1.16
   4  13  -4    1.95    0.68
  -4 -13   4    3.72    0.66
   3  13  -4    0.07    0.60
  -3 -13   4    0.25    0.42
   2  13  -4   12.59    1.27
  -2 -13   4   12.66    0.93
  -1 -13   4    3.16    0.59
   0 -13   4   -0.25    0.38
  -1  13  -4    0.06    0.52
   1 -13   4    0.75    0.40
  -2  13  -4    0.49    0.51
   2 -13   4   -0.23    0.36
  -3  13  -4    0.17    0.53
   3 -13   4    0.27    0.39
  -4  13  -4    5.14    0.85
   4 -13   4    3.47    0.60
  -5  13  -4    0.17    0.52
   5 -13   4    0.49    0.41
  -6  13  -4    3.63    0.86
   6 -13   4    2.96    0.64
  -7  13  -4   -0.10    0.57
  -7  13  -4    1.34    0.81
   7 -13   4    0.05    0.45
  -8  13  -4    2.31    0.88
  -8  13  -4    1.61    0.60
   8 -13   4    2.32    0.67
  -9  13  -4    0.42    0.89
  -9  13  -4    0.53    0.64
   9 -13   4    0.41    0.49
   7  12  -4    0.48    0.72
  -7 -12   4    0.33    0.63
  -7 -12   4    0.34    0.47
   6  12  -4    5.10    1.02
  -6 -12   4    5.03    0.71
  -6 -12   4    5.52    0.88
   5  12  -4   11.75    1.25
  -5 -12   4   10.30    0.85
   4  12  -4   13.60    1.22
  -4 -12   4   10.83    0.85
   3  12  -4    1.12    0.59
  -3 -12   4    2.73    0.55
   2  12  -4    0.12    0.52
   1  12  -4    1.69    0.53
  -1 -12   4    1.56    0.43
   0  12  -4    0.13    0.48
   0 -12   4    0.61    0.34
  -1  12  -4    0.64    0.49
   1 -12   4    0.31    0.33
  -2  12  -4    1.26    0.51
  -3  12  -4    2.98    0.75
   3 -12   4    2.03    0.49
  -4  12  -4    0.19    0.44
   4 -12   4    0.65    0.38
  -5  12  -4    0.09    0.47
   5 -12   4    0.30    0.37
  -6  12  -4    6.77    0.88
  -6  12  -4    8.34    1.08
   6 -12   4    6.19    0.69
  -7  12  -4    8.33    1.11
  -7  12  -4    5.70    0.87
   7 -12   4    5.93    0.67
  -8  12  -4    6.84    0.93
  -8  12  -4    8.12    1.13
   8 -12   4    6.87    0.76
  -9  12  -4   24.57    1.75
  -9  12  -4   24.63    1.58
   9 -12   4   24.66    1.34
 -10  12  -4    5.71    1.00
 -10  12  -4    4.68    1.17
  10 -12   4    5.33    0.73
 -11  12  -4    0.02    0.66
 -11  12  -4    0.42    0.93
  11 -12   4    0.84    0.52
   9  11  -4    1.23    0.73
  -9 -11   4    0.75    0.63
  -9 -11   4    1.63    0.54
   8  11  -4    7.72    1.14
  -8 -11   4    6.07    0.86
  -8 -11   4    7.25    0.80
   7  11  -4    9.09    1.15
  -7 -11   4    9.06    0.81
  -7 -11   4    9.26    0.92
   6  11  -4    5.75    0.97
  -6 -11   4    6.27    0.70
  -6 -11   4    6.37    0.83
   5  11  -4    4.92    0.91
  -5 -11   4    3.99    0.74
  -5 -11   4    5.01    0.63
   4  11  -4   17.05    1.34
  -4 -11   4   15.18    1.03
  -4 -11   4   17.31    1.01
   3  11  -4    8.96    1.01
  -3 -11   4    8.04    0.71
   2  11  -4    4.21    0.87
  -2 -11   4    3.71    0.57
   1  11  -4   13.87    1.19
  -1 -11   4   14.56    0.91
   0  11  -4    3.45    0.76
   0 -11   4    2.66    0.47
  -1  11  -4    3.34    0.74
   1 -11   4    3.48    0.52
  -2  11  -4   18.20    1.28
   2 -11   4   16.43    0.99
  -3  11  -4   16.60    1.19
   3 -11   4   16.98    0.99
  -4  11  -4   19.83    1.30
  -4  11  -4   17.58    1.30
   4 -11   4   16.60    1.01
  -5  11  -4   10.28    1.07
  -5  11  -4    9.26    0.89
   5 -11   4    9.72    0.75
  -6  11  -4    1.77    0.70
   6 -11   4    2.61    0.51
  -7  11  -4    5.64    1.02
  -7  11  -4    5.27    0.79
   7 -11   4    5.96    0.62
  -8  11  -4    0.00    0.48
  -8  11  -4    0.85    0.69
   8 -11   4    0.03    0.37
  -9  11  -4   -0.05    0.73
  -9  11  -4   -0.35    0.50
   9 -11   4    0.18    0.42
 -10  11  -4   13.52    1.37
  10 -11   4   13.69    0.97
  10 -11   4   16.15    1.24
 -11  11  -4    7.10    1.16
  11 -11   4    5.89    0.74
  11 -11   4    6.51    1.12
 -12  11  -4    1.77    0.91
  12 -11   4   -0.21    0.52
  10  10  -4    0.14    0.53
  10  10  -4    0.72    0.69
 -10 -10   4    0.72    0.58
   9  10  -4   13.20    0.96
   9  10  -4   13.21    1.35
  -9 -10   4   15.21    1.02
  -9 -10   4   16.20    1.14
   8  10  -4   11.18    1.23
  -8 -10   4   11.92    0.91
  -8 -10   4   10.02    0.94
   7  10  -4    1.08    0.60
  -7 -10   4    1.84    0.53
  -7 -10   4    0.26    0.39
   6  10  -4   28.79    1.84
  -6 -10   4   32.27    1.46
  -6 -10   4   30.92    1.54
   5  10  -4    4.05    0.87
  -5 -10   4    4.79    0.66
  -5 -10   4    4.91    0.57
   4  10  -4    3.75    0.81
  -4 -10   4    3.93    0.55
  -4 -10   4    4.52    0.63
   3  10  -4    1.04    0.51
  -3 -10   4    0.93    0.44
  -3 -10   4    0.02    0.30
   2  10  -4    8.55    0.96
  -2 -10   4    8.72    0.71
  -2 -10   4    8.90    0.72
   1  10  -4    0.62    0.44
  -1 -10   4    0.52    0.30
   0  10  -4   48.23    2.29
   0 -10   4   48.40    1.87
  -1  10  -4    4.43    0.76
   1 -10   4    5.79    0.57
  -2  10  -4    2.39    0.65
   2 -10   4    3.10    0.50
  -3  10  -4   62.23    2.63
  -3  10  -4   59.86    2.58
   3 -10   4   57.82    2.21
  -4  10  -4    0.42    0.57
  -4  10  -4    0.97    0.42
   4 -10   4    0.31    0.30
  -5  10  -4   73.39    2.97
  -5  10  -4   75.75    3.17
   5 -10   4   70.29    2.57
  -6  10  -4    4.67    0.82
  -6  10  -4    2.89    0.63
   6 -10   4    4.63    0.56
  -7  10  -4    1.65    0.46
  -7  10  -4    0.84    0.61
   7 -10   4    1.49    0.46
  -8  10  -4    0.58    0.43
  -8  10  -4    0.77    0.65
   8 -10   4    0.70    0.51
   8 -10   4    1.05    0.37
  -9  10  -4    0.36    0.70
   9 -10   4    1.34    0.42
   9 -10   4    0.15    0.55
 -10  10  -4   41.72    2.37
  10 -10   4   40.59    1.82
  10 -10   4   44.83    2.10
 -11  10  -4    6.40    1.09
  11 -10   4    6.09    0.98
  11 -10   4    6.56    0.73
 -12  10  -4    2.14    0.85
  12 -10   4    1.27    0.51
  13 -10   4    0.44    0.52
  11   9  -4    0.01    0.55
  11   9  -4   -0.06    0.67
  10   9  -4    3.64    0.88
  10   9  -4    2.40    0.70
 -10  -9   4    4.73    0.79
   9   9  -4    3.40    0.64
   9   9  -4    2.32    0.66
  -9  -9   4    4.68    0.72
   8   9  -4   57.72    2.78
  -8  -9   4   59.01    2.29
  -8  -9   4   62.03    2.50
   7   9  -4   11.49    1.14
  -7  -9   4   10.32    0.80
  -7  -9   4   10.74    0.88
   6   9  -4   16.31    1.35
  -6  -9   4   18.91    1.02
  -6  -9   4   18.71    1.12
   5   9  -4   16.63    1.32
  -5  -9   4   17.78    0.99
  -5  -9   4   17.81    1.04
   4   9  -4    1.14    0.52
  -4  -9   4    2.12    0.42
  -4  -9   4    2.08    0.53
   3   9  -4   11.85    1.08
  -3  -9   4   11.37    0.80
  -3  -9   4   10.39    0.74
   2   9  -4    0.18    0.43
  -2  -9   4   -0.10    0.35
  -2  -9   4    0.26    0.28
   1   9  -4   20.53    1.32
  -1  -9   4   18.71    0.97
  -1  -9   4   16.81    0.94
   0   9  -4    0.63    0.41
   0  -9   4    0.37    0.27
  -1   9  -4    1.10    0.40
   1  -9   4    0.51    0.27
  -2   9  -4   20.30    1.31
  -2   9  -4   21.86    1.29
   2  -9   4   21.86    1.07
  -3   9  -4   13.60    1.06
  -3   9  -4   10.67    0.95
   3  -9   4   11.46    0.78
  -4   9  -4    0.46    0.37
  -4   9  -4    0.94    0.56
   4  -9   4    1.39    0.43
  -5   9  -4   11.83    0.93
  -5   9  -4   12.02    1.07
   5  -9   4   10.86    0.77
  -6   9  -4    5.11    0.68
   6  -9   4    5.12    0.55
  -7   9  -4    3.29    0.85
   7  -9   4    2.84    0.47
  -8   9  -4    3.55    0.90
   8  -9   4    3.65    0.76
   8  -9   4    4.30    0.56
  -9   9  -4    1.72    0.72
   9  -9   4    1.05    0.51
 -10   9  -4    0.21    0.65
  10  -9   4    0.44    0.37
  10  -9   4    1.28    0.51
 -11   9  -4   22.88    1.64
  11  -9   4   20.54    1.30
  11  -9   4   19.92    1.16
 -12   9  -4    6.44    1.10
  12  -9   4    4.99    0.69
 -13   9  -4    1.94    0.84
  13  -9   4    0.92    0.50
  14  -9   4    0.08    0.54
  11   8  -4    3.62    0.91
  11   8  -4    3.48    0.70
 -11  -8   4    4.61    0.78
  10   8  -4    3.56    0.82
  10   8  -4    2.77    0.65
 -10  -8   4    3.48    0.71
   9   8  -4    0.12    0.42
   9   8  -4    0.11    0.52
  -9  -8   4    0.49    0.46
   8   8  -4    8.51    0.98
  -8  -8   4    8.81    0.73
  -8  -8   4    8.16    0.78
   7   8  -4    5.15    0.89
  -7  -8   4    6.57    0.61
  -7  -8   4    5.33    0.67
   6   8  -4    0.69    0.46
  -6  -8   4    1.27    0.43
  -6  -8   4    1.48    0.44
   5   8  -4    0.14    0.45
  -5  -8   4    0.65    0.36
  -5  -8   4    0.51    0.30
   4   8  -4    5.88    0.84
  -4  -8   4    6.29    0.58
  -4  -8   4    7.01    0.65
   3   8  -4    1.16    0.45
  -3  -8   4    0.93    0.34
  -3  -8   4    1.38    0.36
   2   8  -4    0.88    0.43
  -2  -8   4    0.56    0.31
  -2  -8   4    0.31    0.24
   1   8  -4    0.50    0.37
  -1  -8   4    0.14    0.22
  -1  -8   4    0.38    0.29
   0   8  -4    2.05    0.60
   0  -8   4    2.10    0.36
   0  -8   4    1.58    0.41
  -1   8  -4    2.82    0.62
  -1   8  -4    2.11    0.58
   1  -8   4    3.80    0.43
   1  -8   4    3.70    0.42
  -2   8  -4    8.86    0.84
  -2   8  -4    8.50    0.81
   2  -8   4    9.18    0.65
  -3   8  -4   84.73    3.14
  -3   8  -4   84.47    3.30
   3  -8   4   80.97    2.73
  -4   8  -4   15.59    1.14
  -4   8  -4   15.60    1.03
   4  -8   4   15.33    0.86
  -5   8  -4    3.50    0.75
  -5   8  -4    3.60    0.60
   5  -8   4    3.37    0.46
  -6   8  -4   31.46    1.78
  -6   8  -4   31.30    1.55
   6  -8   4   32.26    1.61
   6  -8   4   31.44    1.37
  -7   8  -4   19.01    1.39
   7  -8   4   19.18    1.16
   7  -8   4   17.72    0.98
   8  -8   4    2.04    0.60
  -9   8  -4   64.97    3.05
   9  -8   4   63.95    2.38
   9  -8   4   66.89    2.64
 -10   8  -4   11.67    1.22
  10  -8   4   13.65    0.97
  10  -8   4   13.71    0.88
 -11   8  -4    1.48    0.69
  11  -8   4    0.68    0.37
  11  -8   4    2.85    0.73
 -12   8  -4    1.38    0.73
  12  -8   4   -0.14    0.39
 -13   8  -4   10.78    1.28
  13  -8   4    9.68    0.85
 -14   8  -4    6.88    1.19
  14  -8   4    9.26    0.85
 -12  -7   4    3.08    0.77
  11   7  -4    2.47    0.80
  11   7  -4    2.01    0.62
 -11  -7   4    3.46    0.66
  10   7  -4    1.71    0.51
  10   7  -4    1.71    0.43
 -10  -7   4    2.69    0.59
   9   7  -4    0.29    0.45
   9   7  -4    1.05    0.38
  -9  -7   4    1.02    0.42
   8   7  -4    0.27    0.43
  -8  -7   4   -0.21    0.38
  -8  -7   4    0.19    0.33
   7   7  -4   22.06    1.42
  -7  -7   4   23.22    1.26
  -7  -7   4   22.31    1.09
   6   7  -4    1.03    0.47
  -6  -7   4    0.73    0.31
  -6  -7   4    0.62    0.37
   5   7  -4   10.18    0.99
  -5  -7   4    8.77    0.63
  -5  -7   4    8.21    0.73
   4   7  -4    9.03    0.95
  -4  -7   4   10.64    0.66
  -4  -7   4    8.84    0.72
   3   7  -4    0.15    0.40
  -3  -7   4    0.03    0.22
  -3  -7   4    0.82    0.31
   2   7  -4    1.15    0.43
  -2  -7   4    0.71    0.29
  -2  -7   4    0.97    0.26
   1   7  -4   17.15    1.20
  -1  -7   4   18.78    0.91
  -1  -7   4   18.00    0.86
   0   7  -4    0.54    0.32
   0   7  -4    0.68    0.37
   0  -7   4    0.99    0.27
   0  -7   4    0.80    0.26
  -1   7  -4   80.30    2.99
  -1   7  -4   75.51    2.94
   1  -7   4   80.72    2.57
   1  -7   4   77.43    2.53
  -2   7  -4   56.49    2.27
  -2   7  -4   57.98    2.33
   2  -7   4   54.72    1.92
   2  -7   4   53.59    1.83
  -3   7  -4    4.64    0.56
  -3   7  -4    4.37    0.69
   3  -7   4    4.03    0.44
  -4   7  -4   40.68    1.81
  -4   7  -4   42.19    1.99
   4  -7   4   43.05    1.58
  -5   7  -4   26.50    1.53
  -5   7  -4   26.29    1.35
   5  -7   4   27.86    1.20
  -6   7  -4   38.50    1.98
   6  -7   4   38.90    1.52
   6  -7   4   36.84    1.71
  -7   7  -4   62.51    2.88
   7  -7   4   63.09    2.26
   7  -7   4   68.19    2.54
  -8   7  -4    0.59    0.56
   8  -7   4    1.45    0.43
   8  -7   4    0.81    0.35
  -9   7  -4    0.69    0.57
   9  -7   4    0.46    0.31
   9  -7   4    0.57    0.36
 -10   7  -4   22.06    1.56
  10  -7   4   23.28    1.16
  10  -7   4   22.74    1.22
 -11   7  -4    0.56    0.64
  11  -7   4    0.03    0.35
 -12   7  -4    1.12    0.69
  12  -7   4    0.52    0.40
 -13   7  -4    0.98    0.76
  13  -7   4    0.66    0.44
 -14   7  -4   13.28    1.39
  14  -7   4   11.63    0.93
 -15   7  -4    5.35    1.19
  15  -7   4    3.65    0.77
  13   6  -4    7.37    0.93
  12   6  -4   23.70    1.36
 -12  -6   4   25.92    1.44
  11   6  -4    0.27    0.47
  11   6  -4   -0.16    0.41
 -11  -6   4    0.09    0.44
  10   6  -4    8.16    0.76
  10   6  -4    8.80    0.70
 -10  -6   4    8.32    0.81
   9   6  -4   11.52    0.77
   9   6  -4   12.53    0.91
  -9  -6   4   13.41    0.95
   8   6  -4   18.19    1.18
   8   6  -4   19.12    0.98
  -8  -6   4   20.15    1.18
   7   6  -4    0.85    0.42
  -7  -6   4    0.67    0.37
  -7  -6   4    0.63    0.30
   6   6  -4   45.91    2.11
  -6  -6   4   45.56    1.91
  -6  -6   4   47.96    1.73
   5   6  -4    5.95    0.77
  -5  -6   4    6.95    0.65
  -5  -6   4    7.18    0.54
   4   6  -4   23.73    1.39
  -4  -6   4   25.88    1.06
  -4  -6   4   24.00    1.17
   3   6  -4   11.40    0.95
  -3  -6   4   11.88    0.75
  -3  -6   4   13.01    0.69
   2   6  -4   45.51    1.98
  -2  -6   4   43.23    1.64
  -2  -6   4   41.38    1.53
   1   6  -4    7.47    0.74
   1   6  -4    6.42    0.57
  -1  -6   4    7.86    0.52
  -1  -6   4    7.20    0.53
   0   6  -4    0.30    0.32
   0   6  -4    0.70    0.35
   0  -6   4    1.04    0.29
   0  -6   4    1.31    0.28
  -1   6  -4   13.54    0.89
  -1   6  -4   14.94    0.97
   1  -6   4   14.02    0.73
   1  -6   4   14.66    0.67
  -2   6  -4   34.16    1.56
  -2   6  -4   36.01    1.61
   2  -6   4   33.68    1.31
   2  -6   4   32.24    1.19
  -3   6  -4  230.36    7.24
  -3   6  -4  240.45    7.90
   3  -6   4  226.14    6.62
   3  -6   4  233.23    6.69
  -4   6  -4    1.78    0.43
  -4   6  -4    1.77    0.59
   4  -6   4    1.21    0.33
  -5   6  -4  127.66    4.80
   5  -6   4  133.76    4.36
   5  -6   4  129.54    3.94
  -6   6  -4    5.64    0.82
   6  -6   4    5.15    0.55
   6  -6   4    5.70    0.50
  -7   6  -4   32.88    1.83
   7  -6   4   32.08    1.46
   7  -6   4   33.13    1.34
  -8   6  -4    1.12    0.57
   8  -6   4    0.35    0.26
   8  -6   4   -0.07    0.29
  -9   6  -4    9.12    1.04
   9  -6   4   10.21    0.73
   9  -6   4   10.66    0.75
 -10   6  -4   36.77    2.02
  10  -6   4   32.94    1.47
  10  -6   4   37.18    1.60
 -11   6  -4   11.15    1.15
  11  -6   4   11.76    0.80
 -12   6  -4    2.59    0.86
  12  -6   4    0.56    0.37
 -13   6  -4    7.09    1.05
  13  -6   4    5.40    0.69
 -14   6  -4   14.18    1.40
  14  -6   4   15.27    1.02
 -15   6  -4    1.47    0.86
  15  -6   4    1.18    0.50
  13   5  -4   -0.27    0.52
 -13  -5   4   -0.14    0.53
  12   5  -4   -0.07    0.47
 -12  -5   4    0.60    0.48
  11   5  -4    3.27    0.56
  11   5  -4    2.02    0.67
 -11  -5   4    3.37    0.63
  10   5  -4   17.58    1.05
  10   5  -4   17.54    0.95
 -10  -5   4   18.93    1.15
   9   5  -4    1.66    0.53
   9   5  -4    2.17    0.47
  -9  -5   4    1.42    0.43
   8   5  -4   84.66    2.81
   8   5  -4   83.92    3.14
  -8  -5   4   86.90    3.13
   7   5  -4   13.76    0.96
  -7  -5   4   13.10    0.91
  -7  -5   4   11.02    0.72
   6   5  -4   15.05    1.06
  -6  -5   4   17.03    0.83
  -6  -5   4   17.57    1.00
   5   5  -4    0.93    0.36
  -5  -5   4    1.14    0.31
   4   5  -4    1.02    0.38
  -4  -5   4    0.69    0.23
  -4  -5   4    0.94    0.30
   3   5  -4   19.19    1.15
  -3  -5   4   19.58    0.94
  -3  -5   4   19.24    0.85
   2   5  -4  151.24    4.80
   2   5  -4  145.33    4.71
  -2  -5   4  138.72    4.37
  -2  -5   4  136.90    4.15
   1   5  -4   -0.06    0.27
   1   5  -4   -0.16    0.26
  -1  -5   4   -0.10    0.18
  -1  -5   4   -0.01    0.15
   0   5  -4    0.39    0.30
   0   5  -4   -0.03    0.28
   0  -5   4    0.23    0.17
   0  -5   4    0.35    0.17
  -1   5  -4    0.86    0.31
  -1   5  -4    1.78    0.46
   1  -5   4    1.14    0.26
   1  -5   4    1.05    0.25
  -2   5  -4  101.74    3.61
  -2   5  -4   97.12    3.36
   2  -5   4   96.54    2.96
   2  -5   4   99.35    3.00
  -3   5  -4   27.70    1.30
  -3   5  -4   28.51    1.41
   3  -5   4   26.99    0.94
   3  -5   4   25.90    1.07
  -4   5  -4   46.89    2.11
  -4   5  -4   48.55    1.87
   4  -5   4   44.95    1.47
   4  -5   4   49.42    1.67
  -5   5  -4   79.17    3.17
   5  -5   4   78.91    2.77
   5  -5   4   80.33    2.53
  -6   5  -4  110.74    4.25
   6  -5   4  109.18    3.41
   6  -5   4  115.67    3.71
  -7   5  -4   -0.20    0.44
   7  -5   4   -0.14    0.24
   7  -5   4    0.06    0.22
  -8   5  -4    1.80    0.62
   8  -5   4    1.76    0.43
   8  -5   4    2.17    0.41
  -9   5  -4    0.68    0.56
   9  -5   4    0.94    0.31
   9  -5   4    1.61    0.43
 -10   5  -4    2.47    0.77
  10  -5   4    2.28    0.47
 -11   5  -4   29.88    1.83
  11  -5   4   31.38    1.38
 -12   5  -4   29.03    1.82
  12  -5   4   29.32    1.36
 -13   5  -4   -0.05    0.68
 -14   5  -4   29.98    1.90
  14  -5   4   27.26    1.38
 -15   5  -4    6.80    1.19
  15  -5   4    6.81    0.78
 -16   5  -4   19.13    1.68
  16  -5   4   17.50    1.14
  14   4  -4    0.17    0.54
 -14  -4   4   -0.14    0.57
  13   4  -4   18.74    1.14
 -13  -4   4   20.91    1.27
  12   4  -4    2.13    0.65
 -12  -4   4    2.12    0.60
  11   4  -4    0.17    0.39
  11   4  -4    0.97    0.36
 -11  -4   4    0.50    0.40
  10   4  -4    4.81    0.58
  10   4  -4    4.98    0.55
 -10  -4   4    5.42    0.65
   9   4  -4    0.57    0.31
   9   4  -4   -0.17    0.28
  -9  -4   4    0.72    0.36
   8   4  -4   19.44    1.05
   8   4  -4   17.92    0.90
  -8  -4   4   18.25    1.10
   7   4  -4   14.64    0.74
   7   4  -4   13.09    0.84
  -7  -4   4   14.28    0.91
   6   4  -4    0.18    0.26
  -6  -4   4    0.59    0.32
   5   4  -4   80.98    2.88
  -5  -4   4   75.74    2.44
  -5  -4   4   78.38    2.70
   4   4  -4   13.66    0.92
  -4  -4   4   14.10    0.67
  -4  -4   4   13.53    0.77
   3   4  -4   57.34    2.22
  -3  -4   4   54.74    1.83
  -3  -4   4   59.30    2.01
   2   4  -4    7.46    0.46
   2   4  -4    9.40    0.73
  -2  -4   4    9.12    0.48
  -2  -4   4    9.20    0.55
   1   4  -4   31.72    1.30
   1   4  -4   34.37    1.49
  -1  -4   4   33.76    1.23
  -1  -4   4   33.52    1.16
   0   4  -4   14.41    0.79
   0   4  -4   14.34    0.87
   0  -4   4   14.03    0.64
   0  -4   4   14.52    0.65
  -1   4  -4   76.82    2.78
  -1   4  -4   74.73    2.65
   1  -4   4   75.76    2.33
   1  -4   4   72.67    2.29
  -2   4  -4   14.01    0.89
  -2   4  -4   14.80    0.83
   2  -4   4   15.29    0.61
   2  -4   4   14.39    0.68
  -3   4  -4  561.49   18.07
  -3   4  -4  569.12   16.40
   3  -4   4  566.25   15.83
   3  -4   4  544.31   15.26
  -4   4  -4   19.93    0.97
  -4   4  -4   20.01    1.18
   4  -4   4   20.42    0.72
   4  -4   4   22.18    0.88
   4  -4   4   20.16    0.98
  -5   4  -4   58.81    2.58
   5  -4   4   65.16    1.93
   5  -4   4   64.29    2.06
   5  -4   4   66.27    2.24
  -6   4  -4   66.14    2.77
   6  -4   4   69.49    2.32
   6  -4   4   63.91    2.03
   6  -4   4   67.52    2.18
  -7   4  -4    0.97    0.22
  -7   4  -4    0.34    0.47
   7  -4   4    0.64    0.23
   7  -4   4    1.27    0.34
  -8   4  -4   63.77    2.83
   8  -4   4   62.47    2.16
   8  -4   4   67.34    2.30
  -9   4  -4    1.94    0.63
   9  -4   4    2.50    0.41
   9  -4   4    3.19    0.42
 -10   4  -4   79.80    3.39
  10  -4   4   77.20    2.61
  10  -4   4   76.97    2.70
 -11   4  -4    5.04    0.88
  11  -4   4    5.20    0.55
 -12   4  -4    8.81    1.06
  12  -4   4    9.46    0.73
 -13   4  -4   11.51    1.20
  13  -4   4   11.54    0.84
 -14   4  -4    4.97    1.06
  14  -4   4    4.32    0.63
 -15   4  -4    2.01    0.85
  15  -4   4    1.15    0.48
 -16   4  -4    1.61    0.95
  14   3  -4    1.23    0.55
 -14  -3   4    4.40    0.75
  13   3  -4   -0.26    0.44
 -13  -3   4    0.10    0.47
  12   3  -4    3.98    0.63
 -12  -3   4    5.38    0.69
  11   3  -4    6.16    0.66
 -11  -3   4    7.06    0.73
  10   3  -4    7.72    0.60
  10   3  -4    6.79    0.63
 -10  -3   4    8.23    0.72
   9   3  -4    2.47    0.43
   9   3  -4    2.88    0.49
  -9  -3   4    3.42    0.53
   8   3  -4   37.11    1.57
   8   3  -4   35.17    1.35
  -8  -3   4   35.16    1.59
   7   3  -4   18.42    0.97
   7   3  -4   18.54    0.84
  -7  -3   4   18.03    1.02
   6   3  -4   41.90    1.45
   6   3  -4   40.85    1.67
  -6  -3   4   41.57    1.67
   5   3  -4    3.95    0.49
  -5  -3   4    3.51    0.33
  -5  -3   4    3.65    0.43
  -5  -3   4    2.91    0.32
   4   3  -4   41.72    1.67
  -4  -3   4   36.78    1.43
  -4  -3   4   41.24    1.54
  -4  -3   4   43.21    1.38
   3   3  -4   29.90    1.13
   3   3  -4   31.01    1.35
  -3  -3   4   32.63    1.25
  -3  -3   4   31.81    1.09
   2   3  -4   70.60    2.39
   2   3  -4   64.10    2.25
  -2  -3   4   64.85    2.00
  -2  -3   4   64.84    2.16
   1   3  -4  278.98    8.66
  -1  -3   4  298.86    7.94
  -1  -3   4  285.83    8.30
   0   3  -4    2.48    0.41
   0   3  -4    2.33    0.38
   0  -3   4    2.84    0.31
   0  -3   4    2.31    0.25
  -1   3  -4  151.19    5.22
  -1   3  -4  156.01    4.84
   1  -3   4  155.21    4.52
   1  -3   4  154.61    4.36
  -2   3  -4   37.78    1.59
  -2   3  -4   37.13    1.44
   2  -3   4   37.83    1.24
   2  -3   4   34.46    1.20
  -3   3  -4   71.98    2.38
  -3   3  -4   71.05    2.70
   3  -3   4   66.15    2.13
   3  -3   4   70.30    2.11
  -4   3  -4  163.22    5.70
   4  -3   4  169.34    5.05
   4  -3   4  159.58    4.67
   4  -3   4  164.69    4.74
  -5   3  -4    0.80    0.38
   5  -3   4    0.98    0.25
   5  -3   4    0.86    0.25
  -6   3  -4    0.28    0.39
   6  -3   4    0.33    0.18
   6  -3   4    0.29    0.16
  -7   3  -4   24.06    0.87
  -7   3  -4   23.21    1.41
   7  -3   4   23.42    0.99
   7  -3   4   24.27    1.01
  -8   3  -4    0.37    0.18
  -8   3  -4    0.13    0.45
   8  -3   4    0.35    0.19
   8  -3   4    0.48    0.24
  -9   3  -4   13.60    1.18
  -9   3  -4   16.17    0.72
   9  -3   4   16.15    0.79
   9  -3   4   14.77    0.80
 -10   3  -4    7.39    0.96
  10  -3   4    7.74    0.60
  10  -3   4    8.10    0.57
 -11   3  -4   26.82    1.66
  11  -3   4   24.77    1.16
 -12   3  -4    1.39    0.61
  12  -3   4    0.59    0.32
 -13   3  -4   17.80    1.43
  13  -3   4   19.38    1.05
 -14   3  -4    1.54    0.71
  14  -3   4   -0.11    0.36
 -15   3  -4    6.14    1.15
  15  -3   4    7.04    0.73
 -16   3  -4    0.63    0.91
  14   2  -4    8.15    0.84
 -14  -2   4   10.46    0.93
  13   2  -4    0.17    0.42
 -13  -2   4    0.49    0.47
  12   2  -4   28.19    1.37
 -12  -2   4   25.88    1.41
  11   2  -4   -0.07    0.33
 -11  -2   4    0.14    0.38
  10   2  -4   11.99    0.68
  10   2  -4   10.49    0.73
 -10  -2   4   12.34    0.86
   9   2  -4   -0.09    0.27
   8   2  -4   18.38    0.97
   8   2  -4   18.21    0.83
  -8  -2   4   19.41    1.07
   7   2  -4    0.08    0.21
   7   2  -4    0.15    0.18
  -7  -2   4   -0.06    0.27
   6   2  -4    0.31    0.19
   6   2  -4    0.17    0.16
   5   2  -4    3.39    0.37
  -5  -2   4    3.69    0.31
  -5  -2   4    3.20    0.35
  -5  -2   4    3.38    0.41
   4   2  -4   -0.01    0.17
  -4  -2   4    0.29    0.13
  -4  -2   4    0.42    0.21
  -4  -2   4    0.18    0.17
   3   2  -4  114.33    3.71
   3   2  -4  116.83    3.83
  -3  -2   4  115.76    3.59
  -3  -2   4  117.51    3.32
   2   2  -4    9.34    0.59
   2   2  -4    9.06    0.47
  -2  -2   4   10.35    0.44
  -2  -2   4    9.48    0.53
   1   2  -4  136.34    4.06
   1   2  -4  121.85    4.25
  -1  -2   4  127.70    3.86
  -1  -2   4  129.42    3.63
   0   2  -4  137.22    4.41
   0   2  -4  142.90    4.77
   0  -2   4  142.58    4.01
   0  -2   4  149.13    4.24
  -1   2  -4   13.73    0.80
  -1   2  -4   14.65    0.75
   1  -2   4   16.08    0.61
   1  -2   4   15.73    0.63
  -2   2  -4  114.04    4.14
  -2   2  -4  116.56    3.72
   2  -2   4  126.03    3.41
   2  -2   4  119.86    3.50
  -3   2  -4   95.78    3.07
  -3   2  -4   98.15    3.52
   3  -2   4   96.02    2.87
   3  -2   4   98.65    2.84
  -4   2  -4    4.31    0.25
  -4   2  -4    3.98    0.54
   4  -2   4    4.38    0.31
   4  -2   4    3.79    0.31
  -5   2  -4   23.20    1.26
  -5   2  -4   24.05    0.84
   5  -2   4   24.03    0.91
   5  -2   4   23.89    0.92
  -6   2  -4    2.24    0.54
  -6   2  -4    1.25    0.21
   6  -2   4    1.99    0.29
   6  -2   4    1.48    0.25
  -7   2  -4  110.42    4.34
  -7   2  -4  118.52    3.53
   7  -2   4  121.72    3.63
   7  -2   4  117.88    3.50
  -8   2  -4    5.54    0.75
  -8   2  -4    5.08    0.38
   8  -2   4    5.45    0.40
   8  -2   4    5.15    0.44
  -9   2  -4    6.28    0.84
  -9   2  -4    5.99    0.44
   9  -2   4    6.32    0.43
   9  -2   4    5.84    0.50
 -10   2  -4   11.60    1.08
 -10   2  -4   10.42    0.64
  10  -2   4   12.67    0.73
  10  -2   4   12.97    0.67
 -11   2  -4    6.59    0.54
 -11   2  -4    6.86    0.90
  11  -2   4    6.43    0.56
 -12   2  -4   28.76    1.75
  12  -2   4   28.79    1.29
 -13   2  -4   17.54    1.37
  13  -2   4   15.73    0.96
 -14   2  -4    4.86    1.00
  14  -2   4    3.89    0.61
 -15   2  -4    2.59    0.86
  15  -2   4    2.10    0.59
 -16   2  -4    0.03    0.90
  16  -2   4    0.44    0.49
  14   1  -4    7.53    0.80
 -14  -1   4    7.88    0.85
  13   1  -4    5.40    0.68
 -13  -1   4    5.56    0.72
  12   1  -4    4.91    0.61
 -12  -1   4    5.71    0.64
  11   1  -4    9.78    0.74
 -11  -1   4   11.38    0.83
  10   1  -4   12.81    0.79
  10   1  -4   12.17    0.68
 -10  -1   4   12.15    0.88
   9   1  -4   27.76    1.27
   9   1  -4   29.04    1.11
  -9  -1   4   26.45    1.33
   8   1  -4    7.28    0.47
   8   1  -4    6.84    0.54
  -8  -1   4    7.45    0.68
  -8  -1   4    7.09    0.65
   7   1  -4   12.66    0.71
   7   1  -4   11.96    0.58
  -7  -1   4   12.48    0.76
  -7  -1   4   12.07    0.78
   6   1  -4    4.92    0.33
   6   1  -4    5.54    0.44
  -6  -1   4    5.62    0.51
  -6  -1   4    5.27    0.46
   5   1  -4   32.38    1.11
   5   1  -4   33.37    1.32
  -5  -1   4   33.13    1.33
  -5  -1   4   35.42    1.35
   4   1  -4   10.92    0.57
  -4  -1   4    9.25    0.45
  -4  -1   4    8.79    0.55
  -4  -1   4   10.04    0.62
   3   1  -4   -0.04    0.16
   3   1  -4   -0.12    0.12
  -3  -1   4    0.17    0.11
  -3  -1   4    0.20    0.19
   2   1  -4  258.16    7.09
   2   1  -4  230.43    7.66
  -2  -1   4  228.71    6.51
  -2  -1   4  234.27    6.91
   1   1  -4  227.95    7.89
   1   1  -4  242.46    7.25
  -1  -1   4  257.13    6.72
  -1  -1   4  253.71    7.10
   0   1  -4    2.17    0.32
   0   1  -4    2.63    0.31
   0  -1   4    3.09    0.30
   0  -1   4    2.65    0.21
  -1   1  -4   20.43    0.94
  -1   1  -4   20.17    0.81
   1  -1   4   19.61    0.69
   1  -1   4   19.46    0.74
  -2   1  -4  222.16    7.69
  -2   1  -4  224.16    6.90
   2  -1   4  251.76    6.44
   2  -1   4  236.33    6.69
  -3   1  -4   62.62    2.38
  -3   1  -4   63.00    1.98
  -3   1  -4   60.45    1.88
   3  -1   4   60.34    1.85
  -4   1  -4  127.60    3.65
  -4   1  -4  117.28    4.35
   4  -1   4  123.67    3.72
   4  -1   4  126.73    3.55
  -5   1  -4   24.49    0.88
  -5   1  -4   23.52    1.26
   5  -1   4   24.38    0.87
   5  -1   4   25.67    0.92
  -6   1  -4  288.51    8.07
  -6   1  -4  268.45    9.37
   6  -1   4  287.24    7.79
   6  -1   4  275.99    8.18
  -7   1  -4    1.59    0.48
   7  -1   4    1.84    0.33
   7  -1   4    1.83    0.25
  -8   1  -4    1.65    0.33
  -8   1  -4    1.99    0.65
   8  -1   4    2.78    0.31
   8  -1   4    2.72    0.38
  -9   1  -4    0.42    0.44
  -9   1  -4    0.06    0.21
   9  -1   4    0.41    0.18
   9  -1   4    0.31    0.25
 -10   1  -4    7.62    0.60
 -10   1  -4    8.43    0.97
  10  -1   4    9.68    0.64
 -11   1  -4    2.35    0.41
 -11   1  -4    0.17    0.51
  11  -1   4    1.35    0.38
 -12   1  -4   13.45    1.16
 -12   1  -4   13.32    0.80
  12  -1   4   13.40    0.83
 -13   1  -4   16.53    1.29
  13  -1   4   16.25    0.96
 -14   1  -4   50.21    2.50
  14  -1   4   48.10    1.96
 -15   1  -4    1.56    0.81
  15  -1   4    0.48    0.44
  16  -1   4    9.70    0.83
  15   0  -4   15.07    1.07
 -15   0   4   15.99    1.13
  14   0  -4    0.30    0.47
  13   0  -4   10.64    0.83
 -13   0   4   10.23    0.86
  12   0  -4    4.85    0.61
 -12   0   4    6.51    0.70
  11   0  -4    1.73    0.46
 -11   0   4    2.91    0.56
  10   0  -4   40.00    1.47
  10   0  -4   43.80    1.75
 -10   0   4   39.59    1.74
   9   0  -4    2.23    0.35
   9   0  -4    2.35    0.41
  -9   0   4    1.55    0.42
  -9   0   4    2.62    0.60
   8   0  -4    2.57    0.32
   8   0  -4    3.05    0.38
   7   0  -4    0.27    0.19
   7   0  -4    0.49    0.18
  -7   0   4    0.58    0.32
  -7   0   4    0.51    0.27
   6   0  -4   13.34    0.57
   6   0  -4   14.17    0.72
  -6   0   4   13.33    0.76
  -6   0   4   13.72    0.77
   5   0  -4  367.35   10.63
   5   0  -4  357.76    9.82
  -5   0   4  367.50   11.62
  -5   0   4  349.69   10.41
   4   0  -4  109.09    3.07
   4   0  -4  109.68    3.43
  -4   0   4  108.67    3.71
  -4   0   4  107.97    3.38
   3   0  -4  146.96    4.22
   3   0  -4  152.94    4.63
   3   0  -4  161.28    5.04
  -3   0   4  148.37    4.55
   2   0  -4   76.60    2.64
   2   0  -4   77.03    2.44
  -2   0   4   77.68    2.18
   1   0  -4   13.35    0.64
   1   0  -4   15.34    0.61
  -1   0   4   13.93    0.63
  -1   0   4   13.72    0.47
   0   0  -4  244.87    7.50
   0   0  -4  224.27    6.75
   0   0   4  234.69    6.65
   0   0   4  220.53    6.32
  -1   0  -4  221.67    7.38
  -1   0  -4  227.76    6.65
   1   0   4  229.25    6.51
   1   0   4  228.23    6.21
  -2   0  -4    1.75    0.20
  -2   0  -4    1.49    0.37
   2   0   4    1.63    0.23
   2   0   4    2.09    0.21
  -3   0  -4  502.12   14.92
  -3   0  -4  506.97   14.26
  -3   0  -4  513.90   16.23
   3   0   4  496.86   13.66
  -4   0  -4   22.95    0.85
  -4   0  -4   24.30    1.19
   4   0   4   23.98    0.85
   4   0   4   23.95    0.79
  -5   0  -4    0.98    0.35
  -5   0  -4    1.12    0.20
   5   0   4    1.39    0.23
   5   0   4    1.23    0.15
  -6   0  -4   24.65    0.96
  -6   0  -4   23.90    1.29
   6   0   4   24.41    0.85
   6   0   4   24.62    0.94
  -7   0  -4  213.12    6.26
  -7   0  -4  203.31    7.29
   7   0   4  217.93    6.03
   7   0   4  215.92    6.25
  -8   0  -4  119.38    4.50
  -8   0  -4  118.32    3.76
   8   0   4  121.79    3.63
   8   0   4  124.32    3.68
  -9   0  -4   89.72    3.59
  -9   0  -4   89.14    2.96
   9   0   4   90.05    2.84
   9   0   4   91.88    2.86
 -10   0  -4    2.90    0.70
 -10   0  -4    3.54    0.45
  10   0   4    3.35    0.44
 -11   0  -4   10.50    1.02
 -11   0  -4   12.29    0.74
  11   0   4   11.92    0.74
 -12   0  -4    0.38    0.32
 -12   0  -4    0.70    0.56
  12   0   4    0.82    0.32
 -13   0  -4    3.02    0.91
 -13   0  -4    4.38    0.60
  13   0   4    3.30    0.53
 -14   0  -4   -0.04    0.41
 -14   0  -4    2.79    0.96
  14   0   4   -0.07    0.36
  15   0   4   11.07    0.86
  16   0   4    5.06    0.71
  15  -1  -4    1.25    0.54
  14  -1  -4    0.51    0.45
 -14   1   4    1.33    0.50
  13  -1  -4    1.88    0.61
 -13   1   4    2.20    0.62
  12  -1  -4    0.46    0.35
 -12   1   4    0.07    0.39
  11  -1  -4    0.91    0.32
 -11   1   4    1.35    0.40
  10  -1  -4    0.15    0.28
 -10   1   4    0.58    0.47
 -10   1   4    0.34    0.34
   9  -1  -4   49.20    1.71
   9  -1  -4   56.30    2.05
  -9   1   4   52.41    2.00
  -9   1   4   50.84    2.22
   8  -1  -4   26.55    1.03
   8  -1  -4   30.55    1.27
  -8   1   4   28.12    1.27
  -8   1   4   28.22    1.43
   7  -1  -4    0.34    0.17
   7  -1  -4    0.55    0.19
  -7   1   4    0.39    0.27
  -7   1   4    0.51    0.34
   6  -1  -4   11.89    0.66
   6  -1  -4   12.06    0.52
  -6   1   4   13.16    0.79
   5  -1  -4   78.40    2.23
   5  -1  -4   79.22    2.57
  -5   1   4   73.43    2.49
  -5   1   4   77.05    2.79
   4  -1  -4  438.14   11.60
   4  -1  -4  431.06   12.48
  -4   1   4  418.85   13.71
  -4   1   4  423.09   12.22
   3  -1  -4   -0.28    0.19
   3  -1  -4   -0.06    0.11
  -3   1   4    0.15    0.18
   2  -1  -4  326.41   10.60
   2  -1  -4  337.64    9.64
  -2   1   4  328.20    9.47
   1  -1  -4   28.93    0.98
   1  -1  -4   26.74    1.10
  -1   1   4   28.04    1.00
   0  -1  -4    0.05    0.07
   0  -1  -4   -0.11    0.14
   0   1   4    0.18    0.07
   0   1   4    0.08    0.13
  -1  -1  -4    0.25    0.07
   1   1   4    0.30    0.13
   1   1   4    0.43    0.13
  -2  -1  -4  176.53    5.16
  -2  -1  -4  173.56    5.87
  -2  -1  -4  178.85    5.38
   2   1   4  184.43    4.92
  -3  -1  -4   73.66    2.61
  -3  -1  -4   71.81    2.23
   3   1   4   72.30    2.11
  -4  -1  -4  179.59    5.12
  -4  -1  -4  172.55    5.88
   4   1   4  172.65    4.88
  -5  -1  -4   19.42    1.02
  -5  -1  -4   17.75    0.76
   5   1   4   18.53    0.62
   5   1   4   18.87    0.74
  -6  -1  -4   75.24    2.44
  -6  -1  -4   77.02    2.93
   6   1   4   76.84    2.31
   6   1   4   76.21    2.34
  -7  -1  -4   58.78    2.46
  -7  -1  -4   58.04    2.05
   7   1   4   59.99    1.87
   7   1   4   61.56    1.94
  -8  -1  -4   12.14    1.03
  -8  -1  -4   13.79    0.80
   8   1   4   15.35    0.74
   8   1   4   14.55    0.60
  -9  -1  -4   71.98    2.56
  -9  -1  -4   75.27    3.07
   9   1   4   80.12    2.42
   9   1   4   74.80    2.45
 -10  -1  -4    5.35    0.79
 -10  -1  -4    5.48    0.56
  10   1   4    6.58    0.53
 -11  -1  -4   11.10    0.75
 -11  -1  -4   11.32    1.02
  11   1   4   11.68    0.73
 -12  -1  -4    6.39    0.63
 -12  -1  -4    7.59    0.96
  12   1   4    6.31    0.59
 -13  -1  -4   25.54    1.56
 -13  -1  -4   24.81    1.26
  13   1   4   24.60    1.22
 -14  -1  -4   33.17    1.58
  14   1   4   35.40    1.55
 -15  -1  -4    5.38    0.74
  15   1   4    4.01    0.65
  16   1   4   -0.26    0.44
  15  -2  -4    7.45    0.87
  14  -2  -4   15.53    1.05
  13  -2  -4   21.14    1.22
 -13   2   4   21.25    1.17
  12  -2  -4   -0.02    0.34
 -12   2   4    0.25    0.39
 -12   2   4    0.11    0.63
  11  -2  -4    0.82    0.30
 -11   2   4    0.76    0.53
 -11   2   4    0.48    0.34
  10  -2  -4    1.32    0.42
 -10   2   4   -0.07    0.31
 -10   2   4   -0.17    0.47
   9  -2  -4   14.46    0.86
   9  -2  -4   13.28    0.69
  -9   2   4   16.87    0.91
  -9   2   4   15.57    1.06
   8  -2  -4    1.51    0.30
   8  -2  -4    1.26    0.37
  -8   2   4    1.94    0.42
  -8   2   4    1.16    0.47
   7  -2  -4    4.18    0.32
   7  -2  -4    3.85    0.38
  -7   2   4    3.73    0.56
  -7   2   4    3.48    0.44
   6  -2  -4   74.37    2.19
   6  -2  -4   75.39    2.54
  -6   2   4   74.32    2.46
  -6   2   4   73.40    2.79
   5  -2  -4   84.56    2.77
   5  -2  -4   87.46    2.42
  -5   2   4   81.10    2.68
  -5   2   4   84.25    3.05
   4  -2  -4   58.40    1.64
   4  -2  -4   56.88    1.93
  -4   2   4   54.18    2.12
  -4   2   4   55.84    1.88
   3  -2  -4  246.28    7.97
   3  -2  -4  253.62    7.24
   3  -2  -4  243.34    6.71
  -3   2   4  234.59    7.07
   2  -2  -4   41.50    1.61
   2  -2  -4   43.51    1.45
  -2   2   4   43.49    1.43
   1  -2  -4  181.71    6.17
   1  -2  -4  193.68    5.58
  -1   2   4  192.10    5.48
   0  -2  -4  223.24    6.22
   0  -2  -4  222.70    6.91
   0   2   4  201.70    5.87
   0   2   4  201.18    6.10
  -1  -2  -4   79.88    2.74
  -1  -2  -4   77.52    2.39
  -1  -2  -4   80.43    2.41
   1   2   4   80.02    2.24
  -2  -2  -4  238.24    7.18
  -2  -2  -4  252.45    7.92
  -2  -2  -4  247.91    7.01
   2   2   4  237.27    6.66
  -3  -2  -4    2.22    0.23
  -3  -2  -4    2.21    0.32
   3   2   4    2.87    0.22
   3   2   4    2.35    0.17
  -4  -2  -4   26.06    1.11
   4   2   4   23.41    0.78
   4   2   4   23.78    0.86
  -5  -2  -4   34.42    1.33
  -5  -2  -4   38.59    1.58
   5   2   4   38.52    1.18
   5   2   4   38.90    1.27
  -6  -2  -4    6.43    0.50
   6   2   4    6.44    0.30
   6   2   4    6.85    0.43
  -7  -2  -4    4.15    0.58
  -7  -2  -4    3.71    0.42
   7   2   4    3.98    0.26
   7   2   4    4.12    0.37
  -8  -2  -4   -0.13    0.22
  -8  -2  -4   -0.20    0.39
   8   2   4    0.32    0.20
   8   2   4    0.95    0.22
  -9  -2  -4   10.44    0.86
  -9  -2  -4   11.51    0.72
   9   2   4   10.95    0.65
   9   2   4   11.27    0.53
 -10  -2  -4   44.66    1.79
 -10  -2  -4   45.33    2.06
  10   2   4   45.40    1.69
 -11  -2  -4    0.09    0.31
 -11  -2  -4    1.37    0.52
  11   2   4    0.43    0.27
 -12  -2  -4   29.48    1.44
 -12  -2  -4   33.62    1.70
  12   2   4   32.16    1.39
 -13  -2  -4   16.70    1.01
  13   2   4   14.14    0.90
 -14  -2  -4   17.25    1.06
  14   2   4   17.07    1.00
 -15  -2  -4    9.03    0.82
  15   2   4    8.93    0.77
 -16  -2  -4    7.52    0.86
  16   2   4    7.73    0.78
  15  -3  -4    6.70    0.84
  14  -3  -4    2.10    0.69
  13  -3  -4   31.61    1.55
 -13   3   4   29.56    1.77
  12  -3  -4   27.72    1.38
 -12   3   4   27.93    1.34
 -12   3   4   28.32    1.67
  11  -3  -4    0.17    0.31
 -11   3   4    0.76    0.52
 -11   3   4    0.47    0.36
  10  -3  -4    1.80    0.42
 -10   3   4    2.12    0.68
 -10   3   4    1.69    0.44
   9  -3  -4    3.91    0.49
   9  -3  -4    3.27    0.38
  -9   3   4    3.58    0.51
  -9   3   4    3.37    0.65
   8  -3  -4  149.54    4.65
   8  -3  -4  141.52    4.14
  -8   3   4  141.52    4.45
  -8   3   4  143.93    5.16
   7  -3  -4    7.37    0.54
   7  -3  -4    7.06    0.42
  -7   3   4    7.85    0.71
  -7   3   4    7.04    0.54
   6  -3  -4   31.64    1.28
   6  -3  -4   28.95    1.01
  -6   3   4   30.76    1.20
  -6   3   4   32.13    1.46
   5  -3  -4   81.14    2.66
   5  -3  -4   80.53    2.31
  -5   3   4   77.02    2.53
  -5   3   4   80.79    2.95
   4  -3  -4   21.78    0.90
   4  -3  -4   20.63    0.69
  -4   3   4   22.36    1.07
  -4   3   4   19.44    0.86
   3  -3  -4   19.00    0.80
  -3   3   4   18.64    0.77
  -3   3   4   17.72    0.91
   2  -3  -4    9.94    0.35
   2  -3  -4   10.60    0.50
   2  -3  -4    9.02    0.58
  -2   3   4    9.99    0.48
   1  -3  -4  177.35    6.05
   1  -3  -4  182.94    5.09
   1  -3  -4  188.68    5.47
  -1   3   4  189.63    5.35
   0  -3  -4    0.06    0.08
   0  -3  -4    0.33    0.18
   0  -3  -4    0.08    0.09
   0   3   4    0.07    0.12
  -1  -3  -4   19.23    0.84
  -1  -3  -4   17.77    0.69
  -1  -3  -4   19.02    0.65
  -1  -3  -4   20.43    0.74
  -2  -3  -4    9.32    0.47
  -2  -3  -4   10.59    0.56
  -2  -3  -4   11.17    0.44
   2   3   4    9.10    0.42
  -3  -3  -4   29.87    1.13
  -3  -3  -4   34.87    1.29
   3   3   4   32.11    1.05
   3   3   4   31.52    1.10
  -4  -3  -4    5.78    0.44
   4   3   4    5.92    0.35
   4   3   4    5.30    0.31
  -5  -3  -4   26.87    1.15
  -5  -3  -4   30.99    1.27
   5   3   4   30.58    1.01
   5   3   4   28.74    1.05
  -6  -3  -4   12.99    0.67
  -6  -3  -4   11.72    0.72
   6   3   4   10.58    0.57
   6   3   4   11.11    0.48
  -7  -3  -4   99.63    3.29
  -7  -3  -4  100.70    3.66
   7   3   4  102.29    3.10
   7   3   4  104.19    3.10
  -8  -3  -4   32.41    1.36
  -8  -3  -4   33.42    1.51
   8   3   4   31.11    1.25
   8   3   4   32.86    1.14
  -9  -3  -4    0.02    0.26
  -9  -3  -4    0.10    0.41
   9   3   4   -0.01    0.17
   9   3   4   -0.14    0.21
 -10  -3  -4    2.54    0.46
 -10  -3  -4    3.06    0.66
  10   3   4    2.47    0.41
 -11  -3  -4   71.05    2.60
 -11  -3  -4   71.38    2.86
  11   3   4   65.58    2.37
 -12  -3  -4    2.32    0.53
  12   3   4    2.21    0.46
 -13  -3  -4   51.74    2.15
  13   3   4   51.69    2.01
 -14  -3  -4    8.45    0.80
  14   3   4    7.28    0.71
 -15  -3  -4    2.87    0.71
  15   3   4    3.27    0.63
 -16  -3  -4   -0.37    0.56
  16   3   4   -0.07    0.47
  15  -4  -4    1.39    0.54
  14  -4  -4    0.84    0.45
  13  -4  -4    0.40    0.40
  12  -4  -4    6.39    0.67
 -12   4   4    6.64    0.98
  11  -4  -4   11.64    0.81
 -11   4   4   11.98    1.06
  10  -4  -4   63.31    2.38
 -10   4   4   62.13    2.23
 -10   4   4   58.96    2.68
   9  -4  -4    8.71    0.63
  -9   4   4    8.00    0.61
  -9   4   4    6.98    0.85
   8  -4  -4    7.55    0.51
   8  -4  -4    8.96    0.65
  -8   4   4    9.64    0.62
  -8   4   4    8.85    0.81
   7  -4  -4    0.21    0.17
  -7   4   4    0.20    0.35
  -7   4   4    0.56    0.24
   6  -4  -4   40.21    1.32
   6  -4  -4   40.94    1.59
  -6   4   4   43.00    1.85
  -6   4   4   40.44    1.48
   5  -4  -4  110.85    3.18
   5  -4  -4  114.62    3.58
  -5   4   4  108.22    3.40
  -5   4   4  112.94    4.00
   4  -4  -4   32.13    1.02
   4  -4  -4   31.49    1.24
  -4   4   4   32.13    1.16
  -4   4   4   32.23    1.46
   3  -4  -4  101.21    2.96
   3  -4  -4  105.50    3.32
  -3   4   4  106.42    3.18
  -3   4   4  108.27    3.73
   2  -4  -4   34.95    1.06
   2  -4  -4   34.59    1.25
   2  -4  -4   33.39    1.40
  -2   4   4   34.00    1.16
   1  -4  -4    2.13    0.24
   1  -4  -4    1.97    0.32
   1  -4  -4    2.50    0.18
  -1   4   4    2.25    0.23
   0  -4  -4  131.51    3.85
   0  -4  -4  137.25    4.38
   0  -4  -4  129.32    3.64
   0  -4  -4  123.86    3.93
  -1  -4  -4    2.66    0.24
  -1  -4  -4    2.48    0.23
  -1  -4  -4    2.33    0.29
  -1  -4  -4    2.46    0.21
  -2  -4  -4   51.13    1.72
  -2  -4  -4   52.68    1.62
  -2  -4  -4   55.58    1.93
  -2  -4  -4   51.68    1.73
  -3  -4  -4    0.25    0.18
   3   4   4    1.24    0.24
  -4  -4  -4    0.87    0.27
   4   4   4    0.22    0.12
   4   4   4    0.19    0.16
  -5  -4  -4  143.61    4.45
  -5  -4  -4  144.17    4.86
   5   4   4  151.86    4.41
   5   4   4  142.40    4.19
  -6  -4  -4  292.10    9.45
  -6  -4  -4  295.30    8.55
   6   4   4  287.05    8.51
   6   4   4  288.16    8.11
  -7  -4  -4  235.47    7.11
  -7  -4  -4  242.34    7.84
   7   4   4  236.18    6.73
   7   4   4  234.80    7.01
  -8  -4  -4   43.07    1.73
  -8  -4  -4   41.47    1.76
   8   4   4   43.10    1.56
   8   4   4   42.40    1.48
  -9  -4  -4  107.10    3.61
  -9  -4  -4  103.87    3.85
   9   4   4  111.71    3.39
   9   4   4  108.35    3.37
 -10  -4  -4   44.09    1.83
  10   4   4   43.03    1.67
 -11  -4  -4    1.40    0.39
  11   4   4    2.31    0.43
 -12  -4  -4    0.39    0.37
  12   4   4    0.45    0.30
 -13  -4  -4   23.76    1.30
  13   4   4   21.97    1.16
 -14  -4  -4    0.99    0.46
  14   4   4    0.53    0.39
 -15  -4  -4   10.65    0.92
  15   4   4    9.16    0.83
 -16  -4  -4    6.97    0.87
  16   4   4    5.59    0.75
  15  -5  -4    0.15    0.53
 -15   5   4    0.91    0.95
  14  -5  -4    1.09    0.46
  13  -5  -4    0.09    0.41
 -13   5   4    1.18    0.74
  12  -5  -4    1.32    0.38
 -12   5   4    1.25    0.66
  11  -5  -4   24.64    1.25
 -11   5   4   21.98    1.50
  10  -5  -4   11.98    0.84
 -10   5   4   14.24    1.14
   9  -5  -4   88.03    3.07
  -9   5   4   84.05    3.49
   8  -5  -4   22.01    0.95
   8  -5  -4   24.77    1.19
  -8   5   4   26.79    1.46
  -8   5   4   24.11    1.03
   7  -5  -4   15.82    0.69
   7  -5  -4   14.60    0.83
  -7   5   4   14.52    0.74
  -7   5   4   15.81    1.06
   6  -5  -4   47.87    1.57
   6  -5  -4   49.09    1.85
  -6   5   4   49.66    1.69
  -6   5   4   50.66    2.14
   5  -5  -4  118.31    3.82
   5  -5  -4  121.65    3.43
  -5   5   4  119.87    3.61
  -5   5   4  116.69    4.28
   4  -5  -4  523.20   14.74
   4  -5  -4  490.80   13.69
  -4   5   4  496.39   14.31
  -4   5   4  508.19   16.29
   3  -5  -4    3.47    0.36
   3  -5  -4    3.85    0.27
  -3   5   4    3.66    0.31
  -3   5   4    3.38    0.50
   2  -5  -4  251.12    7.44
   2  -5  -4  253.75    6.87
  -2   5   4  245.06    7.17
  -2   5   4  249.81    8.23
   1  -5  -4   70.42    2.51
   1  -5  -4   65.04    2.02
   1  -5  -4   70.56    2.27
  -1   5   4   69.65    2.14
   0  -5  -4    1.32    0.21
   0  -5  -4    1.53    0.22
   0  -5  -4    1.08    0.19
   0  -5  -4    1.41    0.29
  -1  -5  -4  120.54    3.51
  -1  -5  -4  121.29    4.14
  -1  -5  -4  125.83    3.70
  -1  -5  -4  125.52    3.82
  -2  -5  -4    5.14    0.38
  -2  -5  -4    4.97    0.35
  -2  -5  -4    4.04    0.35
  -2  -5  -4    4.85    0.33
  -3  -5  -4    4.50    0.33
  -3  -5  -4    4.73    0.38
  -3  -5  -4    3.77    0.34
   3   5   4    4.30    0.38
  -4  -5  -4    3.89    0.36
   4   5   4    3.19    0.31
   4   5   4    4.17    0.40
  -5  -5  -4    1.41    0.32
   5   5   4    1.01    0.27
  -6  -5  -4   41.88    1.64
  -6  -5  -4   41.38    1.66
   6   5   4   45.16    1.58
   6   5   4   42.88    1.52
  -7  -5  -4  160.22    5.61
  -7  -5  -4  169.85    5.26
   7   5   4  170.07    4.94
   7   5   4  174.61    5.15
  -8  -5  -4    4.68    0.53
  -8  -5  -4    3.58    0.53
   8   5   4    4.26    0.46
   8   5   4    3.99    0.48
  -9  -5  -4   29.47    1.38
   9   5   4   28.80    1.24
 -10  -5  -4   25.17    1.31
  10   5   4   26.70    1.18
 -11  -5  -4    1.22    0.38
  11   5   4    1.14    0.33
 -12  -5  -4    1.68    0.46
  12   5   4    2.29    0.46
 -13  -5  -4    1.71    0.47
  13   5   4    0.84    0.38
 -14  -5  -4   36.16    1.78
  14   5   4   36.00    1.63
 -15  -5  -4    0.25    0.53
  15   5   4    0.01    0.44
  14  -6  -4    2.34    0.73
 -14   6   4    4.03    1.15
  13  -6  -4    7.24    0.76
 -13   6   4    6.33    1.13
  12  -6  -4   34.70    1.68
 -12   6   4   36.77    2.04
  11  -6  -4    2.04    0.53
 -11   6   4    3.03    0.80
  10  -6  -4   13.76    0.91
 -10   6   4   14.41    1.21
   9  -6  -4   24.34    1.23
  -9   6   4   24.37    1.51
   8  -6  -4    0.78    0.29
   8  -6  -4    0.65    0.25
  -8   6   4    0.20    0.49
   7  -6  -4    3.55    0.37
   7  -6  -4    4.32    0.46
  -7   6   4    4.32    0.69
   6  -6  -4   42.53    1.67
   6  -6  -4   41.85    1.41
  -6   6   4   41.59    1.44
  -6   6   4   39.03    1.90
   5  -6  -4    9.02    0.49
   5  -6  -4    8.70    0.62
  -5   6   4   10.17    0.88
  -5   6   4    9.45    0.54
   4  -6  -4  104.11    3.04
   4  -6  -4  107.58    3.40
  -4   6   4  106.55    3.15
  -4   6   4   95.89    3.76
   3  -6  -4   93.47    2.74
   3  -6  -4   95.36    3.07
  -3   6   4   91.05    2.82
  -3   6   4   93.03    3.42
   2  -6  -4   21.06    0.95
   2  -6  -4   21.81    0.80
  -2   6   4   21.01    0.80
  -2   6   4   21.24    1.08
   1  -6  -4   65.84    1.99
   1  -6  -4   64.67    2.23
  -1   6   4   65.87    2.06
  -1   6   4   65.13    2.45
   0  -6  -4   12.30    0.68
   0  -6  -4    9.64    0.52
   0  -6  -4   10.96    0.61
   0  -6  -4   10.79    0.53
  -1  -6  -4   21.63    0.90
  -1  -6  -4   21.86    0.85
  -1  -6  -4   22.37    1.01
  -1  -6  -4   24.09    0.99
  -2  -6  -4   42.11    1.41
  -2  -6  -4   40.54    1.49
  -2  -6  -4   42.34    1.59
  -2  -6  -4   42.43    1.60
  -3  -6  -4   43.39    1.58
  -3  -6  -4   43.67    1.64
  -3  -6  -4   44.38    1.48
   3   6   4   41.29    1.64
  -4  -6  -4    0.67    0.20
  -4  -6  -4    1.18    0.29
   4   6   4    0.31    0.22
  -5  -6  -4    1.22    0.32
  -5  -6  -4    0.84    0.28
   5   6   4    0.50    0.20
   5   6   4    1.90    0.38
  -6  -6  -4   11.11    0.77
  -6  -6  -4   11.16    0.65
   6   6   4   12.48    0.69
   6   6   4   11.01    0.70
  -7  -6  -4  168.29    5.16
  -7  -6  -4  157.35    5.40
   7   6   4  167.02    4.83
   7   6   4  158.32    5.05
  -8  -6  -4   26.58    1.32
   8   6   4   27.91    1.21
   8   6   4   27.31    1.20
  -9  -6  -4   73.12    2.73
   9   6   4   74.10    2.51
 -10  -6  -4   -0.06    0.35
  10   6   4    0.10    0.27
 -11  -6  -4    3.66    0.59
  11   6   4    3.51    0.49
 -12  -6  -4   -0.17    0.40
  12   6   4   -0.19    0.32
 -13  -6  -4    4.26    0.71
  13   6   4    4.21    0.60
 -14  -6  -4   22.13    1.33
  14   6   4   21.95    1.22
 -15  -6  -4    8.37    0.91
  15   6   4    6.92    0.77
  14  -7  -4   -0.20    0.52
 -14   7   4   -0.24    0.88
  13  -7  -4    7.71    0.76
 -13   7   4    7.12    1.20
  12  -7  -4    9.41    0.81
 -12   7   4    9.32    1.15
  11  -7  -4   32.04    1.56
 -11   7   4   31.29    1.88
  10  -7  -4    0.32    0.34
 -10   7   4    1.09    0.57
   9  -7  -4   10.23    0.76
  -9   7   4    9.63    1.02
   8  -7  -4   65.03    2.16
   8  -7  -4   65.16    2.47
  -8   7   4   67.29    2.91
   7  -7  -4    0.11    0.23
   7  -7  -4   -0.10    0.24
  -7   7   4    0.49    0.46
   6  -7  -4    4.27    0.45
   6  -7  -4    3.40    0.37
  -6   7   4    3.04    0.66
   5  -7  -4    1.53    0.37
   5  -7  -4    1.81    0.30
  -5   7   4    0.90    0.46
   4  -7  -4   97.95    2.86
   4  -7  -4   94.86    3.21
  -4   7   4   96.51    2.89
  -4   7   4   90.57    3.55
   3  -7  -4    1.32    0.27
   3  -7  -4    0.43    0.22
  -3   7   4    0.65    0.18
   2  -7  -4    5.65    0.53
   2  -7  -4    6.50    0.42
  -2   7   4    6.09    0.70
  -2   7   4    6.74    0.40
   1  -7  -4   43.85    1.68
   1  -7  -4   45.17    1.47
  -1   7   4   42.70    1.80
   0  -7  -4    0.18    0.19
   0  -7  -4    0.02    0.15
   0   7   4    0.23    0.26
  -1  -7  -4   29.23    1.28
  -1  -7  -4   31.94    1.31
  -1  -7  -4   30.80    1.12
  -1  -7  -4   29.81    1.16
  -2  -7  -4    5.28    0.45
  -2  -7  -4    5.77    0.51
  -2  -7  -4    5.11    0.42
  -2  -7  -4    4.90    0.39
  -3  -7  -4   17.57    0.81
  -3  -7  -4   19.11    0.89
  -3  -7  -4   19.31    0.87
   3   7   4   18.69    0.97
  -4  -7  -4    2.26    0.35
  -4  -7  -4    2.25    0.34
   4   7   4    2.51    0.45
  -5  -7  -4  140.10    4.32
  -5  -7  -4  134.37    4.50
  -5  -7  -4  133.71    4.04
   5   7   4  131.16    4.39
  -6  -7  -4   15.17    0.76
  -6  -7  -4   16.64    0.92
   6   7   4   15.64    0.80
   6   7   4   16.22    0.92
  -7  -7  -4   74.86    2.73
   7   7   4   74.37    2.67
   7   7   4   76.48    2.53
  -8  -7  -4   25.67    1.28
   8   7   4   23.50    1.11
   8   7   4   24.86    1.19
  -9  -7  -4    0.10    0.34
 -10  -7  -4    7.94    0.72
  10   7   4    7.19    0.62
 -11  -7  -4   29.56    1.52
  11   7   4   28.64    1.34
 -12  -7  -4   18.76    1.18
  12   7   4   18.45    1.04
 -13  -7  -4    9.72    0.89
  13   7   4    8.07    0.74
 -14  -7  -4    3.42    0.74
  14   7   4    1.41    0.45
 -15  -7  -4    3.00    0.77
  15   7   4    2.68    0.70
  14  -8  -4    0.40    0.53
 -14   8   4    0.75    0.91
  13  -8  -4    3.53    0.71
 -13   8   4    2.14    0.94
  12  -8  -4    0.35    0.41
 -12   8   4    1.29    0.76
  11  -8  -4   14.72    0.99
 -11   8   4   13.63    1.24
  10  -8  -4    1.66    0.55
 -10   8   4    3.22    0.82
   9  -8  -4    9.69    0.77
  -9   8   4    9.57    1.05
   8  -8  -4   16.11    0.98
  -8   8   4   17.24    1.28
   7  -8  -4    6.41    0.60
   7  -8  -4    5.45    0.49
  -7   8   4    6.24    0.81
   6  -8  -4   16.52    0.80
   6  -8  -4   17.02    0.99
  -6   8   4   18.23    1.23
   5  -8  -4    0.05    0.23
   5  -8  -4    0.10    0.21
  -5   8   4    0.37    0.37
   4  -8  -4   10.63    0.59
   4  -8  -4   10.15    0.71
  -4   8   4   10.77    0.89
   3  -8  -4    1.59    0.31
   3  -8  -4    2.15    0.38
  -3   8   4    2.25    0.29
  -3   8   4    1.97    0.59
   2  -8  -4   29.69    1.09
   2  -8  -4   27.38    1.27
  -2   8   4   27.89    1.39
  -2   8   4   27.32    1.01
   1  -8  -4    2.85    0.29
   1  -8  -4    2.83    0.34
   1  -8  -4    2.69    0.42
  -1   8   4    2.49    0.49
   0  -8  -4    1.57    0.30
   0  -8  -4    1.29    0.38
   0  -8  -4    1.87    0.30
   0   8   4    1.95    0.43
  -1  -8  -4    0.54    0.20
  -1  -8  -4    0.22    0.22
  -1  -8  -4    0.37    0.24
   1   8   4    0.37    0.29
  -2  -8  -4    0.62    0.25
  -2  -8  -4    1.07    0.36
  -2  -8  -4    0.60    0.22
   2   8   4    0.78    0.27
  -3  -8  -4  146.03    4.29
  -3  -8  -4  145.91    4.86
  -3  -8  -4  145.39    4.52
   3   8   4  140.70    4.70
  -4  -8  -4   14.52    0.87
  -4  -8  -4   15.82    0.81
  -4  -8  -4   15.02    0.77
   4   8   4   15.77    0.94
  -5  -8  -4   59.14    2.10
  -5  -8  -4   65.04    2.31
   5   8   4   59.03    2.34
  -6  -8  -4  122.20    4.00
  -6  -8  -4  121.43    3.74
   6   8   4  116.78    4.05
  -7  -8  -4    0.53    0.33
   7   8   4    1.06    0.38
   7   8   4    0.77    0.25
  -8  -8  -4   13.72    0.94
   8   8   4   14.99    0.86
   8   8   4   14.76    0.96
  -9  -8  -4   10.93    0.85
   9   8   4    9.82    0.70
 -10  -8  -4   25.45    1.39
  10   8   4   24.51    1.22
 -11  -8  -4    3.86    0.63
  11   8   4    2.68    0.53
  12   8   4   -0.01    0.37
 -13  -8  -4   10.74    0.96
  13   8   4   10.38    0.82
 -14  -8  -4    1.76    0.57
  14   8   4    2.61    0.67
  13  -9  -4   -0.36    0.51
 -13   9   4   -0.40    0.85
  12  -9  -4    0.43    0.46
 -12   9   4   -0.39    0.80
  11  -9  -4    2.20    0.64
 -11   9   4    1.99    0.71
  10  -9  -4   34.44    1.67
 -10   9   4   31.04    1.94
   9  -9  -4    8.13    0.73
  -9   9   4    8.01    0.99
   8  -9  -4   53.06    2.24
  -8   9   4   55.32    2.61
   7  -9  -4   18.96    1.10
   7  -9  -4   17.44    0.89
  -7   9   4   18.73    1.34
   6  -9  -4   38.97    1.74
   6  -9  -4   40.37    1.49
  -6   9   4   38.38    1.96
   5  -9  -4   21.44    0.94
   5  -9  -4   19.73    1.11
  -5   9   4   21.20    1.34
   4  -9  -4   30.63    1.20
   4  -9  -4   32.41    1.47
  -4   9   4   28.95    1.58
   3  -9  -4    0.34    0.21
   3  -9  -4    0.46    0.26
  -3   9   4   -0.23    0.39
   2  -9  -4    0.20    0.21
   2  -9  -4    0.38    0.26
   1  -9  -4   27.75    1.07
   1  -9  -4   26.39    1.10
   1  -9  -4   29.74    1.36
  -1   9   4   27.54    1.39
   0  -9  -4    1.00    0.25
   0  -9  -4    1.25    0.32
   0  -9  -4    1.09    0.30
   0   9   4    0.86    0.39
  -1  -9  -4   85.47    3.14
  -1  -9  -4   87.69    2.83
  -1  -9  -4   85.99    2.74
   1   9   4   86.30    3.16
  -2  -9  -4    2.43    0.37
  -2  -9  -4    1.66    0.39
   2   9   4    2.57    0.46
   2   9   4    2.58    0.49
  -3  -9  -4    2.11    0.44
  -3  -9  -4    2.79    0.41
   3   9   4    3.39    0.53
   3   9   4    3.41    0.47
  -4  -9  -4   19.86    1.07
  -4  -9  -4   21.26    1.00
   4   9   4   21.40    1.18
  -5  -9  -4    8.43    0.70
  -5  -9  -4    8.09    0.62
   5   9   4    8.97    0.80
  -6  -9  -4    0.87    0.34
  -6  -9  -4    0.16    0.26
  -7  -9  -4   60.06    2.39
   7   9   4   60.85    2.42
   7   9   4   59.98    2.19
  -8  -9  -4    0.26    0.38
   8   9   4    1.26    0.44
   8   9   4    1.06    0.33
  -9  -9  -4    4.26    0.65
   9   9   4    4.56    0.56
 -10  -9  -4   14.14    1.05
  10   9   4   15.47    0.94
 -11  -9  -4   15.68    1.09
  11   9   4   14.55    0.94
 -12  -9  -4   -0.28    0.52
  12   9   4    0.32    0.41
 -13  -9  -4    3.08    0.77
  13   9   4    1.36    0.47
  14   9   4    0.20    0.49
  13 -10  -4    0.75    0.57
  12 -10  -4   20.20    1.33
 -12  10   4   21.60    1.68
  11 -10  -4    0.30    0.46
 -11  10   4    0.14    0.73
  10 -10  -4   10.96    0.90
 -10  10   4   10.34    1.20
   9 -10  -4    6.94    0.73
  -9  10   4    7.92    1.05
   8 -10  -4    2.25    0.56
  -8  10   4    3.16    0.79
   7 -10  -4    2.13    0.53
   7 -10  -4    1.63    0.48
   6 -10  -4    3.85    0.56
   6 -10  -4    3.31    0.48
  -6  10   4    2.70    0.70
   5 -10  -4   17.94    0.92
   5 -10  -4   18.47    1.12
  -5  10   4   20.89    1.40
   4 -10  -4    4.62    0.48
   4 -10  -4    4.77    0.60
  -4  10   4    4.06    0.75
   3 -10  -4   26.23    1.35
   3 -10  -4   23.78    1.07
  -3  10   4   25.82    1.45
   2 -10  -4    9.18    0.61
   2 -10  -4    9.86    0.78
  -2  10   4    8.85    0.83
   1 -10  -4    1.80    0.49
   1 -10  -4    1.93    0.36
  -1  10   4    1.40    0.47
   0 -10  -4   34.11    1.63
   0 -10  -4   36.60    1.41
   0 -10  -4   31.30    1.35
   0  10   4   36.44    1.62
  -1 -10  -4    4.83    0.51
  -1 -10  -4    6.48    0.53
   1  10   4    6.26    0.64
   1  10   4    5.85    0.68
  -2 -10  -4  141.02    4.33
  -2 -10  -4  141.30    4.52
   2  10   4  146.00    4.84
  -3 -10  -4    6.84    0.60
  -3 -10  -4    6.06    0.56
   3  10   4    5.62    0.68
  -4 -10  -4    0.92    0.29
  -4 -10  -4    1.55    0.49
   4  10   4    1.06    0.38
  -5 -10  -4    6.05    0.64
  -5 -10  -4    4.07    0.50
   5  10   4    4.94    0.70
  -6 -10  -4   19.24    1.04
  -6 -10  -4   21.57    1.19
   6  10   4   18.76    1.23
  -7 -10  -4   74.70    2.65
  -7 -10  -4   75.62    2.88
   7  10   4   74.28    2.92
  -8 -10  -4   21.89    1.25
   8  10   4   18.53    1.06
   8  10   4   18.41    1.21
  -9 -10  -4   21.74    1.28
   9  10   4   19.74    1.12
 -10 -10  -4   17.54    1.18
  10  10   4   17.11    1.01
 -11 -10  -4    1.68    0.54
  11  10   4    1.20    0.42
 -12 -10  -4    4.88    0.81
  12  10   4    5.00    0.69
 -13 -10  -4    0.44    0.59
  12 -11  -4    0.52    0.55
 -12  11   4    0.58    0.87
  11 -11  -4   24.93    1.48
 -11  11   4   24.64    1.79
  10 -11  -4    1.18    0.45
 -10  11   4    0.59    0.73
   9 -11  -4   21.18    1.30
  -9  11   4   18.79    1.47
   8 -11  -4    0.79    0.41
  -8  11   4    0.13    0.59
   7 -11  -4    3.44    0.54
   7 -11  -4    2.78    0.60
  -7  11   4    3.19    0.83
   6 -11  -4   27.52    1.23
   6 -11  -4   27.73    1.49
  -6  11   4   28.52    1.74
   5 -11  -4    3.38    0.48
   5 -11  -4    2.64    0.56
  -5  11   4    1.93    0.70
   4 -11  -4   22.75    1.32
   4 -11  -4   22.26    1.06
  -4  11   4   22.78    1.47
   3 -11  -4    0.54    0.34
   3 -11  -4    0.74    0.29
  -3  11   4    0.74    0.52
   2 -11  -4    4.12    0.63
   2 -11  -4    2.82    0.46
  -2  11   4    4.46    0.74
   1 -11  -4  140.45    4.30
   1 -11  -4  143.40    4.90
  -1  11   4  139.37    5.04
   0 -11  -4   -0.01    0.28
   0 -11  -4    1.05    0.38
  -1 -11  -4   30.16    1.41
  -1 -11  -4   35.18    1.44
   1  11   4   34.19    1.62
   1  11   4   35.71    1.75
  -2 -11  -4   14.44    0.87
  -2 -11  -4   16.34    0.90
   2  11   4   15.34    1.08
  -3 -11  -4    1.40    0.42
  -3 -11  -4    1.62    0.52
   3  11   4    1.43    0.42
  -4 -11  -4    0.82    0.31
   4  11   4    0.63    0.38
  -5 -11  -4   36.60    1.59
  -5 -11  -4   42.50    1.79
   5  11   4   37.52    1.85
  -6 -11  -4   11.26    0.82
  -6 -11  -4   12.07    0.92
   6  11   4   12.35    1.04
  -7 -11  -4   25.03    1.43
  -7 -11  -4   27.41    1.32
   7  11   4   26.98    1.50
  -8 -11  -4   14.65    1.06
   8  11   4   13.76    0.91
   8  11   4   14.05    1.13
  -9 -11  -4    0.08    0.51
   9  11   4   -0.24    0.37
 -10 -11  -4    1.27    0.55
  10  11   4    1.80    0.45
 -11 -11  -4    0.76    0.59
  11  11   4    0.48    0.45
 -12 -11  -4    6.14    0.93
  12  11   4    7.55    0.77
  11 -12  -4    5.25    0.87
 -11  12   4    3.08    1.12
  10 -12  -4    0.79    0.53
 -10  12   4    2.26    0.84
   9 -12  -4    0.61    0.48
  -9  12   4    0.87    0.76
   8 -12  -4    0.67    0.45
  -8  12   4   -0.26    0.65
   7 -12  -4    0.24    0.43
  -7  12   4    0.17    0.60
   6 -12  -4    1.25    0.41
   6 -12  -4    1.84    0.50
  -6  12   4    0.84    0.63
   5 -12  -4    2.60    0.50
  -5  12   4    2.81    0.81
   4 -12  -4   17.12    1.15
   4 -12  -4   17.01    0.93
  -4  12   4   16.84    1.28
   3 -12  -4   -0.26    0.38
   3 -12  -4    0.23    0.31
  -3  12   4    0.38    0.52
   2 -12  -4    0.67    0.40
   2 -12  -4    1.13    0.34
  -2  12   4    0.49    0.52
   1 -12  -4    2.15    0.61
   1 -12  -4    1.17    0.32
  -1  12   4    0.82    0.51
   0 -12  -4   76.10    2.69
   0  12   4   83.67    3.13
   0  12   4   77.53    3.13
  -1 -12  -4    0.95    0.35
   1  12   4    1.12    0.38
  -2 -12  -4   34.71    1.51
   2  12   4   37.55    1.81
  -3 -12  -4   50.65    2.02
  -3 -12  -4   49.15    1.94
   3  12   4   49.69    2.23
  -4 -12  -4    2.75    0.62
  -4 -12  -4    2.63    0.48
   4  12   4    2.42    0.68
  -5 -12  -4    0.20    0.32
  -5 -12  -4    1.04    0.47
   5  12   4    0.92    0.46
  -6 -12  -4   28.80    1.39
  -6 -12  -4   29.84    1.51
   6  12   4   27.56    1.59
  -7 -12  -4   14.95    1.11
  -7 -12  -4   16.14    1.01
   7  12   4   18.21    1.23
  -8 -12  -4    4.34    0.76
   8  12   4    3.76    0.57
   9  12   4    2.87    0.58
 -10 -12  -4   -0.47    0.63
 -11 -12  -4    3.31    0.93
  11  12   4    1.53    0.50
  10 -13  -4   11.37    1.06
 -10  13   4   10.26    1.35
   9 -13  -4    5.89    0.86
  -9  13   4    5.24    1.10
   8 -13  -4   10.93    0.98
  -8  13   4   10.46    1.24
   7 -13  -4    1.17    0.49
  -7  13   4    1.25    0.75
   6 -13  -4    4.40    0.73
   6 -13  -4    4.77    0.63
  -6  13   4    3.51    0.91
   5 -13  -4    2.21    0.55
   5 -13  -4    3.04    0.55
  -5  13   4    2.83    0.87
   4 -13  -4    3.60    0.69
   4 -13  -4    4.18    0.55
  -4  13   4    4.37    0.88
   3 -13  -4   -0.11    0.44
   3 -13  -4    0.72    0.35
   2 -13  -4   25.71    1.56
   2 -13  -4   27.03    1.26
  -2  13   4   26.58    1.57
   1 -13  -4   -0.08    0.33
  -1  13   4    0.81    0.41
   0  13   4   -0.09    0.39
  -1 -13  -4   16.40    0.96
   1  13   4   15.21    1.12
  -2 -13  -4    1.16    0.36
   2  13   4    0.94    0.43
  -3 -13  -4    4.82    0.58
   3  13   4    4.78    0.78
  -4 -13  -4   16.78    1.01
   4  13   4   17.55    1.25
  -5 -13  -4    5.09    0.62
  -5 -13  -4    4.71    0.77
   5  13   4    4.30    0.87
  -6 -13  -4    3.73    0.77
  -6 -13  -4    2.65    0.54
   6  13   4    1.51    0.58
  -7 -13  -4    4.51    0.65
  -7 -13  -4    4.42    0.86
   7  13   4    4.09    0.90
  -8 -13  -4   -0.39    0.63
   8  13   4    0.05    0.42
  -9 -13  -4    0.33    0.65
 -10 -13  -4    0.37    0.68
  10  13   4    1.10    0.50
   9 -14  -4    1.52    0.61
  -9  14   4    0.63    0.89
   8 -14  -4    0.13    0.58
   7 -14  -4    2.77    0.81
  -7  14   4    2.53    0.85
   6 -14  -4    3.20    0.81
  -6  14   4    2.91    0.98
   5 -14  -4   17.48    1.27
   5 -14  -4   17.56    1.02
  -5  14   4   19.26    1.44
   4 -14  -4    5.02    0.63
   4 -14  -4    4.35    0.82
  -4  14   4    3.57    0.95
   3 -14  -4    3.20    0.78
   3 -14  -4    1.96    0.57
  -3  14   4    0.83    0.68
   2 -14  -4    1.28    0.39
  -2  14   4    0.54    0.45
   1 -14  -4    5.42    0.64
  -1  14   4    4.28    0.79
   0 -14  -4   11.29    0.83
   0  14   4   11.71    1.04
  -1 -14  -4    9.76    0.79
   1  14   4    9.84    0.97
  -2 -14  -4   19.63    1.13
   2  14   4   18.62    1.31
  -3 -14  -4   18.73    1.11
   3  14   4   17.71    1.28
  -4 -14  -4    6.46    0.69
   4  14   4    6.24    0.92
  -5 -14  -4    2.01    0.58
   5  14   4    0.91    0.56
  -6 -14  -4    2.49    0.61
   6  14   4    2.71    0.66
  -7 -14  -4    2.13    0.62
  -7 -14  -4    1.67    0.68
   7  14   4    1.02    0.66
  -8 -14  -4    2.23    0.67
  -8 -14  -4    1.85    0.72
   8  14   4    2.51    0.64
  -9 -14  -4   -0.40    0.74
   7 -15  -4    0.39    0.64
  -7  15   4   -0.14    0.86
   6 -15  -4   10.26    1.08
  -6  15   4   11.10    1.29
   5 -15  -4    2.09    0.61
   5 -15  -4    0.83    0.47
  -5  15   4    0.25    0.79
   4 -15  -4    0.07    0.45
   4 -15  -4    1.74    0.62
  -4  15   4    0.53    0.78
   3 -15  -4    1.11    0.62
   3 -15  -4    1.51    0.46
  -3  15   4    0.49    0.50
   2 -15  -4    2.80    0.64
  -2  15   4    2.78    0.79
   1 -15  -4   44.56    1.91
  -1  15   4   45.57    2.30
   0 -15  -4    0.92    0.45
   0  15   4    0.16    0.51
  -1 -15  -4    4.01    0.64
   1  15   4    2.66    0.80
  -2 -15  -4    3.70    0.66
   2  15   4    4.96    0.88
  -3 -15  -4    2.42    0.55
   3  15   4    2.88    0.89
  -4 -15  -4   -0.31    0.44
   4  15   4    0.10    0.59
  -5 -15  -4    0.43    0.45
  -6 -15  -4    0.59    0.47
   5 -16  -4    2.07    0.56
  -4  16   4    0.78    0.57
   3 -16  -4   -0.36    0.49
   2 -16  -4    5.43    0.73
  -2  16   4    3.74    0.87
  -1  16   4   -0.22    0.57
   0 -16  -4   57.94    2.30
   0  16   4   51.98    2.60
  -1 -16  -4    0.26    0.48
   1  16   4    0.95    0.58
  -2 -16  -4   19.10    1.19
   2  16   4   20.11    1.44
  -3 -16  -4    0.77    0.48
   3  16   4    0.13    0.64
  -4 -16  -4    0.88    0.53
   4  16   4    0.34    0.67
  -2 -14   5   15.02    1.06
   1  14  -5    4.73    1.08
  -1 -14   5    4.39    0.71
   0  14  -5    4.68    1.04
   0 -14   5    4.84    0.71
  -1  14  -5    0.72    0.62
  -2  14  -5    2.97    0.97
   2 -14   5    3.44    0.68
  -3  14  -5    1.37    0.64
   3 -14   5    0.37    0.45
  -4  14  -5    0.29    0.62
  -5  14  -5    3.66    0.99
   5 -14   5    3.21    0.68
  -6  14  -5    1.51    0.69
  -5 -13   5    0.68    0.51
   4  13  -5    1.43    0.71
  -4 -13   5    2.63    0.65
   3  13  -5    0.28    0.64
  -3 -13   5    0.59    0.46
   2  13  -5   -0.39    0.62
  -2 -13   5    0.09    0.42
   1  13  -5   16.35    1.35
  -1 -13   5   13.41    0.99
   0  13  -5    0.39    0.56
   0 -13   5   -0.23    0.40
  -1  13  -5    8.10    1.01
   1 -13   5    8.66    0.79
  -2  13  -5    8.26    1.04
   2 -13   5    9.54    0.83
   3 -13   5    0.44    0.41
  -4  13  -5    1.17    0.57
   4 -13   5    0.28    0.41
  -5  13  -5    1.01    0.58
   5 -13   5    1.94    0.60
  -6  13  -5   11.18    1.10
   6 -13   5   12.25    0.93
  -7  13  -5    0.26    0.60
   7 -13   5    0.22    0.47
  -8  13  -5   11.70    1.37
  -8  13  -5   10.19    1.15
   8 -13   5    9.56    0.87
   6  12  -5    9.08    1.21
  -6 -12   5   10.29    0.87
   5  12  -5    0.20    0.67
  -5 -12   5    0.19    0.45
   4  12  -5    0.40    0.61
  -4 -12   5    0.83    0.44
   3  12  -5   25.63    1.72
  -3 -12   5   23.50    1.27
   2  12  -5    0.12    0.56
  -2 -12   5    1.00    0.41
   1  12  -5    1.69    0.57
  -1 -12   5    2.52    0.51
   0  12  -5   13.46    1.21
   0 -12   5   13.96    0.91
  -1  12  -5    1.25    0.54
   1 -12   5    1.23    0.38
  -2  12  -5    0.62    0.51
  -3  12  -5    2.52    0.75
   3 -12   5    2.76    0.56
  -4  12  -5    5.11    0.85
   4 -12   5    5.68    0.65
  -5  12  -5    2.41    0.56
   5 -12   5    2.54    0.57
  -6  12  -5    1.17    0.80
  -6  12  -5    0.48    0.52
   6 -12   5    0.94    0.41
  -7  12  -5    0.91    0.80
  -7  12  -5   -0.10    0.55
  -8  12  -5    1.41    0.82
  -8  12  -5    0.64    0.58
   8 -12   5    0.62    0.45
  -9  12  -5    4.54    0.93
  -9  12  -5    3.51    1.18
   9 -12   5    3.94    0.70
 -10  12  -5    4.77    1.22
 -10  12  -5    1.20    0.67
  10 -12   5    2.32    0.71
   8  11  -5    1.71    0.78
  -8 -11   5    1.78    0.62
  -8 -11   5    1.91    0.54
   7  11  -5    2.74    0.76
  -7 -11   5    2.62    0.66
   6  11  -5    5.83    1.07
  -6 -11   5    9.55    0.89
  -6 -11   5    7.98    0.76
   5  11  -5   14.55    1.36
  -5 -11   5   16.71    1.08
  -5 -11   5   14.69    0.98
   4  11  -5    2.38    0.67
  -4 -11   5    1.69    0.52
   3  11  -5    4.64    0.88
  -3 -11   5    4.31    0.58
   2  11  -5   14.76    1.22
  -2 -11   5   14.12    0.95
   1  11  -5   13.20    1.17
  -1 -11   5   12.55    0.86
   0  11  -5    0.38    0.46
   0 -11   5    0.12    0.33
  -1  11  -5   38.20    2.01
   1 -11   5   35.22    1.59
  -2  11  -5   13.13    1.09
   2 -11   5   13.39    0.87
  -3  11  -5    0.47    0.45
   3 -11   5    0.57    0.35
  -4  11  -5    9.36    0.90
   4 -11   5    9.78    0.76
  -5  11  -5    2.13    0.70
  -5  11  -5    1.44    0.47
   5 -11   5    1.08    0.38
  -6  11  -5    1.85    0.53
  -6  11  -5    2.50    0.75
   6 -11   5    2.59    0.55
  -7  11  -5    8.08    1.07
  -7  11  -5    6.75    0.89
   7 -11   5    7.31    0.71
  -8  11  -5    2.87    0.80
  -8  11  -5    5.10    1.06
   8 -11   5    4.64    0.65
  -9  11  -5   14.46    1.17
  -9  11  -5   18.93    1.51
   9 -11   5   15.13    1.04
 -10  11  -5    1.61    0.61
 -10  11  -5    1.56    0.84
  10 -11   5    1.56    0.46
 -11  11  -5   10.56    1.31
  11 -11   5    8.79    0.85
   9  10  -5    5.78    0.79
   9  10  -5    5.12    1.06
  -9 -10   5    6.27    0.89
  -9 -10   5    8.08    0.82
   8  10  -5    2.22    0.73
  -8 -10   5    1.60    0.49
  -8 -10   5    1.73    0.56
   7  10  -5   25.55    1.77
  -7 -10   5   28.37    1.50
  -7 -10   5   28.08    1.38
   6  10  -5    4.76    0.98
  -6 -10   5    3.52    0.68
  -6 -10   5    3.81    0.59
   5  10  -5    1.35    0.60
  -5 -10   5    0.08    0.46
  -5 -10   5    1.36    0.42
   4  10  -5    0.04    0.51
  -4 -10   5    1.08    0.36
  -4 -10   5    0.73    0.45
   3  10  -5    0.19    0.50
  -3 -10   5    0.96    0.33
  -3 -10   5    0.97    0.43
   2  10  -5   34.29    1.88
  -2 -10   5   31.59    1.46
   1  10  -5    5.96    0.85
  -1 -10   5    4.93    0.58
   0  10  -5    3.20    0.74
   0 -10   5    2.84    0.46
  -1  10  -5    0.27    0.44
   1 -10   5    1.04    0.34
  -2  10  -5   23.48    1.45
   2 -10   5   23.43    1.16
  -3  10  -5    2.15    0.56
   3 -10   5    1.93    0.47
  -4  10  -5    2.76    0.65
  -4  10  -5    2.67    0.70
   4 -10   5    3.57    0.52
  -5  10  -5    0.01    0.60
  -5  10  -5   -0.13    0.41
   5 -10   5    0.39    0.30
  -6  10  -5    0.00    0.61
  -6  10  -5    0.26    0.41
   6 -10   5   -0.24    0.32
  -7  10  -5    0.75    0.64
  -7  10  -5    2.33    0.67
   7 -10   5    0.46    0.33
  -8  10  -5    3.14    0.73
  -8  10  -5    3.20    0.91
   8 -10   5    2.73    0.56
  -9  10  -5    6.59    1.06
  -9  10  -5    6.59    0.89
   9 -10   5    7.21    0.71
 -10  10  -5   24.28    1.73
 -10  10  -5   23.36    1.45
  10 -10   5   20.91    1.22
 -11  10  -5    1.98    0.83
  11 -10   5    2.20    0.63
 -12  10  -5   27.35    1.93
  12 -10   5   26.06    1.41
  10   9  -5    3.09    0.99
  10   9  -5    3.04    0.76
 -10  -9   5    2.62    0.76
   9   9  -5    1.58    0.51
   9   9  -5    1.13    0.64
  -9  -9   5    1.60    0.54
   8   9  -5    1.56    0.65
  -8  -9   5    2.36    0.60
  -8  -9   5    1.86    0.54
   7   9  -5   17.68    1.43
  -7  -9   5   19.39    1.17
  -7  -9   5   18.60    1.07
   6   9  -5   17.47    1.36
  -6  -9   5   14.87    0.93
  -6  -9   5   15.65    1.04
   5   9  -5   -0.11    0.51
  -5  -9   5    1.63    0.45
  -5  -9   5    0.65    0.41
   4   9  -5    0.93    0.53
  -4  -9   5    0.90    0.32
  -4  -9   5    1.50    0.42
   3   9  -5    0.31    0.44
  -3  -9   5    0.20    0.37
   2   9  -5    3.22    0.76
  -2  -9   5    3.36    0.55
  -2  -9   5    3.12    0.50
   1   9  -5  117.19    4.31
  -1  -9   5  115.81    3.80
  -1  -9   5  113.30    3.66
   0   9  -5    0.51    0.42
   0  -9   5    1.10    0.31
  -1   9  -5   48.10    2.21
   1  -9   5   46.51    1.80
  -2   9  -5    4.28    0.69
   2  -9   5    3.08    0.47
  -3   9  -5   -0.22    0.53
   3  -9   5   -0.22    0.27
  -4   9  -5   53.25    2.43
  -4   9  -5   52.57    2.31
   4  -9   5   52.33    1.99
  -5   9  -5   14.53    1.18
  -5   9  -5   13.28    1.00
   5  -9   5   15.49    0.90
  -6   9  -5   45.29    2.25
  -6   9  -5   45.01    2.05
   6  -9   5   43.92    1.79
  -7   9  -5    3.96    0.82
  -7   9  -5    2.75    0.65
   7  -9   5    3.75    0.52
  -8   9  -5   30.89    1.65
  -8   9  -5   33.30    1.92
   8  -9   5   32.22    1.48
  -9   9  -5    5.87    0.98
   9  -9   5    4.27    0.85
   9  -9   5    6.62    0.67
 -10   9  -5   28.07    1.84
  10  -9   5   24.88    1.31
  10  -9   5   26.78    1.58
 -11   9  -5    2.76    0.99
  11  -9   5    2.75    0.59
 -12   9  -5    0.43    0.79
  12  -9   5    0.79    0.45
 -13   9  -5    2.43    0.88
  13  -9   5    1.04    0.52
  11   8  -5    0.70    0.65
 -11  -8   5    1.63    0.57
  10   8  -5    5.46    0.88
  10   8  -5    4.88    0.72
 -10  -8   5    4.80    0.78
   9   8  -5   14.43    0.94
   9   8  -5   14.01    1.13
  -9  -8   5   14.16    1.04
   8   8  -5    1.66    0.59
  -8  -8   5    2.62    0.54
  -8  -8   5    2.34    0.62
   7   8  -5    6.58    0.94
  -7  -8   5    6.16    0.62
  -7  -8   5    5.63    0.69
   6   8  -5   45.88    2.34
  -6  -8   5   48.56    2.05
  -6  -8   5   50.22    1.89
   5   8  -5   11.56    1.11
  -5  -8   5   11.35    0.84
  -5  -8   5   11.27    0.76
   4   8  -5    0.41    0.46
  -4  -8   5    0.77    0.39
  -4  -8   5    1.12    0.31
   3   8  -5   38.63    2.05
  -3  -8   5   42.08    1.62
  -3  -8   5   40.57    1.71
   2   8  -5    3.20    0.71
  -2  -8   5    3.84    0.47
  -2  -8   5    4.19    0.52
   1   8  -5    4.89    0.77
  -1  -8   5    3.79    0.45
  -1  -8   5    3.34    0.50
   0   8  -5   13.54    1.06
   0  -8   5   11.74    0.73
   0  -8   5   12.51    0.75
  -1   8  -5   -0.07    0.34
  -1   8  -5    0.04    0.42
   1  -8   5    0.03    0.23
  -2   8  -5    0.29    0.35
  -2   8  -5   -0.23    0.45
   2  -8   5    0.03    0.26
  -3   8  -5    1.02    0.38
  -3   8  -5    0.04    0.49
   3  -8   5    0.40    0.27
  -4   8  -5    3.50    0.82
  -4   8  -5    5.54    0.67
   4  -8   5    5.43    0.54
  -5   8  -5    8.08    0.78
  -5   8  -5    8.84    1.00
   5  -8   5   10.68    0.72
  -6   8  -5   11.99    1.10
  -6   8  -5   10.18    0.84
   6  -8   5    9.88    0.73
  -7   8  -5    0.71    0.39
  -7   8  -5    0.80    0.57
   7  -8   5    0.32    0.30
  -8   8  -5    6.58    0.95
   8  -8   5    6.22    0.78
   8  -8   5    6.41    0.64
  -9   8  -5   16.98    1.40
   9  -8   5   19.03    1.17
   9  -8   5   17.98    1.04
 -10   8  -5    9.93    1.16
  10  -8   5   10.89    0.81
  10  -8   5   10.14    0.90
 -11   8  -5   18.07    1.48
  11  -8   5   18.46    1.08
 -12   8  -5    3.11    0.99
  12  -8   5    2.09    0.50
 -13   8  -5    4.10    1.07
  13  -8   5    3.61    0.65
 -14   8  -5    1.88    0.86
  14  -8   5    1.37    0.53
  12   7  -5    6.02    1.00
  11   7  -5    8.41    0.97
 -11  -7   5    8.64    0.86
  10   7  -5   -0.19    0.44
  10   7  -5   -0.26    0.52
 -10  -7   5    1.18    0.46
   9   7  -5    1.55    0.50
   9   7  -5    1.15    0.40
  -9  -7   5    2.51    0.61
   8   7  -5    6.30    0.81
  -8  -7   5    6.55    0.62
  -8  -7   5    7.43    0.74
   7   7  -5    8.50    0.96
  -7  -7   5    8.59    0.69
  -7  -7   5   10.05    0.81
   6   7  -5    2.23    0.73
  -6  -7   5    1.48    0.42
   5   7  -5   82.03    3.33
  -5  -7   5   84.07    2.99
  -5  -7   5   81.44    2.74
   4   7  -5    0.70    0.45
  -4  -7   5    0.14    0.33
  -4  -7   5    0.79    0.28
   3   7  -5    7.91    0.89
  -3  -7   5    8.70    0.59
  -3  -7   5    8.91    0.69
   2   7  -5   25.16    1.47
  -2  -7   5   24.65    1.09
  -2  -7   5   24.53    1.16
   1   7  -5    1.16    0.42
  -1  -7   5    1.38    0.34
  -1  -7   5    0.97    0.30
   0   7  -5    0.06    0.37
   0   7  -5    0.16    0.42
   0  -7   5    0.73    0.25
   0  -7   5    0.37    0.26
  -1   7  -5    0.63    0.38
  -1   7  -5    0.04    0.41
   1  -7   5    0.65    0.25
   1  -7   5    1.05    0.34
  -2   7  -5    6.43    0.71
  -2   7  -5    7.66    0.76
   2  -7   5    5.91    0.45
   2  -7   5    5.98    0.52
  -3   7  -5    4.88    0.73
  -3   7  -5    5.08    0.61
   3  -7   5    5.19    0.48
  -4   7  -5    8.36    0.88
  -4   7  -5    7.70    0.72
   4  -7   5   10.21    0.66
  -5   7  -5    4.18    0.60
  -5   7  -5    3.72    0.77
   5  -7   5    4.60    0.51
  -6   7  -5    8.33    0.73
  -6   7  -5    8.43    0.96
   6  -7   5    8.60    0.64
  -7   7  -5   12.67    1.16
   7  -7   5   12.68    0.82
   7  -7   5   12.45    0.94
  -8   7  -5   66.29    3.12
   8  -7   5   71.52    2.50
   8  -7   5   75.08    2.78
  -9   7  -5    0.54    0.56
   9  -7   5   -0.11    0.39
   9  -7   5    0.73    0.32
 -10   7  -5    0.07    0.58
  10  -7   5    0.12    0.31
  10  -7   5    0.40    0.43
 -11   7  -5    6.05    0.99
  11  -7   5    4.53    0.59
 -12   7  -5   13.64    1.33
  12  -7   5   13.83    0.95
 -13   7  -5    7.06    1.13
  13  -7   5    5.00    0.71
 -14   7  -5   -0.50    0.81
  14  -7   5    0.16    0.47
  15  -7   5    8.43    0.92
  12   6  -5    2.59    0.81
 -12  -6   5    1.55    0.57
  11   6  -5    0.22    0.51
 -11  -6   5   -0.03    0.48
  10   6  -5    7.65    0.80
  10   6  -5    7.73    0.69
 -10  -6   5    7.10    0.75
   9   6  -5    9.04    0.70
   9   6  -5    7.82    0.78
  -9  -6   5    9.01    0.79
   8   6  -5    3.21    0.63
   8   6  -5    3.20    0.50
  -8  -6   5    3.55    0.60
   7   6  -5   29.82    1.62
  -7  -6   5   29.01    1.49
  -7  -6   5   30.66    1.31
   6   6  -5    2.50    0.68
  -6  -6   5    3.56    0.56
  -6  -6   5    2.84    0.47
   5   6  -5   18.07    1.24
  -5  -6   5   17.28    0.89
  -5  -6   5   17.98    1.03
   4   6  -5    2.72    0.67
  -4  -6   5    1.68    0.45
  -4  -6   5    2.11    0.38
   3   6  -5   15.49    1.12
  -3  -6   5   15.09    0.87
  -3  -6   5   13.28    0.74
   2   6  -5    2.41    0.64
  -2  -6   5    2.61    0.42
  -2  -6   5    2.05    0.36
   1   6  -5    0.21    0.34
   1   6  -5   -0.12    0.32
  -1  -6   5    0.07    0.20
  -1  -6   5   -0.11    0.22
   0   6  -5   27.52    1.47
   0   6  -5   27.53    1.32
   0  -6   5   27.42    1.13
   0  -6   5   30.61    1.16
  -1   6  -5    4.43    0.63
  -1   6  -5    4.04    0.57
   1  -6   5    4.09    0.38
   1  -6   5    2.94    0.39
  -2   6  -5   37.62    1.72
  -2   6  -5   37.38    1.68
   2  -6   5   35.91    1.30
   2  -6   5   36.68    1.39
  -3   6  -5   12.63    0.88
  -3   6  -5   14.86    0.98
   3  -6   5   12.92    0.59
   3  -6   5   13.08    0.73
  -4   6  -5   13.91    1.03
  -4   6  -5   13.00    0.90
   4  -6   5   15.03    0.79
  -5   6  -5   22.00    1.15
  -5   6  -5   20.87    1.35
   5  -6   5   21.26    1.00
  -6   6  -5   48.43    2.31
  -6   6  -5   51.35    2.02
   6  -6   5   48.41    1.80
  -7   6  -5    0.25    0.51
   7  -6   5    0.82    0.32
  -8   6  -5   15.41    1.25
   8  -6   5   14.45    0.89
   8  -6   5   14.37    0.85
  -9   6  -5   36.39    2.00
   9  -6   5   34.96    1.58
   9  -6   5   34.68    1.49
 -10   6  -5   11.63    1.13
  10  -6   5   11.51    0.81
  10  -6   5   10.33    0.79
 -11   6  -5    0.77    0.66
  11  -6   5    0.92    0.37
 -12   6  -5   29.25    1.93
  12  -6   5   32.29    1.46
 -13   6  -5   23.45    1.72
  13  -6   5   23.07    1.24
 -14   6  -5    6.00    1.16
  14  -6   5    7.25    0.75
 -15   6  -5    6.30    1.21
  15  -6   5    5.76    0.76
  13   5  -5    3.26    0.82
 -13  -5   5    5.23    0.81
  12   5  -5    2.67    0.77
 -12  -5   5    2.81    0.69
  11   5  -5    0.54    0.46
 -11  -5   5    0.02    0.44
  10   5  -5    7.23    0.73
 -10  -5   5    6.75    0.74
   9   5  -5    7.65    0.70
   9   5  -5    7.15    0.62
  -9  -5   5    8.12    0.76
   8   5  -5    8.10    0.77
   8   5  -5    8.77    0.64
  -8  -5   5    8.76    0.78
   7   5  -5   52.72    2.25
  -7  -5   5   53.98    1.90
  -7  -5   5   52.01    2.14
   6   5  -5   46.54    2.13
  -6  -5   5   49.65    1.76
  -6  -5   5   50.43    1.99
   5   5  -5   14.42    1.04
  -5  -5   5   12.36    0.83
  -5  -5   5   13.59    0.72
   4   5  -5    0.25    0.32
  -4  -5   5   -0.10    0.20
  -4  -5   5    0.44    0.26
   3   5  -5   30.00    1.56
  -3  -5   5   32.06    1.21
  -3  -5   5   31.95    1.33
   2   5  -5    2.32    0.56
  -2  -5   5    0.64    0.29
  -2  -5   5    0.94    0.30
   1   5  -5  111.64    3.96
   1   5  -5  118.19    4.02
  -1  -5   5  118.59    3.46
  -1  -5   5  114.76    3.61
   0   5  -5    1.32    0.38
   0   5  -5    1.07    0.37
   0  -5   5    0.82    0.21
   0  -5   5    1.20    0.29
  -1   5  -5   11.49    0.89
  -1   5  -5   13.44    0.86
   1  -5   5   11.75    0.62
   1  -5   5   10.96    0.64
  -2   5  -5  238.22    7.46
  -2   5  -5  234.75    8.08
   2  -5   5  243.30    6.80
   2  -5   5  244.90    6.96
   3  -5   5    4.07    0.35
   3  -5   5    3.20    0.42
  -4   5  -5  423.92   12.58
  -4   5  -5  410.32   13.86
   4  -5   5  421.48   11.67
   4  -5   5  431.54   11.98
  -5   5  -5   38.04    1.66
  -5   5  -5   40.75    1.98
   5  -5   5   43.76    1.52
   5  -5   5   39.77    1.30
  -6   5  -5    7.29    0.87
   6  -5   5    6.92    0.54
   6  -5   5    7.30    0.62
  -7   5  -5   25.40    1.57
   7  -5   5   26.39    1.16
   7  -5   5   27.22    1.22
  -8   5  -5    0.52    0.53
   8  -5   5    0.98    0.30
   8  -5   5    1.42    0.43
  -9   5  -5   30.72    1.82
   9  -5   5   33.03    1.40
   9  -5   5   29.81    1.34
 -10   5  -5   18.51    1.40
  10  -5   5   18.64    1.00
 -11   5  -5    2.94    0.83
  11  -5   5    3.25    0.54
 -12   5  -5    0.17    0.65
  12  -5   5   -0.09    0.32
 -13   5  -5   15.62    1.35
  13  -5   5   14.39    0.95
 -14   5  -5    7.71    1.11
  14  -5   5    6.67    0.73
 -15   5  -5    0.53    0.86
  15  -5   5   -0.24    0.46
  16  -5   5    0.48    0.54
  13   4  -5   12.98    1.01
 -13  -4   5   13.39    1.05
  12   4  -5    0.53    0.46
 -12  -4   5    1.31    0.50
  11   4  -5    0.30    0.42
 -11  -4   5    0.55    0.43
  10   4  -5    0.20    0.38
 -10  -4   5    0.49    0.40
   9   4  -5   67.54    2.35
   9   4  -5   71.59    2.73
  -9  -4   5   69.95    2.71
   8   4  -5   26.21    1.15
   8   4  -5   24.73    1.33
  -8  -4   5   28.80    1.41
   7   4  -5   44.58    1.90
   7   4  -5   44.02    1.61
  -7  -4   5   43.17    1.84
   6   4  -5   86.46    3.15
  -6  -4   5   84.54    3.01
  -6  -4   5   89.25    2.74
   5   4  -5    3.55    0.59
  -5  -4   5    2.60    0.34
  -5  -4   5    2.16    0.45
   4   4  -5    0.64    0.32
  -4  -4   5    0.70    0.28
  -4  -4   5    0.64    0.21
   3   4  -5   13.04    0.60
   3   4  -5   12.51    0.90
  -3  -4   5   12.48    0.64
  -3  -4   5   13.68    0.77
   2   4  -5    1.79    0.51
   2   4  -5    1.61    0.32
  -2  -4   5    1.94    0.35
  -2  -4   5    1.83    0.26
   1   4  -5    3.93    0.42
   1   4  -5    3.59    0.54
  -1  -4   5    4.52    0.35
  -1  -4   5    3.73    0.38
   0   4  -5    3.20    0.46
   0   4  -5    4.50    0.54
   0  -4   5    3.35    0.31
   0  -4   5    4.01    0.36
  -1   4  -5    4.03    0.53
  -1   4  -5    3.18    0.51
   1  -4   5    3.41    0.33
   1  -4   5    4.01    0.34
  -2   4  -5    0.34    0.26
  -2   4  -5   -0.18    0.35
   2  -4   5    0.44    0.18
   2  -4   5    0.43    0.18
  -3   4  -5  143.24    4.88
  -3   4  -5  139.83    4.40
   3  -4   5  132.79    3.98
   3  -4   5  129.23    4.00
  -4   4  -5   32.46    1.37
  -4   4  -5   31.03    1.61
   4  -4   5   31.61    1.08
   4  -4   5   32.91    1.22
  -5   4  -5  334.39   10.11
  -5   4  -5  328.86   11.27
   5  -4   5  347.61    9.44
   5  -4   5  343.39    9.63
  -6   4  -5   21.57    1.35
   6  -4   5   20.18    0.78
   6  -4   5   22.05    0.96
   6  -4   5   22.26    1.02
  -7   4  -5    2.35    0.68
   7  -4   5    1.93    0.27
   7  -4   5    1.70    0.37
   7  -4   5    2.30    0.38
  -8   4  -5    6.09    0.88
   8  -4   5    6.10    0.54
   8  -4   5    5.76    0.50
  -9   4  -5    4.26    0.83
   9  -4   5    5.68    0.55
   9  -4   5    5.18    0.50
 -10   4  -5   94.17    3.91
  10  -4   5   92.29    3.03
 -11   4  -5   35.50    2.01
  11  -4   5   35.77    1.50
 -12   4  -5   44.76    2.36
  12  -4   5   44.92    1.81
 -13   4  -5    3.85    0.90
  13  -4   5    1.86    0.53
  14  -4   5    0.09    0.40
 -15   4  -5    7.50    1.21
  15  -4   5    6.81    0.74
 -16   4  -5    0.86    0.93
  16  -4   5    0.32    0.50
  14   3  -5    3.92    0.84
  13   3  -5    5.77    0.76
 -13  -3   5    6.12    0.80
  12   3  -5    3.32    0.65
 -12  -3   5    4.62    0.70
  11   3  -5    6.66    0.68
 -11  -3   5    7.39    0.74
  10   3  -5    0.61    0.34
 -10  -3   5    0.32    0.39
   9   3  -5    3.78    0.46
   9   3  -5    3.23    0.54
  -9  -3   5    3.45    0.58
   8   3  -5   39.41    1.73
   8   3  -5   40.05    1.47
  -8  -3   5   39.31    1.72
   7   3  -5   16.61    0.95
   7   3  -5   15.65    0.77
  -7  -3   5   14.86    0.94
   6   3  -5   31.66    1.40
  -6  -3   5   29.36    1.15
  -6  -3   5   31.21    1.38
   5   3  -5   39.34    1.62
  -5  -3   5   34.93    1.39
  -5  -3   5   38.86    1.34
  -5  -3   5   38.94    1.55
   4   3  -5   28.42    1.12
   4   3  -5   31.09    1.39
  -4  -3   5   29.82    1.08
  -4  -3   5   29.16    1.25
   3   3  -5    6.24    0.58
   3   3  -5    4.67    0.36
  -3  -3   5    5.52    0.37
  -3  -3   5    5.00    0.46
   2   3  -5    0.62    0.27
   2   3  -5    0.80    0.22
  -2  -3   5    0.85    0.21
  -2  -3   5    0.78    0.24
   1   3  -5   15.51    0.76
   1   3  -5   16.37    0.91
  -1  -3   5   15.78    0.74
  -1  -3   5   15.17    0.64
   0   3  -5    0.75    0.26
   0   3  -5    0.34    0.25
   0  -3   5    0.37    0.15
   0  -3   5    0.58    0.20
  -1   3  -5  171.61    5.50
   1  -3   5  174.66    5.17
   1  -3   5  182.01    4.98
  -2   3  -5   53.59    2.18
  -2   3  -5   51.73    1.97
   2  -3   5   54.68    1.73
   2  -3   5   55.61    1.73
  -3   3  -5    6.28    0.67
  -3   3  -5    5.10    0.50
   3  -3   5    6.81    0.37
   3  -3   5    6.76    0.42
  -4   3  -5   18.78    1.19
  -4   3  -5   22.36    0.98
   4  -3   5   21.21    0.87
   4  -3   5   22.04    0.79
  -5   3  -5  116.32    4.40
  -5   3  -5  118.33    3.80
   5  -3   5  121.28    3.55
   5  -3   5  123.02    3.56
  -6   3  -5    2.74    0.61
  -6   3  -5    3.50    0.27
   6  -3   5    3.07    0.37
   6  -3   5    2.98    0.35
  -7   3  -5    3.28    0.69
  -7   3  -5    4.27    0.32
   7  -3   5    4.49    0.44
   7  -3   5    4.14    0.39
  -8   3  -5   81.65    3.46
  -8   3  -5   86.50    2.63
   8  -3   5   85.50    2.80
   8  -3   5   84.55    2.71
  -9   3  -5   28.14    1.67
   9  -3   5   27.98    1.16
   9  -3   5   27.55    1.19
 -10   3  -5    1.29    0.59
  10  -3   5    1.05    0.33
 -11   3  -5    2.13    0.64
  11  -3   5    1.69    0.42
 -12   3  -5   41.97    2.26
  12  -3   5   42.58    1.72
  13  -3   5    5.35    0.60
 -14   3  -5    4.36    1.02
  14  -3   5    5.95    0.65
 -15   3  -5    6.89    1.18
  15  -3   5    6.56    0.72
 -16   3  -5    2.62    0.98
  14   2  -5    0.45    0.52
 -14  -2   5    1.54    0.57
  13   2  -5   13.06    0.95
 -13  -2   5   15.40    1.08
  12   2  -5   19.14    1.08
 -12  -2   5   18.48    1.17
  11   2  -5    0.70    0.35
 -11  -2   5    1.20    0.43
  10   2  -5   22.42    1.19
 -10  -2   5   24.56    1.30
   9   2  -5    0.07    0.24
   9   2  -5    0.13    0.28
  -9  -2   5    0.59    0.34
   8   2  -5    0.87    0.28
   8   2  -5    0.97    0.26
  -8  -2   5    1.05    0.38
   7   2  -5    1.50    0.30
   7   2  -5    1.75    0.40
  -7  -2   5    1.05    0.37
   6   2  -5    5.00    0.47
   6   2  -5    4.44    0.38
  -6  -2   5    5.88    0.50
  -6  -2   5    5.62    0.58
   5   2  -5    2.98    0.37
  -5  -2   5    2.07    0.35
  -5  -2   5    2.40    0.41
  -5  -2   5    2.12    0.28
   4   2  -5    0.86    0.30
  -4  -2   5    1.67    0.26
  -4  -2   5    0.92    0.31
   3   2  -5    1.61    0.27
  -3  -2   5    0.99    0.26
  -3  -2   5    1.11    0.20
   2   2  -5   32.85    1.30
   2   2  -5   30.06    1.18
  -2  -2   5   30.09    1.19
  -2  -2   5   29.47    1.01
   1   2  -5   18.48    0.85
   1   2  -5   20.05    0.94
  -1  -2   5   19.71    0.71
  -1  -2   5   19.08    0.83
   0   2  -5  161.80    5.73
   0   2  -5  178.23    5.34
   0  -2   5  185.03    5.13
   0  -2   5  167.46    4.83
  -1   2  -5   62.14    2.18
  -1   2  -5   61.35    2.37
   1  -2   5   64.48    2.01
   1  -2   5   65.43    1.92
  -2   2  -5    1.00    0.31
   2  -2   5   -0.03    0.12
   2  -2   5   -0.01    0.13
  -3   2  -5  177.98    5.42
  -3   2  -5  177.04    6.09
   3  -2   5  179.76    5.02
   3  -2   5  177.01    5.16
  -4   2  -5   16.34    1.02
  -4   2  -5   16.51    0.75
   4  -2   5   15.71    0.64
   4  -2   5   15.83    0.69
  -5   2  -5   18.72    0.71
  -5   2  -5   17.62    1.12
   5  -2   5   19.03    0.79
   5  -2   5   19.07    0.80
  -6   2  -5  135.95    5.06
  -6   2  -5  145.47    4.13
   6  -2   5  140.83    4.27
   6  -2   5  135.91    4.07
  -7   2  -5    0.51    0.19
   7  -2   5    0.42    0.18
   7  -2   5    0.35    0.19
  -8   2  -5    1.03    0.47
  -8   2  -5    0.24    0.19
   8  -2   5    0.29    0.19
   8  -2   5    0.59    0.22
  -9   2  -5   85.44    2.67
  -9   2  -5   76.03    3.40
   9  -2   5   88.09    2.72
   9  -2   5   81.58    2.68
 -10   2  -5    6.70    0.93
 -10   2  -5    6.65    0.51
  10  -2   5    7.84    0.61
 -11   2  -5    0.58    0.58
  11  -2   5    0.85    0.29
 -12   2  -5    2.28    0.81
  12  -2   5    2.66    0.46
 -13   2  -5   35.07    2.06
  13  -2   5   35.68    1.56
 -14   2  -5   35.67    2.06
  14  -2   5   34.37    1.57
 -15   2  -5    6.50    1.17
  15  -2   5    5.05    0.68
 -16   2  -5    9.05    1.34
  16  -2   5    8.62    0.80
  14   1  -5    7.31    0.85
 -14  -1   5   10.32    0.93
  13   1  -5   18.91    1.13
 -13  -1   5   21.89    1.28
  12   1  -5    7.27    0.72
 -12  -1   5    7.57    0.76
  11   1  -5    5.31    0.59
 -11  -1   5    7.69    0.72
  10   1  -5    1.49    0.46
 -10  -1   5    2.13    0.52
   9   1  -5    8.88    0.65
   9   1  -5    8.55    0.55
  -9  -1   5    9.26    0.77
   8   1  -5   10.24    0.69
   8   1  -5    9.18    0.53
  -8  -1   5    9.87    0.78
   7   1  -5   29.34    1.07
   7   1  -5   28.29    1.27
  -7  -1   5   28.06    1.29
  -7  -1   5   30.03    1.34
   6   1  -5    5.22    0.47
   6   1  -5    5.40    0.36
  -6  -1   5    6.29    0.57
  -6  -1   5    6.02    0.52
   5   1  -5   62.51    2.19
   5   1  -5   65.09    1.90
  -5  -1   5   59.17    2.23
  -5  -1   5   59.63    2.15
   4   1  -5   23.54    1.02
   4   1  -5   23.55    1.00
  -4  -1   5   22.33    1.02
  -4  -1   5   24.64    0.84
   3   1  -5   70.04    2.42
   3   1  -5   68.30    2.33
  -3  -1   5   68.07    2.29
  -3  -1   5   70.89    2.04
   2   1  -5   26.31    1.06
   2   1  -5   26.05    1.06
  -2  -1   5   26.24    0.86
  -2  -1   5   26.48    1.05
   1   1  -5   63.72    2.37
   1   1  -5   67.74    2.25
  -1  -1   5   69.98    2.20
  -1  -1   5   69.78    1.97
   0   1  -5    0.19    0.20
   0   1  -5    0.22    0.17
   0  -1   5    0.14    0.10
   0  -1   5    0.15    0.15
  -1   1  -5  408.52   11.32
   1  -1   5  371.43   10.51
   1  -1   5  381.11   11.01
  -2   1  -5  405.92   13.05
  -2   1  -5  394.21   11.74
   2  -1   5  400.43   10.96
   2  -1   5  411.62   11.45
  -3   1  -5   22.18    1.12
  -3   1  -5   20.97    0.83
   3  -1   5   18.86    0.77
   3  -1   5   18.47    0.75
  -4   1  -5  364.15   10.37
  -4   1  -5  351.98   11.94
  -4   1  -5  371.00   10.66
   4  -1   5  370.66    9.98
  -5   1  -5   22.03    0.85
  -5   1  -5   23.36    1.28
   5  -1   5   24.12    0.90
   5  -1   5   21.78    0.84
  -6   1  -5   94.40    2.98
  -6   1  -5  100.58    3.75
   6  -1   5   99.36    2.95
   6  -1   5   97.04    2.99
  -7   1  -5    7.32    0.79
  -7   1  -5    6.54    0.42
   7  -1   5    8.16    0.51
   7  -1   5    6.97    0.39
  -8   1  -5   53.75    1.86
  -8   1  -5   54.19    2.46
   8  -1   5   55.03    1.88
   8  -1   5   57.06    1.82
  -9   1  -5   19.46    0.87
  -9   1  -5   18.70    1.29
   9  -1   5   19.33    0.93
 -10   1  -5    8.41    0.56
 -10   1  -5    8.30    0.94
  10  -1   5    8.13    0.63
 -11   1  -5    1.79    0.63
 -11   1  -5    1.33    0.30
  11  -1   5    2.11    0.44
 -12   1  -5   -0.07    0.61
  12  -1   5    0.50    0.30
 -13   1  -5   10.18    1.16
  13  -1   5    9.43    0.75
  14  -1   5    3.56    0.61
 -15   1  -5    0.09    0.84
  16  -1   5    6.52    0.76
 -14   0   5   -0.28    0.53
  13   0  -5    1.60    0.43
 -13   0   5    2.28    0.66
  12   0  -5   15.82    1.00
 -12   0   5   17.29    1.08
  11   0  -5    1.15    0.35
 -11   0   5    1.07    0.41
  10   0  -5   22.69    1.15
 -10   0   5   21.28    1.18
   9   0  -5   39.98    1.66
  -9   0   5   38.58    1.78
  -9   0   5   39.68    1.71
   8   0  -5   80.14    2.72
   8   0  -5   75.76    2.32
  -8   0   5   71.79    2.84
  -8   0   5   73.59    2.66
   7   0  -5   11.43    0.55
   7   0  -5   11.37    0.67
  -7   0   5   10.98    0.77
  -7   0   5   11.41    0.76
   6   0  -5   14.51    0.79
   6   0  -5   14.77    0.61
  -6   0   5   17.72    0.89
  -6   0   5   16.22    0.87
   5   0  -5   46.45    1.40
   5   0  -5   45.39    1.67
  -5   0   5   43.68    1.75
  -5   0   5   44.50    1.66
   4   0  -5    4.36    0.41
   4   0  -5    4.41    0.36
   4   0  -5    4.49    0.26
  -4   0   5    4.74    0.44
   3   0  -5  360.71   11.18
   3   0  -5  339.61   10.21
  -3   0   5  335.07   10.01
  -3   0   5  356.09    9.47
   2   0  -5   56.92    2.02
   2   0  -5   58.14    1.89
  -2   0   5   54.75    1.87
  -2   0   5   54.62    1.61
   1   0  -5  149.54    4.38
   1   0  -5  134.88    4.79
  -1   0   5  145.25    4.00
  -1   0   5  149.54    4.32
   0   0  -5    0.00    0.10
   0   0  -5    0.12    0.18
   0   0   5    0.13    0.08
   0   0   5    0.27    0.15
  -1   0  -5   19.73    0.74
  -1   0  -5   18.72    0.92
   1   0   5   18.69    0.75
   1   0   5   19.14    0.66
  -2   0  -5   37.98    1.18
  -2   0  -5   31.70    1.44
   2   0   5   35.73    1.20
   2   0   5   35.73    1.11
  -3   0  -5  437.95   12.75
  -3   0  -5  479.05   13.17
  -3   0  -5  465.94   14.56
   3   0   5  418.36   12.21
  -4   0  -5  136.04    4.08
  -4   0  -5  134.84    4.01
  -4   0  -5  136.93    4.78
   4   0   5  134.52    3.85
  -5   0  -5  631.10   18.15
  -5   0  -5  625.41   20.68
   5   0   5  646.16   18.70
   5   0   5  668.26   17.43
  -6   0  -5    4.56    0.64
  -6   0  -5    4.93    0.34
   6   0   5    4.48    0.37
   6   0   5    3.93    0.25
  -7   0  -5    0.58    0.39
  -7   0  -5   -0.14    0.17
   7   0   5    0.43    0.12
   7   0   5    0.12    0.18
  -8   0  -5    7.68    0.85
  -8   0  -5    6.34    0.49
   8   0   5    7.75    0.53
   8   0   5    7.67    0.39
  -9   0  -5    2.42    0.69
   9   0   5    1.61    0.37
 -10   0  -5   72.51    2.50
 -10   0  -5   73.06    3.12
  10   0   5   72.93    2.44
 -11   0  -5   10.92    1.07
 -11   0  -5   12.80    0.76
  11   0   5   12.20    0.77
 -12   0  -5    0.79    0.32
 -12   0  -5    1.60    0.63
  12   0   5    0.44    0.29
 -13   0  -5   47.97    2.44
 -13   0  -5   49.19    1.98
  13   0   5   53.03    1.98
 -14   0  -5    3.99    0.59
 -14   0  -5    3.18    0.99
  14   0   5    2.84    0.55
 -15   0  -5   27.20    1.75
  15   0   5   24.74    1.32
  16   0   5    0.84    0.47
  14  -1  -5   22.25    1.30
 -14   1   5   23.83    1.33
  13  -1  -5    1.38    0.44
 -13   1   5    1.50    0.49
  12  -1  -5    2.89    0.59
 -12   1   5    2.17    0.60
  11  -1  -5    0.07    0.32
 -11   1   5    0.64    0.38
  10  -1  -5    9.89    0.71
 -10   1   5    9.05    0.75
 -10   1   5    9.10    0.85
   9  -1  -5    1.22    0.41
  -9   1   5    1.96    0.53
  -9   1   5    2.17    0.67
   8  -1  -5   36.20    1.25
   8  -1  -5   36.92    1.54
  -8   1   5   35.84    1.53
  -8   1   5   35.38    1.66
   7  -1  -5   11.21    0.70
   7  -1  -5   12.49    0.55
  -7   1   5   11.16    0.75
  -7   1   5   12.84    0.85
   6  -1  -5  116.28    3.79
   6  -1  -5  118.67    3.34
  -6   1   5  118.23    4.12
  -6   1   5  116.22    3.71
   5  -1  -5   11.66    0.66
   5  -1  -5   13.70    0.50
  -5   1   5   12.73    0.72
  -5   1   5   13.07    0.76
   4  -1  -5   19.53    0.87
   4  -1  -5   20.33    0.65
   4  -1  -5   19.90    0.96
  -4   1   5   20.02    0.91
   3  -1  -5   81.99    2.68
   3  -1  -5   82.95    2.33
   3  -1  -5   87.83    2.94
  -3   1   5   80.48    2.64
   2  -1  -5   94.49    3.31
   2  -1  -5  100.50    3.03
  -2   1   5   95.31    2.99
   1  -1  -5    1.51    0.27
   1  -1  -5    1.01    0.17
  -1   1   5    1.33    0.26
   0  -1  -5   -0.35    0.08
   0  -1  -5    0.31    0.21
   0   1   5   -0.32    0.15
   0   1   5   -0.24    0.07
  -1  -1  -5   29.91    1.00
  -1  -1  -5   30.70    1.26
   1   1   5   30.65    0.93
   1   1   5   29.61    1.07
  -2  -1  -5  262.06    8.88
  -2  -1  -5  273.31    7.97
   2   1   5  277.79    7.85
   2   1   5  279.42    7.46
  -3  -1  -5   55.15    1.93
  -3  -1  -5   45.86    1.56
   3   1   5   43.63    1.45
  -4  -1  -5    2.18    0.43
  -4  -1  -5    1.57    0.23
   4   1   5    2.14    0.23
  -5  -1  -5  125.05    4.49
  -5  -1  -5  125.13    3.82
   5   1   5  130.93    3.67
  -6  -1  -5   64.08    2.54
  -6  -1  -5   61.70    2.07
   6   1   5   62.38    1.98
  -7  -1  -5   27.79    1.50
  -7  -1  -5   30.31    1.19
   7   1   5   29.53    0.98
   7   1   5   31.80    1.15
  -8  -1  -5   17.46    1.10
  -8  -1  -5   14.01    0.76
   8   1   5   14.27    0.73
   8   1   5   14.26    0.58
  -9  -1  -5   29.08    1.24
  -9  -1  -5   26.68    1.56
   9   1   5   29.42    1.19
 -10  -1  -5   35.90    1.49
 -10  -1  -5   35.71    1.87
  10   1   5   37.02    1.44
 -11  -1  -5    0.07    0.29
 -11  -1  -5    0.24    0.54
  11   1   5    0.10    0.26
 -12  -1  -5   20.17    1.36
 -12  -1  -5   19.90    1.06
  12   1   5   18.88    1.03
 -13  -1  -5    0.53    0.66
 -13  -1  -5    1.78    0.51
  13   1   5    1.00    0.35
 -14  -1  -5   35.45    1.61
 -14  -1  -5   34.31    1.93
  14   1   5   35.81    1.58
 -15  -1  -5    1.79    0.52
  15   1   5    2.28    0.60
  16   1   5   13.92    0.98
  14  -2  -5    1.56    0.49
  13  -2  -5   17.57    1.12
 -13   2   5   20.40    1.18
  12  -2  -5   11.36    0.84
 -12   2   5   11.37    0.87
  11  -2  -5    0.25    0.32
 -11   2   5    0.44    0.37
 -11   2   5    1.71    0.58
  10  -2  -5    0.37    0.28
 -10   2   5    0.84    0.35
 -10   2   5    0.94    0.52
   9  -2  -5   12.96    0.82
  -9   2   5   13.08    0.86
  -9   2   5   14.44    1.07
   8  -2  -5   10.13    0.53
   8  -2  -5    9.01    0.67
  -8   2   5    9.40    0.86
  -8   2   5    9.92    0.71
   7  -2  -5   37.11    1.55
   7  -2  -5   39.28    1.26
  -7   2   5   39.46    1.74
  -7   2   5   37.90    1.52
  -6   2   5    1.13    0.36
  -6   2   5    1.74    0.45
   5  -2  -5   73.96    2.43
   5  -2  -5   71.26    2.05
  -5   2   5   67.56    2.63
  -5   2   5   71.68    2.37
   4  -2  -5    8.17    0.48
   4  -2  -5    7.92    0.32
  -4   2   5    8.80    0.60
  -4   2   5    8.09    0.53
   3  -2  -5  226.28    6.77
   3  -2  -5  227.07    7.45
  -3   2   5  228.49    6.65
   2  -2  -5   43.97    1.51
   2  -2  -5   44.36    1.69
  -2   2   5   44.11    1.51
   1  -2  -5    0.55    0.15
   1  -2  -5    0.82    0.27
   0  -2  -5    4.61    0.27
   0  -2  -5    3.48    0.36
   0   2   5    4.08    0.33
   0   2   5    3.68    0.18
  -1  -2  -5   71.18    2.25
  -1  -2  -5   79.10    2.63
   1   2   5   72.70    2.30
   1   2   5   73.19    2.10
  -2  -2  -5  112.46    3.26
  -2  -2  -5  112.76    3.77
  -2  -2  -5  106.38    3.28
   2   2   5  107.38    3.08
  -3  -2  -5  464.22   14.77
  -3  -2  -5  456.40   13.07
   3   2   5  460.66   12.48
  -4  -2  -5    1.88    0.25
  -4  -2  -5    2.10    0.37
   4   2   5    2.45    0.23
  -5  -2  -5   26.01    1.23
  -5  -2  -5   25.74    1.02
   5   2   5   26.55    0.96
  -6  -2  -5    8.13    0.51
  -6  -2  -5    9.37    0.71
   6   2   5    8.16    0.48
   6   2   5    8.06    0.32
  -7  -2  -5    4.45    0.40
  -7  -2  -5    3.65    0.56
   7   2   5    4.56    0.39
   7   2   5    3.94    0.23
  -8  -2  -5   54.62    2.34
  -8  -2  -5   53.22    1.96
   8   2   5   56.70    1.74
   8   2   5   54.82    1.86
  -9  -2  -5    6.58    0.75
  -9  -2  -5    5.48    0.54
   9   2   5    7.51    0.55
 -10  -2  -5   64.71    2.41
 -10  -2  -5   66.52    2.82
  10   2   5   69.08    2.30
 -11  -2  -5    7.44    0.87
 -11  -2  -5    7.09    0.62
  11   2   5    8.13    0.64
 -12  -2  -5   58.55    2.62
 -12  -2  -5   55.16    2.24
  12   2   5   61.27    2.18
 -13  -2  -5    0.42    0.64
 -13  -2  -5    0.49    0.38
  13   2   5    0.03    0.32
 -14  -2  -5   20.43    1.19
  14   2   5   21.16    1.14
 -15  -2  -5    0.68    0.49
  15   2   5    1.61    0.46
  16   2   5    2.01    0.52
  14  -3  -5   -0.21    0.48
  13  -3  -5    8.13    0.78
  12  -3  -5    3.36    0.58
 -12   3   5    2.22    0.68
 -12   3   5    3.62    0.61
  11  -3  -5    1.72    0.51
 -11   3   5    3.40    0.78
 -11   3   5    2.25    0.52
  10  -3  -5    0.87    0.30
 -10   3   5    0.54    0.50
 -10   3   5    0.97    0.37
   9  -3  -5   12.05    0.79
  -9   3   5   13.07    0.80
  -9   3   5   11.49    0.99
   8  -3  -5    3.85    0.47
  -8   3   5    4.06    0.50
  -8   3   5    4.63    0.67
   7  -3  -5    2.20    0.37
   7  -3  -5    1.51    0.28
  -7   3   5    2.89    0.56
  -7   3   5    3.13    0.44
   6  -3  -5   41.69    1.62
   6  -3  -5   42.56    1.31
  -6   3   5   40.75    1.55
  -6   3   5   42.43    1.82
   5  -3  -5   14.75    0.55
   5  -3  -5   15.21    0.77
  -5   3   5   14.51    0.76
  -5   3   5   15.77    0.91
   4  -3  -5   71.61    2.36
   4  -3  -5   68.07    1.99
  -4   3   5   72.11    2.65
  -4   3   5   68.31    2.28
   3  -3  -5   10.60    0.58
   3  -3  -5   11.87    0.71
  -3   3   5   11.78    0.60
   2  -3  -5  210.10    6.38
   2  -3  -5  212.64    7.07
  -2   3   5  222.12    6.26
   1  -3  -5  212.50    5.99
   1  -3  -5  230.84    6.38
   1  -3  -5  200.61    7.04
  -1   3   5  217.43    6.24
   0  -3  -5   -0.33    0.14
   0  -3  -5   -0.40    0.21
   0   3   5   -0.63    0.13
   0   3   5   -0.56    0.07
  -1  -3  -5  357.42   11.10
  -1  -3  -5  340.11    9.82
  -1  -3  -5  336.44    9.97
   1   3   5  342.95    9.36
  -2  -3  -5   17.15    0.82
  -2  -3  -5   16.60    0.62
  -2  -3  -5   18.40    0.71
   2   3   5   16.26    0.61
  -3  -3  -5    6.29    0.46
  -3  -3  -5    5.41    0.28
  -3  -3  -5    5.85    0.38
   3   3   5    5.77    0.33
  -4  -3  -5   58.73    1.93
  -4  -3  -5   56.83    2.16
   4   3   5   58.34    1.79
   4   3   5   58.43    1.82
  -5  -3  -5    1.00    0.25
  -5  -3  -5    1.73    0.37
   5   3   5    1.34    0.22
   5   3   5    1.45    0.17
  -6  -3  -5   20.67    1.03
  -6  -3  -5   19.14    0.89
   6   3   5   19.43    0.68
   6   3   5   19.68    0.82
  -7  -3  -5   11.37    0.77
  -7  -3  -5    8.63    0.65
   7   3   5    9.95    0.42
   7   3   5    9.83    0.58
  -8  -3  -5   31.23    1.32
  -8  -3  -5   31.43    1.48
   8   3   5   28.62    1.19
   8   3   5   30.65    1.04
  -9  -3  -5    1.91    0.40
  -9  -3  -5    1.78    0.60
   9   3   5    1.27    0.36
 -10  -3  -5   -0.03    0.29
 -10  -3  -5    0.49    0.46
  10   3   5    0.38    0.25
 -11  -3  -5    5.85    0.66
 -11  -3  -5    6.18    0.84
  11   3   5    6.95    0.58
 -12  -3  -5    2.61    0.53
  12   3   5    1.48    0.42
 -13  -3  -5    5.27    0.66
 -14  -3  -5    2.30    0.64
  14   3   5    4.13    0.59
  15   3   5    4.01    0.63
 -16  -3  -5    4.50    0.80
  16   3   5    5.51    0.74
  14  -4  -5   10.53    0.93
  13  -4  -5    2.13    0.63
 -13   4   5    1.71    0.78
  12  -4  -5   13.51    0.92
 -12   4   5   13.03    1.19
  11  -4  -5    2.52    0.51
 -11   4   5    2.15    0.78
  10  -4  -5   55.50    2.19
 -10   4   5   54.26    2.05
 -10   4   5   52.59    2.47
   9  -4  -5    0.39    0.28
  -9   4   5    0.75    0.33
  -9   4   5    0.21    0.50
   8  -4  -5   53.78    2.05
  -8   4   5   52.21    2.31
  -8   4   5   52.76    1.93
   7  -4  -5   26.32    0.92
   7  -4  -5   24.73    1.16
  -7   4   5   26.47    1.12
  -7   4   5   23.84    1.37
   6  -4  -5   25.03    0.88
   6  -4  -5   24.23    1.11
  -6   4   5   24.03    1.04
  -6   4   5   25.90    1.31
   5  -4  -5   29.76    1.22
   5  -4  -5   28.72    0.96
  -5   4   5   29.01    1.16
  -5   4   5   30.71    1.44
   4  -4  -5   23.31    0.80
   4  -4  -5   25.08    1.05
  -4   4   5   25.25    1.01
  -4   4   5   25.23    1.22
   3  -4  -5  377.94   10.68
   3  -4  -5  410.62   11.53
  -3   4   5  383.07   11.23
  -3   4   5  401.87   12.74
   2  -4  -5   94.81    2.96
   2  -4  -5   89.53    3.27
   2  -4  -5   94.64    2.62
  -2   4   5   93.43    2.86
   1  -4  -5   73.42    2.31
   1  -4  -5   69.75    2.58
   1  -4  -5   70.42    2.04
  -1   4   5   73.81    2.25
   0  -4  -5    8.15    0.55
   0  -4  -5    8.37    0.44
   0  -4  -5    7.83    0.34
   0   4   5    8.17    0.44
  -1  -4  -5   12.05    0.49
  -1  -4  -5   12.92    0.67
  -1  -4  -5   12.85    0.57
  -1  -4  -5   11.90    0.54
  -2  -4  -5   56.39    1.85
  -2  -4  -5   59.51    2.13
  -2  -4  -5   56.88    1.89
   2   4   5   59.71    1.76
  -3  -4  -5  119.17    3.72
  -3  -4  -5  102.54    3.29
  -3  -4  -5  101.94    3.30
   3   4   5  107.85    3.12
  -4  -4  -5    2.30    0.29
  -4  -4  -5    3.03    0.37
   4   4   5    2.35    0.26
   4   4   5    1.95    0.27
  -5  -4  -5  190.56    6.27
  -5  -4  -5  180.51    5.64
   5   4   5  191.93    5.60
   5   4   5  191.97    5.36
  -6  -4  -5    2.40    0.42
   6   4   5    3.69    0.37
  -7  -4  -5    5.25    0.57
   7   4   5    4.78    0.45
   7   4   5    3.94    0.32
  -8  -4  -5  112.56    3.67
  -8  -4  -5  110.64    3.98
   8   4   5  111.93    3.40
   8   4   5  110.43    3.41
  -9  -4  -5   17.82    1.02
  -9  -4  -5   18.69    1.07
   9   4   5   18.13    0.91
 -10  -4  -5    0.00    0.43
 -10  -4  -5    0.08    0.31
  10   4   5    0.41    0.26
 -11  -4  -5    0.87    0.36
  11   4   5    1.02    0.30
 -12  -4  -5   41.90    1.84
  12   4   5   41.95    1.70
 -13  -4  -5   33.36    1.61
  13   4   5   32.12    1.47
 -14  -4  -5    1.34    0.47
  14   4   5    2.07    0.54
 -15  -4  -5   17.47    1.16
  15   4   5   16.85    1.08
 -16  -4  -5    1.02    0.59
  14  -5  -5    9.44    0.89
 -14   5   5   11.18    1.26
  12  -5  -5    7.59    0.74
 -12   5   5    8.30    1.01
  11  -5  -5   10.54    0.81
 -11   5   5   11.65    1.08
  10  -5  -5   17.20    1.00
 -10   5   5   15.76    1.23
   9  -5  -5    9.83    0.74
  -9   5   5    9.75    1.01
  -9   5   5    9.59    0.69
   8  -5  -5    1.36    0.37
  -8   5   5    1.39    0.40
  -8   5   5    1.28    0.50
   7  -5  -5   12.41    0.59
   7  -5  -5   13.32    0.78
  -7   5   5   13.26    0.72
  -7   5   5   10.39    0.95
   6  -5  -5    7.74    0.58
   6  -5  -5    8.47    0.44
  -6   5   5    9.13    0.57
  -6   5   5    9.32    0.81
   5  -5  -5   77.31    2.27
   5  -5  -5   77.26    2.63
  -5   5   5   76.73    2.98
  -5   5   5   75.90    2.48
   4  -5  -5    2.80    0.36
   4  -5  -5    2.40    0.26
  -4   5   5    3.07    0.62
  -4   5   5    2.39    0.38
   3  -5  -5   70.98    2.32
   3  -5  -5   67.97    2.00
  -3   5   5   67.84    2.62
  -3   5   5   65.35    2.17
   2  -5  -5  244.24    7.14
   2  -5  -5  234.45    7.88
   2  -5  -5  246.52    6.56
  -2   5   5  229.39    6.89
   1  -5  -5   76.74    2.20
   1  -5  -5   76.67    2.46
   1  -5  -5   78.44    2.76
  -1   5   5   70.29    2.34
   0  -5  -5    0.88    0.18
   0  -5  -5    0.95    0.31
   0  -5  -5    1.24    0.23
   0   5   5    0.66    0.21
  -1  -5  -5   85.48    3.00
  -1  -5  -5   85.13    2.65
  -1  -5  -5   84.57    2.48
  -1  -5  -5   84.28    2.69
  -2  -5  -5  147.39    4.61
  -2  -5  -5  152.20    4.38
  -2  -5  -5  161.74    4.72
  -2  -5  -5  158.62    5.18
  -3  -5  -5   52.09    1.85
  -3  -5  -5   57.33    2.02
  -3  -5  -5   51.14    1.82
   3   5   5   55.36    1.71
  -4  -5  -5   30.06    1.23
  -4  -5  -5   28.73    1.17
   4   5   5   27.67    1.13
   4   5   5   29.20    1.07
  -5  -5  -5    7.74    0.54
  -5  -5  -5    9.25    0.57
   5   5   5    7.68    0.50
   5   5   5    8.25    0.49
  -6  -5  -5  208.16    6.40
  -6  -5  -5  216.09    7.01
   6   5   5  211.78    6.04
   6   5   5  211.62    6.33
  -7  -5  -5   13.35    0.78
   7   5   5   12.83    0.64
   7   5   5   10.96    0.68
  -8  -5  -5  132.46    4.28
  -8  -5  -5  129.82    4.55
   8   5   5  132.31    4.04
   8   5   5  132.04    3.99
  -9  -5  -5    4.47    0.56
  -9  -5  -5    5.04    0.60
   9   5   5    5.66    0.50
 -10  -5  -5   49.88    2.01
  10   5   5   47.51    1.82
 -11  -5  -5    1.54    0.40
  11   5   5    2.47    0.43
 -12  -5  -5   -0.23    0.37
  12   5   5    0.33    0.32
 -13  -5  -5    0.48    0.44
  13   5   5   -0.05    0.34
 -14  -5  -5   32.53    1.63
  14   5   5   29.35    1.46
 -15  -5  -5   10.91    0.99
  15   5   5   10.61    0.88
 -16  -5  -5   21.29    1.34
  16   5   5   20.54    1.26
  14  -6  -5    4.86    0.79
 -14   6   5    6.04    1.23
  13  -6  -5    4.05    0.70
 -13   6   5    3.83    1.06
  12  -6  -5    0.89    0.39
 -12   6   5    0.08    0.65
  11  -6  -5    2.34    0.56
 -11   6   5    3.87    0.84
  10  -6  -5   79.47    2.95
 -10   6   5   78.00    3.37
   9  -6  -5    1.00    0.30
  -9   6   5    0.61    0.55
   8  -6  -5    7.83    0.62
  -8   6   5    7.50    0.85
   7  -6  -5    8.59    0.63
   7  -6  -5    7.69    0.50
  -7   6   5   10.32    0.91
  -7   6   5    8.80    0.59
   6  -6  -5   10.88    0.69
   6  -6  -5   10.70    0.53
  -6   6   5   10.77    0.63
  -6   6   5    9.36    0.91
   5  -6  -5  206.16    5.64
   5  -6  -5  195.56    6.20
  -5   6   5  204.74    6.92
  -5   6   5  198.71    5.92
   4  -6  -5   14.03    0.61
   4  -6  -5   14.61    0.81
  -4   6   5   13.34    0.99
  -4   6   5   14.49    0.68
   3  -6  -5  383.81   10.62
   3  -6  -5  387.64   11.47
  -3   6   5  400.53   12.71
  -3   6   5  384.23   11.10
   2  -6  -5   -0.10    0.16
   2  -6  -5    0.27    0.14
  -2   6   5    0.08    0.16
   1  -6  -5    0.79    0.20
   1  -6  -5    0.80    0.27
  -1   6   5    1.27    0.25
   0  -6  -5    0.37    0.14
   0  -6  -5    0.76    0.24
   0  -6  -5    0.14    0.14
   0  -6  -5    0.32    0.23
[truncated: 563,368 more chars]
