# Supplementary material for: Crystal structure of [(1,2,3,4,11,12-η)-anthracene]tris­(tri­methyl­stann­yl)cobalt(III)
Source: Acta Crystallogr Sect E Struct Rep Online. 2014 Oct 8;70(Pt 11):312–5. doi: 10.1107/S1600536814021709 (PMC4257331; doi:10.1107/S1600536814021709)
Supplement: Supplementary file 2 [file e-70-00312-Isup2.hkl]

#
# h,k,l, Fc-squared, Fo-squared, sigma(Fo-squared), status flag
#
data_I
_shelx_title ' 05105 in P-1'
_shelx_refln_list_code          4
_shelx_F_calc_maximum      427.59
_exptl_crystal_F_000      1408.00
_reflns_d_resolution_high  0.7689

loop_
 _space_group_symop_operation_xyz
 'x, y, z'
 '-x, -y, -z'

_cell_length_a    12.9784
_cell_length_b    13.0834
_cell_length_c    16.7340
_cell_angle_alpha  72.754
_cell_angle_beta   75.891
_cell_angle_gamma  89.551

_shelx_F_squared_multiplier     1.000

loop_
 _refln_index_h
 _refln_index_k
 _refln_index_l
 _refln_F_squared_calc
 _refln_F_squared_meas
 _refln_F_squared_sigma
 _refln_observed_status
   1   0   0          4.03         -4.28         4.28 o
   2   0   0      72843.29      71679.61      1044.00 o
   3   0   0        964.71       1214.38        32.32 o
   4   0   0       3622.85       3582.52        69.54 o
   5   0   0      22501.41      22368.50       340.99 o
   6   0   0       6508.99       6439.59       119.53 o
   7   0   0      35422.87      35206.40       533.98 o
   8   0   0       4679.36       4642.53       114.70 o
   9   0   0        854.74        772.10        68.57 o
  10   0   0       1249.44       1293.10        55.65 o
  11   0   0       2465.51       2617.02        79.81 o
  12   0   0        495.07        408.06        81.87 o
  13   0   0        841.29        865.31        75.92 o
  14   0   0        478.78        597.01       127.69 o
  15   0   0        179.74         41.31        92.01 o
 -14   1   0        105.70         58.49        71.35 o
 -13   1   0       5996.96       5923.83       161.71 o
 -12   1   0       4865.42       5001.24       120.79 o
 -11   1   0      19068.96      21134.30       420.46 o
 -10   1   0       1586.00       1462.94        62.07 o
  -9   1   0      14913.24      15138.45       257.75 o
  -8   1   0       8241.22       8159.88       152.60 o
  -7   1   0       5462.54       5464.94       109.27 o
  -6   1   0       1263.86       1368.10        80.50 o
  -5   1   0      18141.43      18558.44       287.38 o
  -4   1   0       9693.45       9428.42       153.96 o
  -3   1   0       5230.81       5300.68       106.41 o
  -2   1   0      23992.56      23234.38       438.56 o
  -1   1   0       5808.32       5484.94       145.62 o
   0   1   0          0.95         -3.79         3.79 o
   1   1   0     119444.39     113847.19      1860.96 o
   2   1   0        264.86        263.34        21.95 o
   3   1   0       1379.81       1466.59        37.39 o
   4   1   0       8905.03       8445.19       179.15 o
   5   1   0       1777.42       1915.36        60.73 o
   6   1   0      13571.54      14290.26       232.11 o
   7   1   0       1223.51       1115.64        41.93 o
   8   1   0       5539.48       5840.94       119.10 o
   9   1   0       1247.87       1065.45        47.56 o
  10   1   0        379.27        330.86        60.28 o
  11   1   0      10818.34      10608.23       201.80 o
  12   1   0          9.46        -16.90        54.45 o
  13   1   0       3068.61       3201.96       199.98 o
  14   1   0       1479.93       1430.22        95.16 o
  15   1   0        448.55        465.52       125.81 o
  16   1   0        195.14        116.42       108.91 o
 -14   2   0          9.22         -0.60        61.79 o
 -13   2   0        396.87        421.74        68.34 o
 -12   2   0         19.82         90.71        53.86 o
 -11   2   0       3689.85       3675.83       149.61 o
 -10   2   0       3777.69       3975.07        98.80 o
  -9   2   0       3111.24       2940.99        86.73 o
  -8   2   0      13750.45      14157.14       336.35 o
  -7   2   0       1675.03       1697.11        51.34 o
  -6   2   0       9483.86       9249.47       159.50 o
  -5   2   0         53.06         76.69        20.73 o
  -4   2   0       4036.74       3563.66       134.97 o
  -3   2   0      35997.11      35860.54       529.23 o
  -2   2   0      37081.46      34671.92      1038.41 o
  -1   2   0      24062.17      23068.11       401.15 o
   0   2   0      16425.83      18456.12       670.57 o
   1   2   0      21032.58      19710.03       332.58 o
   2   2   0        346.44        365.07        25.29 o
   3   2   0        748.85        828.79        44.62 o
   4   2   0       6355.93       6097.67       109.32 o
   5   2   0      23047.19      24899.74       381.54 o
   6   2   0       1366.28       1496.43        46.23 o
   7   2   0      12652.35      12600.00       213.94 o
   8   2   0       1436.45       1391.33        50.40 o
   9   2   0      15661.12      14860.58       255.86 o
  10   2   0        525.16        506.06        66.16 o
  11   2   0       1041.11       1194.57        62.77 o
  12   2   0       2734.48       2773.35        95.17 o
  13   2   0        376.50        278.12       106.09 o
  14   2   0        579.96        467.50        81.46 o
  15   2   0       3032.87       2909.40       198.10 o
  16   2   0        189.44         56.33       110.79 o
 -15   3   0       2018.03       2296.48       247.86 o
 -14   3   0        369.15        123.37       134.26 o
 -13   3   0        757.85        722.40        72.27 o
 -12   3   0         10.40         19.72        42.25 o
 -11   3   0       3406.19       3411.24       110.81 o
 -10   3   0         19.34         32.50        25.88 o
  -9   3   0          0.01          9.71        23.37 o
  -8   3   0       4076.91       4112.03        93.76 o
  -7   3   0      28741.39      27358.59       422.75 o
  -6   3   0       1589.33       1525.54        46.00 o
  -5   3   0       1690.66       1694.85        46.01 o
  -4   3   0      68833.93      64755.70      1248.36 o
  -3   3   0        988.21        959.63        59.33 o
  -2   3   0      14639.51      14255.08       272.90 o
  -1   3   0      17549.83      17976.81       321.72 o
   0   3   0        137.01        178.30        27.10 o
   1   3   0       6553.52       5874.04       168.31 o
   2   3   0      14195.13      13208.76       236.71 o
   3   3   0       5966.01       5914.75       127.06 o
   4   3   0       5348.40       4969.60       160.03 o
   5   3   0        442.70        460.97        27.58 o
   6   3   0        571.06        561.85        31.67 o
   7   3   0       4126.38       3957.80        91.61 o
   8   3   0       4060.06       5108.97       109.87 o
   9   3   0       4032.70       3921.40       107.62 o
  10   3   0      12579.42      12958.23       264.71 o
  11   3   0       6757.12       7075.99       170.38 o
  12   3   0        664.54        521.58        55.54 o
  13   3   0       2048.59       2053.46       108.78 o
  14   3   0        561.44        417.75        82.19 o
  15   3   0       2910.48       2754.94       149.28 o
 -16   4   0        360.46        805.55       238.47 o
 -15   4   0        902.58        968.92       208.43 o
 -14   4   0        400.64        436.33        93.47 o
 -13   4   0       5587.91       5573.94       234.38 o
 -12   4   0       1655.41       1737.00        83.94 o
 -11   4   0       1581.81       1554.23        85.10 o
 -10   4   0        100.15        246.14        57.61 o
  -9   4   0       1419.22       1299.20        65.14 o
  -8   4   0      15228.75      16342.93       272.77 o
  -7   4   0      27591.66      26556.22       413.15 o
  -6   4   0      47836.27      46655.89       695.60 o
  -5   4   0       6332.76       5985.81       249.89 o
  -4   4   0       3929.50       3503.96        90.03 o
  -3   4   0      45001.73      45170.12       780.73 o
  -2   4   0      67093.15      66287.16      1125.20 o
  -1   4   0       6450.45       6213.82       108.53 o
   0   4   0     126588.14     130998.20      3888.18 o
   1   4   0       3506.48       3269.98        67.86 o
   2   4   0        155.07        173.74        29.44 o
   3   4   0       4945.46       4542.31       105.72 o
   4   4   0       7783.87       7722.37       160.91 o
   5   4   0      18110.12      18674.05       660.97 o
   6   4   0       2581.48       2775.31        93.83 o
   7   4   0        603.20        584.45        54.77 o
   8   4   0         47.50         75.96        40.08 o
   9   4   0         64.33        148.70        76.21 o
  10   4   0       1925.29       2162.68        82.16 o
  11   4   0       3407.07       3491.41       127.63 o
  12   4   0       1597.35       1566.66        83.06 o
  13   4   0        292.60        213.33        56.14 o
  14   4   0       1636.42       1774.93       163.36 o
  15   4   0        410.19        179.01        69.47 o
 -15   5   0       1323.21       1706.87       232.84 o
 -14   5   0        559.05        645.94       195.29 o
 -13   5   0       2394.33       2568.67       105.75 o
 -12   5   0       6465.22       6139.48       169.75 o
 -11   5   0       2500.37       2854.23       174.81 o
 -10   5   0        295.62        389.93        91.77 o
  -9   5   0       1139.92       1349.83        69.03 o
  -8   5   0      16265.39      16510.36       428.13 o
  -7   5   0      20243.51      19112.63       368.79 o
  -6   5   0         86.71        625.71        50.69 o
  -5   5   0      29979.38      28591.66       517.99 o
  -4   5   0         67.44         72.63        39.69 o
  -3   5   0         75.71        270.24        51.75 o
  -2   5   0        267.65        193.43        33.80 o
  -1   5   0       4717.23       4897.44       103.80 o
   0   5   0         55.62         76.23        15.51 o
   1   5   0      49877.39      47634.44       706.48 o
   2   5   0         20.36         12.38        14.87 o
   3   5   0      18302.16      17228.84       317.18 o
   4   5   0      11631.24      10854.51       249.35 o
   5   5   0       4990.07       4717.77       139.21 o
   6   5   0      15542.95      15375.33       298.06 o
   7   5   0        454.24        445.44        45.04 o
   8   5   0        200.55        164.31        31.35 o
   9   5   0       4837.21       4492.28       172.00 o
  10   5   0        472.93        474.33        51.75 o
  11   5   0      23940.63      24278.79       462.22 o
  12   5   0       2024.39       1798.96       181.20 o
  13   5   0       1588.40       1699.18       107.16 o
  14   5   0        166.52        220.65        64.70 o
  15   5   0        389.62        162.69        72.14 o
 -15   6   0        740.17        630.92       221.57 o
 -14   6   0       1561.72       1789.49       232.84 o
 -13   6   0        669.41        659.21        76.26 o
 -12   6   0        368.62        479.66        79.91 o
 -11   6   0       3069.86       3046.33       110.69 o
 -10   6   0       3764.92       3653.52       119.32 o
  -9   6   0       1556.62       1701.46        80.43 o
  -8   6   0      12342.64      13173.85       280.76 o
  -7   6   0      24778.67      22497.35       430.16 o
  -6   6   0       3190.60       3243.71       101.85 o
  -5   6   0       9626.46       9424.99       239.30 o
  -4   6   0       4016.26       3983.55       109.25 o
  -3   6   0       9153.90       8669.67       187.15 o
  -2   6   0      35029.96      33408.02       607.65 o
  -1   6   0        656.59        539.19        30.98 o
   0   6   0      24714.46      25725.33       398.95 o
   1   6   0        487.19        384.91        32.24 o
   2   6   0       1325.55       1160.63        42.79 o
   3   6   0      16327.82      15693.67       338.26 o
   4   6   0       1879.83       1693.68        68.26 o
   5   6   0       7047.25       6876.43       173.90 o
   6   6   0       5471.26       5419.48       142.15 o
   7   6   0       5592.57       5268.38       139.95 o
   8   6   0       1290.23       1358.03        68.89 o
   9   6   0       5339.80       5146.98       182.37 o
  10   6   0        584.38        498.53        56.39 o
  11   6   0        214.75        217.50        41.34 o
  12   6   0       5916.05       5741.92       196.98 o
  13   6   0        313.53        220.90        63.90 o
  14   6   0         35.87         95.76        99.52 o
 -15   7   0        996.19        891.93       223.45 o
 -14   7   0        971.85        972.67       215.94 o
 -13   7   0        107.89         86.05        58.94 o
 -12   7   0        690.06        629.29        73.38 o
 -11   7   0      10324.91      10254.19       246.70 o
 -10   7   0       3457.67       3285.22       115.27 o
  -9   7   0        134.38        269.30        73.06 o
  -8   7   0        118.35        163.62        37.03 o
  -7   7   0      19252.91      17719.88       357.96 o
  -6   7   0        906.63        976.41       100.91 o
  -5   7   0        140.66        222.22        68.45 o
  -4   7   0      10410.46      10175.62       221.81 o
  -3   7   0       2884.54       2884.03        95.64 o
  -2   7   0        166.74        143.63        76.34 o
  -1   7   0       3749.01       3644.39        91.01 o
   0   7   0          1.01          9.17        22.43 o
   1   7   0       2974.97       3048.78        76.24 o
   2   7   0        937.77        947.69        42.84 o
   3   7   0       2833.89       2871.38        90.91 o
   4   7   0       3445.18       3263.27       100.72 o
   5   7   0       2413.53       2698.80       150.81 o
   6   7   0       2473.80       2461.61       104.48 o
   7   7   0       9016.50       8737.32       204.70 o
   8   7   0      10894.25      11491.26       329.85 o
   9   7   0        525.74        514.21        56.25 o
  10   7   0      10722.22      10592.45       242.92 o
  11   7   0         18.70         23.95        45.48 o
  12   7   0         51.90        130.46        61.03 o
  13   7   0          0.07         -1.88        95.76 o
  14   7   0        184.38         89.40        71.37 o
 -14   8   0       1481.61       1999.80       247.86 o
 -13   8   0       2210.42       2078.54       340.81 o
 -12   8   0       1892.28       2081.86       100.55 o
 -11   8   0        303.48        298.85        75.62 o
 -10   8   0       2002.80       1739.45        88.75 o
  -9   8   0       2605.61       2443.14        99.17 o
  -8   8   0       2298.67       2344.60        95.57 o
  -7   8   0          2.48         16.00        43.83 o
  -6   8   0      17974.76      17579.33       358.27 o
  -5   8   0       3078.71       3221.45       107.62 o
  -4   8   0       7549.89       7420.86       240.77 o
  -3   8   0      16928.03      18089.36       626.90 o
  -2   8   0       2941.03       2532.79        74.26 o
  -1   8   0       1660.95       1577.54        53.55 o
   0   8   0       1167.31       1168.00        48.52 o
   1   8   0        110.69         78.05        39.03 o
   2   8   0       5910.39       5953.92       146.70 o
   3   8   0      10950.90      10371.64       258.68 o
   4   8   0        442.61        362.56        67.75 o
   5   8   0       2992.15       3048.70       123.66 o
   6   8   0       2376.10       2552.12       121.21 o
   7   8   0       3867.71       3659.25       119.79 o
   8   8   0        946.27        980.49        65.88 o
   9   8   0         83.77         70.93        75.58 o
  10   8   0       1592.19       1639.64        87.28 o
  11   8   0       1798.00       1599.92       124.83 o
  12   8   0        593.35        610.71        88.22 o
  13   8   0        210.11        154.45        73.25 o
 -14   9   0        378.06        424.37       180.26 o
 -13   9   0        246.77        446.96       183.08 o
 -12   9   0       1542.91       1489.66        95.57 o
 -11   9   0       3021.10       3077.41       122.86 o
 -10   9   0       1469.75       1177.40       127.69 o
  -9   9   0       1383.64       1509.19       106.34 o
  -8   9   0       5013.41       5541.70       162.79 o
  -7   9   0       8353.46       7873.52       201.54 o
  -6   9   0       1062.83       1072.85        70.26 o
  -5   9   0       8033.30       8066.81       199.41 o
  -4   9   0       3768.23       3564.13       117.86 o
  -3   9   0       1095.98       1124.29        67.85 o
  -2   9   0        988.20        906.27        84.02 o
  -1   9   0       8044.44       7757.42       187.08 o
   0   9   0         12.30         20.93        28.61 o
   1   9   0       3861.55       3477.70       158.48 o
   2   9   0         30.12         16.49        51.64 o
   3   9   0       5618.77       5340.06       146.28 o
   4   9   0      20636.28      19983.31       458.61 o
   5   9   0       6332.07       6306.37       209.13 o
   6   9   0       5866.23       5838.57       162.36 o
   7   9   0          2.86        -18.13        43.29 o
   8   9   0       5090.04       5145.35       372.74 o
   9   9   0       1953.89       1984.49        94.61 o
  10   9   0        150.72        105.81        61.23 o
  11   9   0       4284.41       4129.68       244.87 o
  12   9   0       1099.31        991.00        99.34 o
 -13  10   0        926.87       1103.92       136.15 o
 -12  10   0          9.28         20.84        61.06 o
 -11  10   0        248.37        255.90        57.37 o
 -10  10   0         54.96         69.48        64.74 o
  -9  10   0       2855.31       3193.51       122.28 o
  -8  10   0       1930.25       2335.61       103.84 o
  -7  10   0       9404.36       9072.60       229.22 o
  -6  10   0        156.18        518.53        75.75 o
  -5  10   0       2131.46       2182.93        95.42 o
  -4  10   0       1022.69       1025.96        69.05 o
  -3  10   0        702.63        767.27        65.50 o
  -2  10   0       4700.40       4218.19       137.83 o
  -1  10   0       1503.49       1477.23        78.43 o
   0  10   0          1.85         35.41        36.05 o
   1  10   0       2034.72       1820.92        76.91 o
   2  10   0        926.26       1011.65        65.46 o
   3  10   0      12852.87      12347.56       437.83 o
   4  10   0      10622.97      10754.26       246.97 o
   5  10   0          0.08         37.81        47.30 o
   6  10   0       5849.45       6130.14       213.93 o
   7  10   0        136.22         94.71        43.44 o
   8  10   0        501.66        478.76        68.96 o
   9  10   0        722.16        728.44        75.91 o
  10  10   0        155.28         96.55        54.34 o
  11  10   0        388.04        424.08       125.81 o
  12  10   0       1476.32       1470.12       117.23 o
 -12  11   0        841.38        532.43       160.55 o
 -11  11   0        697.38        624.59       114.35 o
 -10  11   0       1668.83       1545.31        96.01 o
  -9  11   0       1761.21       1705.21        96.22 o
  -8  11   0        862.55       1279.27        85.97 o
  -7  11   0       8415.49       7903.57       214.99 o
  -6  11   0         13.12         75.78        43.44 o
  -5  11   0        798.41        863.54        89.35 o
  -4  11   0       2290.03       2356.99       102.88 o
  -3  11   0        726.20        757.51        68.34 o
  -2  11   0       4611.83       4363.81       210.69 o
  -1  11   0         36.67        105.89        42.33 o
   0  11   0        140.59        112.13        45.57 o
   1  11   0       3600.30       3616.44       148.78 o
   2  11   0       5114.14       5201.96       187.63 o
   3  11   0       2248.11       2239.91       156.73 o
   4  11   0      20288.50      19991.69       404.89 o
   5  11   0       2390.91       2394.92       189.68 o
   6  11   0       2581.93       2462.07       147.91 o
   7  11   0       1279.92       1321.45       140.86 o
   8  11   0       1775.11       1938.91       101.01 o
   9  11   0       2638.73       2682.46       162.63 o
  10  11   0       1272.17       1221.96       157.90 o
  11  11   0       1669.43       1369.74       181.20 o
 -11  12   0          0.63         13.91        67.50 o
 -10  12   0        541.58        819.92       108.59 o
  -9  12   0       1697.68       1724.07       101.57 o
  -8  12   0        345.18        430.04        68.62 o
  -7  12   0       3920.88       3706.40       137.48 o
  -6  12   0       2633.81       2657.24       113.89 o
  -5  12   0       4198.58       4021.68       225.83 o
  -4  12   0       1074.09        745.12        72.72 o
  -3  12   0       1029.24       1157.23        77.99 o
  -2  12   0          4.12        -39.43        56.33 o
  -1  12   0       1366.10       1280.24       111.73 o
   0  12   0       5835.94       5724.76       200.71 o
   1  12   0       1177.05       1270.42        93.38 o
   2  12   0       2282.69       2141.60       118.64 o
   3  12   0       1967.99       2016.77       119.49 o
   4  12   0        543.12        585.22        69.48 o
   5  12   0        760.04        804.95        76.02 o
   6  12   0        307.64        197.94        52.57 o
   7  12   0        854.48       1035.74        84.86 o
   8  12   0        301.40        193.75        57.83 o
   9  12   0          0.89         18.76        60.75 o
  10  12   0        428.97        200.59        66.10 o
 -10  13   0        162.85        138.30        74.07 o
  -9  13   0        797.27        940.35        96.12 o
  -8  13   0          0.87         72.59        65.79 o
  -7  13   0        784.34        857.90       113.69 o
  -6  13   0         39.13        108.91        76.99 o
  -5  13   0        525.31        659.14        75.06 o
  -4  13   0         17.29         33.25        48.56 o
  -3  13   0       1880.41       2060.42       116.40 o
  -2  13   0       1228.67       1373.87        97.45 o
  -1  13   0       1739.99       1689.68       160.55 o
   0  13   0         85.60         41.14        51.43 o
   1  13   0        815.50        797.45        85.21 o
   2  13   0        928.97        908.20        91.68 o
   3  13   0        391.22        408.04        74.59 o
   4  13   0       1599.45       1588.09       113.20 o
   5  13   0       1111.25       1125.84       103.17 o
   6  13   0         40.61         47.02        64.96 o
   7  13   0         30.53        -12.51        65.94 o
   8  13   0       1789.17       1699.66       108.18 o
  -9  14   0        441.47        665.66       103.79 o
  -8  14   0        180.76        349.03        84.48 o
  -7  14   0        113.30        164.32        80.68 o
  -6  14   0          7.96         -4.72        58.11 o
  -5  14   0         19.84         -3.51        60.00 o
  -4  14   0        730.58        667.74        92.03 o
  -3  14   0        340.21        363.00       123.93 o
  -2  14   0        235.66        163.34        59.04 o
  -1  14   0       1715.15       1766.91       116.40 o
   0  14   0       2333.90       2590.08       138.38 o
   1  14   0       1455.32       1444.49       108.16 o
   2  14   0       1457.65       1643.58       114.44 o
   3  14   0       3519.62       3717.06       170.99 o
   4  14   0       2231.28       2244.18       138.52 o
   5  14   0        574.27        704.54       102.46 o
   6  14   0        829.87        807.70       110.44 o
   7  14   0        949.24       1016.52       171.81 o
  -7  15   0        708.61        689.12       100.02 o
  -6  15   0        213.93        163.66        70.78 o
  -5  15   0         81.31        143.24        69.44 o
  -4  15   0       4523.52       4703.23       194.58 o
  -3  15   0        988.78       1005.48       106.35 o
  -2  15   0       1965.10       2031.85       129.33 o
  -1  15   0          1.70         88.69       131.44 o
   0  15   0          2.81         15.56        63.09 o
   1  15   0          0.30         30.14        64.86 o
   2  15   0       3294.74       3672.29       174.15 o
   3  15   0         38.37        117.06        73.47 o
   4  15   0       5521.15       5987.61       391.51 o
   5  15   0        308.33        369.92       140.83 o
  -3  16   0       2691.12       2668.27       195.29 o
  -2  16   0         28.54        151.68       112.66 o
  -1  16   0       1353.37       1469.13       199.04 o
   0  16   0       1074.44       1115.93       120.18 o
  -4 -15   1          3.92         -9.39       138.95 o
  -3 -15   1       1262.11       1242.15       174.63 o
  -2 -15   1       1078.20       1237.55       115.80 o
  -1 -15   1         12.66          7.22        67.60 o
   0 -15   1         84.04         49.38        68.12 o
   1 -15   1          3.77         30.70        91.07 o
   2 -15   1       2886.47       3005.71       156.10 o
   3 -15   1        420.78        466.76       132.38 o
   4 -15   1         42.36        107.29        67.60 o
   5 -15   1        731.49       1080.67       151.16 o
   6 -15   1       1556.46       1662.27       122.27 o
  -6 -14   1          2.52         -7.12        72.25 o
  -5 -14   1       1885.94       1877.61       142.71 o
  -4 -14   1         18.28         23.37        77.93 o
  -3 -14   1       1714.34       1799.85       232.84 o
  -2 -14   1          0.35         -9.39       101.40 o
  -1 -14   1        169.90        180.06        60.89 o
   0 -14   1          1.30        -54.45        93.89 o
   1 -14   1       1475.14       1467.27       109.62 o
   2 -14   1       1498.76       1452.46       111.41 o
   3 -14   1       7683.22       7992.91       525.77 o
   4 -14   1          9.25         -6.03        59.53 o
   5 -14   1        435.97        414.10       125.81 o
   6 -14   1        531.02        468.74        76.57 o
   7 -14   1          3.83         26.47        67.60 o
   8 -14   1        962.10        929.31        99.67 o
   9 -14   1          3.03         52.58       144.59 o
  -8 -13   1        924.97        824.55       104.06 o
  -7 -13   1         20.16         34.79        61.42 o
  -6 -13   1        969.72       1154.20       114.60 o
  -5 -13   1         46.65         79.32        62.87 o
  -4 -13   1        436.27        499.83       150.22 o
  -3 -13   1        318.51        383.46        74.81 o
  -2 -13   1       2074.28       1854.29       257.25 o
  -1 -13   1       6453.19       6578.44       298.56 o
   0 -13   1          1.14        -31.67        52.71 o
   1 -13   1       4556.10       4512.09       179.46 o
   2 -13   1        933.50        940.04        89.33 o
   3 -13   1         62.48         62.90        53.67 o
   4 -13   1        562.86        549.08        94.83 o
   5 -13   1        146.94        155.37        51.12 o
   6 -13   1       2009.13       1987.33       144.12 o
   7 -13   1        383.28        330.37        85.84 o
   8 -13   1        117.71        179.93        62.93 o
   9 -13   1        105.48        107.82        78.70 o
  10 -13   1         52.99         51.88        71.05 o
  -9 -12   1         45.67         52.38        57.39 o
  -8 -12   1        476.98        536.38       126.87 o
  -7 -12   1        213.74        169.75        58.21 o
  -6 -12   1         41.11         72.59        52.83 o
  -5 -12   1        131.18         35.95        50.10 o
  -4 -12   1         82.90         69.91        89.19 o
  -3 -12   1       6125.68       5967.90       215.20 o
  -2 -12   1        465.57        460.41        78.50 o
  -1 -12   1       2070.51       2036.64       118.64 o
   0 -12   1       2058.25       2068.82       114.14 o
   1 -12   1         24.70         52.21        46.45 o
   2 -12   1       3115.39       2896.60       136.66 o
   3 -12   1       3388.09       3734.14       263.82 o
   4 -12   1        421.86        434.18        66.46 o
   5 -12   1       1247.12       1352.75        86.54 o
   6 -12   1         39.54         28.00        59.13 o
   7 -12   1       2274.33       2228.22       107.12 o
   8 -12   1        187.03        127.90        56.01 o
   9 -12   1        648.64        684.54        86.76 o
  10 -12   1         67.29        153.83        64.73 o
  11 -12   1        444.07        369.09       120.19 o
 -10 -11   1        379.20        292.99        94.29 o
  -9 -11   1        311.23        401.27        75.99 o
  -8 -11   1         23.10         57.66        52.93 o
  -7 -11   1        361.21        252.63        74.80 o
  -6 -11   1          6.92         11.67        68.54 o
  -5 -11   1       4047.89       4020.92       146.34 o
  -4 -11   1        113.18        153.10        45.79 o
  -3 -11   1       1121.18       1172.37        80.26 o
  -2 -11   1      10072.56      10255.15       297.55 o
  -1 -11   1       9441.85       9268.84       275.42 o
   0 -11   1         53.02         -3.50        43.76 o
   1 -11   1       4787.17       4365.50       307.95 o
   2 -11   1       1704.39       1806.18        88.36 o
   3 -11   1        453.66        366.97        61.03 o
   4 -11   1       4248.76       4207.36       140.83 o
   5 -11   1        483.48        599.47        70.70 o
   6 -11   1       9224.61       8644.30       226.46 o
   7 -11   1        183.32        198.51        48.91 o
   8 -11   1       2410.85       2650.55       115.83 o
   9 -11   1        130.75        161.79        53.77 o
  10 -11   1        276.79        232.08        56.83 o
  11 -11   1          9.46        150.68        60.87 o
  12 -11   1        639.63        884.83       118.71 o
 -11 -10   1        138.45        182.40        64.68 o
 -10 -10   1       3147.85       3142.32       125.30 o
  -9 -10   1        113.67         93.42        52.96 o
  -8 -10   1        285.82        284.75        54.32 o
  -7 -10   1        666.12        599.19        66.82 o
  -6 -10   1        126.80        125.14        44.42 o
  -5 -10   1      13283.43      13921.72       305.33 o
  -4 -10   1       2608.41       2713.03       105.74 o
  -3 -10   1       8156.99       8327.52       250.12 o
  -2 -10   1        245.67        257.97        46.97 o
  -1 -10   1       1112.33       1152.94        65.15 o
   0 -10   1        721.34        596.34        66.76 o
   1 -10   1       3595.80       3552.76       142.94 o
   2 -10   1       2082.43       2226.16        95.03 o
   3 -10   1      17053.38      16467.58       348.30 o
   4 -10   1         68.44        104.49        73.23 o
   5 -10   1        760.29        799.80        86.28 o
   6 -10   1       2610.24       2483.80       105.38 o
   7 -10   1       1742.02       1700.48        89.27 o
   8 -10   1       8489.44       8374.63       220.63 o
   9 -10   1       4177.05       4156.65       142.88 o
  10 -10   1       2253.92       2066.70       103.16 o
  11 -10   1        102.52        156.95        70.11 o
  12 -10   1        372.24        288.38        64.46 o
  13 -10   1        844.12        729.99        99.97 o
 -12  -9   1          2.81          2.46        70.58 o
 -11  -9   1         10.38         11.41        54.14 o
 -10  -9   1          4.86        195.71        67.56 o
  -9  -9   1       1688.51       1684.89        90.86 o
  -8  -9   1       2375.95       2421.05       101.84 o
  -7  -9   1       1208.55       1146.76        74.65 o
  -6  -9   1       1525.20       1580.59       132.00 o
  -5  -9   1       5818.11       6180.15       167.75 o
  -4  -9   1      18328.32      17817.54       358.89 o
  -3  -9   1       2544.85       2674.97        98.95 o
  -2  -9   1      20724.88      20026.18       388.09 o
  -1  -9   1       7758.19       7478.71       176.69 o
   0  -9   1        446.71        464.64        43.15 o
   1  -9   1        144.79        169.52        34.24 o
   2  -9   1          8.88         -6.41        30.98 o
   3  -9   1       6726.63       6532.82       151.06 o
   4  -9   1       4305.24       3783.47       123.08 o
   5  -9   1       1168.87       1172.94        71.56 o
   6  -9   1        993.89       1013.36        69.22 o
   7  -9   1       4864.76       4478.07       141.12 o
   8  -9   1        603.54        715.52        67.43 o
   9  -9   1       3407.24       3529.31       126.48 o
  10  -9   1        336.74        309.50        85.94 o
  11  -9   1        928.43       1119.36        85.38 o
  12  -9   1        543.81        720.19        83.37 o
  13  -9   1       3078.71       2866.39       127.58 o
 -13  -8   1        976.84        709.42       102.01 o
 -12  -8   1          3.05        -16.84        64.41 o
 -11  -8   1         71.20         75.43        50.17 o
 -10  -8   1        256.49        298.37        52.18 o
  -9  -8   1       4852.47       4809.90       146.75 o
  -8  -8   1       1003.30       1129.50        72.59 o
  -7  -8   1         53.61         48.68        36.53 o
  -6  -8   1       4826.04       4621.15       137.95 o
  -5  -8   1        454.18        370.98        90.54 o
  -4  -8   1       5333.90       5141.65       142.91 o
  -3  -8   1       9431.42       8714.64       199.84 o
  -2  -8   1        287.00        375.87        46.31 o
  -1  -8   1       6777.79       6188.61       129.83 o
   0  -8   1      16103.43      15827.42       269.66 o
   1  -8   1       1593.60       1442.02        55.02 o
   2  -8   1       5075.35       4965.75       135.52 o
   3  -8   1       2898.40       2960.11       102.11 o
   4  -8   1          0.82         10.09        30.48 o
   5  -8   1       1845.41       1788.64       108.68 o
   6  -8   1         85.79        238.49        56.21 o
   7  -8   1        648.08        666.18        60.14 o
   8  -8   1         74.46         99.59        51.32 o
   9  -8   1        115.97        169.21        43.77 o
  10  -8   1       4895.36       4862.43       151.17 o
  11  -8   1         29.66          7.56        45.74 o
  12  -8   1       3966.95       4155.64       159.73 o
  13  -8   1       1158.28       1193.51        92.78 o
  14  -8   1        778.66       1151.06       221.57 o
 -13  -7   1        711.62        741.19       121.11 o
 -12  -7   1       1263.13       1064.72        78.40 o
 -11  -7   1        191.31        221.24        45.28 o
 -10  -7   1         16.12         19.60        47.80 o
  -9  -7   1       2634.73       2475.28        97.38 o
  -8  -7   1      15111.80      14964.51       606.61 o
  -7  -7   1       3227.99       3205.93       109.44 o
  -6  -7   1       5676.65       5450.59       147.09 o
  -5  -7   1       7191.18       7592.15       181.66 o
  -4  -7   1        244.65        367.94        47.78 o
  -3  -7   1        599.67        669.30        50.21 o
  -2  -7   1       6325.68       5735.27       189.18 o
  -1  -7   1      27566.58      25449.52       560.62 o
   0  -7   1         65.28         86.43        22.77 o
   1  -7   1       4562.96       4211.23        93.50 o
   2  -7   1        120.61        129.15        21.87 o
   3  -7   1        587.41        519.60        45.36 o
   4  -7   1       8705.22       8548.05       196.46 o
   5  -7   1       9654.13       9688.59       218.13 o
   6  -7   1       8551.92       8636.70       203.72 o
   7  -7   1       2278.60       2462.71       128.12 o
   8  -7   1       5013.66       5152.24       147.67 o
   9  -7   1       1093.40        917.07        71.43 o
  10  -7   1        416.03        471.66        58.21 o
  11  -7   1       2760.25       3151.89       117.72 o
  12  -7   1        120.99        190.05        69.14 o
  13  -7   1       2657.33       3007.50       155.56 o
  14  -7   1        903.57        796.49       118.30 o
  15  -7   1        432.15        921.97       232.84 o
 -13  -6   1         15.53         27.08        64.14 o
 -12  -6   1       1983.05       1738.35        95.26 o
 -11  -6   1       2706.14       2767.00       102.27 o
 -10  -6   1       8325.68       8203.90       199.12 o
  -9  -6   1       3103.15       2909.27       102.04 o
  -8  -6   1       1983.49       1973.23        84.22 o
  -7  -6   1         78.75        120.63        41.27 o
  -6  -6   1       2308.81       2283.55        85.40 o
  -5  -6   1      19595.59      19953.52       377.26 o
  -4  -6   1       7562.50       7313.01       169.86 o
  -3  -6   1      17762.63      18299.78       582.28 o
  -2  -6   1       2963.53       2786.29        70.18 o
  -1  -6   1       1685.83       1563.70        49.52 o
   0  -6   1        469.75        431.69        29.94 o
   1  -6   1       4925.44       4455.97        92.60 o
   2  -6   1        324.51        212.11        22.77 o
   3  -6   1         43.17        313.58        52.58 o
   4  -6   1        248.07        329.54        37.73 o
   5  -6   1       7446.45       7200.42       170.98 o
   6  -6   1      29337.70      28740.72       573.59 o
   7  -6   1      12783.90      12100.64       259.81 o
   8  -6   1      10208.72      10117.72       231.09 o
   9  -6   1      15619.19      15062.10       316.21 o
  10  -6   1       5354.33       5097.58       147.58 o
  11  -6   1        104.26         48.28        44.39 o
  12  -6   1        500.91        441.45        72.18 o
  13  -6   1       2497.03       2416.06       138.57 o
  14  -6   1        151.59        174.29        73.89 o
  15  -6   1        401.80        300.44       174.63 o
 -14  -5   1        107.29        131.44        97.64 o
 -13  -5   1       1027.17        900.26        90.26 o
 -12  -5   1        104.85         69.65        41.57 o
 -11  -5   1        583.33        852.26       117.67 o
 -10  -5   1       3273.43       3233.05       105.15 o
  -9  -5   1       7368.56       7373.64       177.31 o
  -8  -5   1       1542.76       1543.78       132.84 o
  -7  -5   1       7032.32       6839.29       163.66 o
  -6  -5   1       3644.86       3235.25        99.72 o
  -5  -5   1      17413.94      17814.18       531.54 o
  -4  -5   1      84896.64      77823.05      1415.84 o
  -3  -5   1        490.12        438.92        40.76 o
  -2  -5   1      34583.73      32760.34       727.91 o
  -1  -5   1      13634.36      12553.68       226.84 o
   0  -5   1        245.57        256.98        29.39 o
   1  -5   1      42268.42      40114.52       600.01 o
   2  -5   1         76.97         69.34        30.51 o
   3  -5   1      16891.47      17532.75       468.32 o
   4  -5   1       2399.19       2261.83        73.30 o
   5  -5   1       2497.41       2489.65        82.40 o
   6  -5   1      19488.60      18775.20       360.61 o
   7  -5   1      31603.03      29393.17       541.86 o
   8  -5   1       3770.80       3723.41       115.03 o
   9  -5   1       6202.76       6149.23       158.88 o
  10  -5   1       4380.59       4271.02       128.28 o
  11  -5   1        290.94        356.73        52.62 o
  12  -5   1        639.11        517.31        85.87 o
  13  -5   1       1203.01       1322.87       125.81 o
  14  -5   1       5760.08       5865.62       218.29 o
  15  -5   1        232.67        261.01       159.61 o
 -15  -4   1        115.29        118.30       107.03 o
 -14  -4   1       1762.99       1819.21       112.82 o
 -13  -4   1       2446.75       2277.80       118.16 o
 -12  -4   1       9322.43       9226.34       216.33 o
 -11  -4   1         40.81        135.26        98.71 o
 -10  -4   1       8530.90       8483.82       195.63 o
  -9  -4   1       8215.49       7894.10       181.84 o
  -8  -4   1         56.85         99.28        35.91 o
  -7  -4   1        256.33        280.37        37.09 o
  -6  -4   1      18838.15      17969.54       336.03 o
  -5  -4   1      11315.46      10819.15       298.21 o
  -4  -4   1      21158.88      19645.95       355.97 o
  -3  -4   1       3941.58       3514.29       118.86 o
  -2  -4   1      29414.47      28932.66       498.67 o
  -1  -4   1       2856.31       2520.00        81.85 o
   0  -4   1       2283.39       2136.48        56.37 o
   1  -4   1       9444.67       8905.41       178.63 o
   2  -4   1       3987.48       3629.85       134.59 o
   3  -4   1      11296.46      11610.30       227.41 o
   4  -4   1        550.16        498.29        35.41 o
   5  -4   1       8243.65       7783.34       137.43 o
   6  -4   1       4264.36       4492.52       126.30 o
   7  -4   1      25497.02      23519.06       369.65 o
   8  -4   1        182.42        474.95        98.72 o
   9  -4   1       8861.11       8203.67       244.71 o
  10  -4   1       1917.75       1925.24       104.14 o
  11  -4   1       2863.21       2886.16       100.72 o
  12  -4   1        190.57         85.15       107.03 o
  13  -4   1          5.32        139.03        59.74 o
  14  -4   1       6156.32       6296.85       224.36 o
  15  -4   1        232.46        -37.20        75.11 o
  16  -4   1       2435.12       2688.93       283.54 o
 -15  -3   1       3306.08       3485.09       229.08 o
 -14  -3   1        429.42        494.24        85.02 o
 -13  -3   1       2341.67       2333.83       118.30 o
 -12  -3   1       1208.20       1152.71        76.18 o
 -11  -3   1       6970.92       6892.26       169.30 o
 -10  -3   1       1245.34       1380.11        63.08 o
  -9  -3   1        571.02        611.09        52.47 o
  -8  -3   1      23202.59      23582.13       429.21 o
  -7  -3   1        562.59        516.46        38.49 o
  -6  -3   1         78.14         96.98        26.02 o
  -5  -3   1        401.39        386.46        24.49 o
  -4  -3   1      10843.96      10020.76       194.89 o
  -3  -3   1       6663.86       7070.86       293.27 o
  -2  -3   1       1481.22       1542.47        50.22 o
  -1  -3   1       3815.92       3449.28        80.77 o
   0  -3   1        183.94        204.15        21.24 o
   1  -3   1      19568.32      18274.94       328.60 o
   2  -3   1      15223.41      14619.40       268.03 o
   3  -3   1       9583.24       9880.00       192.63 o
   4  -3   1       4501.22       4652.27       146.36 o
   5  -3   1      57633.75      56636.27       927.13 o
   6  -3   1       2059.48       1769.58        49.22 o
   7  -3   1      18288.25      18831.76       302.05 o
   8  -3   1       2477.38       2691.15        70.90 o
   9  -3   1       1400.34       1488.26        54.04 o
  10  -3   1          1.00          3.27        31.36 o
  11  -3   1       3312.15       3385.13       109.85 o
  12  -3   1       6093.15       6071.82       161.88 o
  13  -3   1       1682.96       1653.95       108.71 o
  14  -3   1       1195.65       1032.76       114.54 o
  15  -3   1       1185.72       1047.56       112.28 o
 -15  -2   1        353.54        122.05        99.52 o
 -14  -2   1          7.90        251.62        93.89 o
 -13  -2   1       1443.10       1477.15        75.01 o
 -12  -2   1        387.05        318.29        49.13 o
 -11  -2   1       5774.21       6111.16       152.60 o
 -10  -2   1       3107.59       2918.22        92.61 o
  -9  -2   1       5498.23       5699.12       122.85 o
  -8  -2   1       6516.39       6669.39       133.87 o
  -7  -2   1        447.57        477.58        33.48 o
  -6  -2   1       7453.17       7150.37       183.25 o
  -5  -2   1       2569.78       2843.61        65.09 o
  -4  -2   1        532.64        455.29        24.56 o
  -3  -2   1       3582.53       3344.56        81.07 o
  -2  -2   1       4398.36       4308.37        93.63 o
  -1  -2   1        322.69        316.51        21.75 o
   0  -2   1      10068.43      10709.37       262.63 o
   1  -2   1       4705.20       4385.46        76.86 o
   2  -2   1        442.85        411.85        34.67 o
   3  -2   1      99364.42     104430.12      3241.51 o
   4  -2   1      10148.19      10734.27       172.92 o
   5  -2   1      38920.36      40869.61       737.74 o
   6  -2   1      42675.56      43191.59       642.82 o
   7  -2   1       4524.62       4259.07        91.28 o
   8  -2   1        985.39        986.99        43.89 o
   9  -2   1       3942.45       3598.40        88.84 o
  10  -2   1      16019.28      16073.90       275.98 o
  11  -2   1        152.35        337.61        71.17 o
  12  -2   1        396.36        328.14        60.17 o
  13  -2   1       3721.58       4061.31       176.51 o
  14  -2   1        444.39        537.44       101.40 o
  15  -2   1        309.64        300.70       157.73 o
 -15  -1   1       1479.24       1348.22       148.34 o
 -14  -1   1         46.35         24.41        86.38 o
 -13  -1   1        403.06        323.94        47.93 o
 -12  -1   1          2.15         51.89        43.28 o
 -11  -1   1        247.45        510.13        49.01 o
 -10  -1   1      16260.70      16426.57       283.04 o
  -9  -1   1       1943.20       1781.20        61.32 o
  -8  -1   1      26230.23      27677.85       434.59 o
  -7  -1   1       2249.07       2047.09        58.51 o
  -6  -1   1      42160.91      41677.11       622.57 o
  -5  -1   1       2029.43       1988.92       117.90 o
  -4  -1   1      38147.46      35701.89       528.17 o
  -3  -1   1      13306.16      13050.43       203.56 o
  -2  -1   1        196.48        256.75        16.33 o
  -1  -1   1      59817.38      56126.59       981.12 o
   0  -1   1          0.56         10.40         5.20 o
   1  -1   1     131993.00     125730.30      1856.16 o
   2  -1   1        497.52        462.33        17.73 o
   3  -1   1      16712.63      17977.42       271.75 o
   4  -1   1      14203.04      13827.89       258.83 o
   5  -1   1       7119.81       6877.78       135.24 o
   6  -1   1       8200.84       7855.69       139.37 o
   7  -1   1      36424.59      35853.37       542.72 o
   8  -1   1        900.56       1132.43        45.47 o
   9  -1   1       5896.97       5806.38       122.35 o
  10  -1   1       7876.90       7561.97       152.37 o
  11  -1   1        672.70       1208.48        55.00 o
  12  -1   1        684.93        630.61        49.77 o
  13  -1   1        122.99        183.56        68.93 o
  14  -1   1       1455.20       1274.99       125.81 o
  15  -1   1        135.38          1.88        80.74 o
 -15   0   1         39.14        118.30        95.76 o
 -14   0   1        195.60        125.81        86.38 o
 -13   0   1         16.44          5.35        38.39 o
 -12   0   1      23503.04      23847.00       565.99 o
 -11   0   1        191.89        396.22        50.36 o
 -10   0   1      10639.29      10683.85       200.39 o
  -9   0   1       3841.91       3649.46        90.17 o
  -8   0   1       1258.40       1207.04        56.92 o
  -7   0   1        346.33        280.07        31.79 o
  -6   0   1         72.45         64.20        22.66 o
  -5   0   1          4.02          0.89        13.88 o
  -4   0   1       2901.25       2862.61        59.49 o
  -3   0   1       1022.79        922.60        28.89 o
  -2   0   1      45645.51      45784.05       668.24 o
  -1   0   1       1112.00        954.45        20.23 o
   0   0   1      12135.62      10965.83       611.26 o
   1   0   1        415.80        413.88        17.89 o
   2   0   1     128844.66     131274.42      1904.08 o
   3   0   1        343.15        325.41        24.93 o
   4   0   1       6322.30       6007.54       104.43 o
   5   0   1       1288.68       1353.86        59.63 o
   6   0   1      17203.76      17345.04       275.29 o
   7   0   1      52894.91      51807.61       768.42 o
   8   0   1      11325.36      13046.90       222.61 o
   9   0   1       8774.05       8906.24       166.77 o
  10   0   1       7074.57       7170.66       145.93 o
  11   0   1       3298.55       3306.41        89.78 o
  12   0   1       7195.51       7388.72       202.46 o
  13   0   1         90.80        110.73        65.72 o
  14   0   1       3548.26       3704.97       232.84 o
  15   0   1        124.08         77.42        59.88 o
 -14   1   1        632.01        675.99       118.30 o
 -13   1   1         63.49        120.20        79.67 o
 -12   1   1        397.71        751.86       128.63 o
 -11   1   1      13422.00      13576.54       245.76 o
 -10   1   1        802.50        763.51        63.42 o
  -9   1   1      13190.50      12973.28       227.39 o
  -8   1   1         19.29         49.36        19.52 o
  -7   1   1       4680.23       4762.88        98.68 o
  -6   1   1      28486.12      28390.21       433.13 o
  -5   1   1       4434.11       4367.02        92.15 o
  -4   1   1       9717.82       9230.88       178.31 o
  -3   1   1       2438.07       2437.22        50.29 o
  -2   1   1        154.49        163.20        17.62 o
  -1   1   1     182835.81     174751.06      2575.84 o
   0   1   1          2.50         -0.09         3.01 o
   1   1   1      35213.82      36672.01       900.63 o
   2   1   1      26996.43      28359.97       790.99 o
   3   1   1      13286.42      13533.34       222.79 o
   4   1   1       1478.23       1567.42        40.53 o
   5   1   1      40751.68      42210.52       672.91 o
   6   1   1      22303.89      22795.79       353.32 o
   7   1   1      20441.80      20389.01       323.41 o
   8   1   1         28.31         77.34        24.87 o
   9   1   1       1098.22       1060.15        56.06 o
  10   1   1        513.53        500.27        40.61 o
  11   1   1        370.68        709.62        57.91 o
  12   1   1       4962.94       4421.14       430.00 o
  13   1   1       1676.31       1790.73        95.49 o
  14   1   1       3318.98       3579.69       142.00 o
  15   1   1        333.04        392.45       127.69 o
  16   1   1        958.40        965.93       140.83 o
 -13   2   1        722.96        772.77        68.27 o
 -12   2   1       4593.77       4519.31       114.54 o
 -11   2   1       4113.12       4608.24       189.99 o
 -10   2   1       2788.26       2634.51        78.45 o
  -9   2   1        574.49        799.56        95.24 o
  -8   2   1        935.65       1267.89        65.05 o
  -7   2   1       1032.62       1015.13        40.55 o
  -6   2   1        163.52        185.21        23.98 o
  -5   2   1       8201.76       8658.65       147.44 o
  -4   2   1      50450.99      50576.31       737.15 o
  -3   2   1      42914.85      43236.32       632.35 o
  -2   2   1      19610.69      18933.66       377.54 o
  -1   2   1       1258.13       1132.91        25.80 o
   0   2   1      96328.41     106971.28      1659.80 o
   1   2   1       6187.17       5849.86       115.19 o
   2   2   1      32444.08      33108.07       580.36 o
   3   2   1     164096.53     168523.45      4043.16 o
   4   2   1      16883.90      17017.12       264.50 o
   5   2   1        832.55        689.41        44.18 o
   6   2   1       9723.25       9326.61       161.96 o
   7   2   1      15462.39      15852.70       259.28 o
   8   2   1        120.62        165.19        25.29 o
   9   2   1       2578.68       2631.97        73.24 o
  10   2   1       2579.18       2495.20        73.99 o
  11   2   1       5088.45       5578.24       140.74 o
  12   2   1          3.82        -39.43        63.84 o
  13   2   1        442.92        492.13       127.69 o
  14   2   1       1248.75       1072.96       138.01 o
  15   2   1         16.26         19.99        61.22 o
  16   2   1       1840.76       1785.62       178.39 o
 -14   3   1        270.32        608.39       191.53 o
 -13   3   1         17.76         46.39        43.87 o
 -12   3   1       1491.95       1384.62        76.19 o
 -11   3   1       2250.25       2337.82        92.96 o
 -10   3   1      12233.12      11621.82       213.85 o
  -9   3   1       7150.23       6962.24       141.05 o
  -8   3   1      13896.78      14982.89       253.04 o
  -7   3   1        122.34        152.20        24.12 o
  -6   3   1       3484.66       3317.69        74.75 o
  -5   3   1      10413.89       9710.12       229.29 o
  -4   3   1      11609.02      11068.42       251.24 o
  -3   3   1       3488.04       3803.66        71.92 o
  -2   3   1      43296.46      42841.62       629.79 o
  -1   3   1      29725.58      28825.26       428.61 o
   0   3   1          0.63         -8.17         8.17 o
   1   3   1      62376.33      63096.73      1076.26 o
   2   3   1       3945.51       4212.02        94.79 o
   3   3   1       8514.25       8405.85       161.11 o
   4   3   1      22943.62      22924.96       428.65 o
   5   3   1       6854.10       7019.16       126.55 o
   6   3   1        136.91        227.99        31.94 o
   7   3   1       6734.56       6635.63       128.04 o
   8   3   1        487.31        484.32        35.23 o
   9   3   1        421.25        517.46        39.15 o
  10   3   1        670.43        738.53        86.88 o
  11   3   1         96.17        140.13        32.53 o
  12   3   1         75.69         88.50        90.13 o
  13   3   1        732.80        885.31       148.34 o
  14   3   1       1886.84       1782.85       110.79 o
  15   3   1         44.60        -16.90        86.38 o
  16   3   1       1374.78       1623.49       247.86 o
 -15   4   1       1845.20       2155.65       242.23 o
 -14   4   1       1103.82       1218.65       197.16 o
 -13   4   1       1430.38       1592.83       215.94 o
 -12   4   1       2979.10       2525.84        99.33 o
 -11   4   1       2651.10       2625.98        97.11 o
 -10   4   1        554.73        554.83        53.90 o
  -9   4   1       1029.99       1010.02        48.60 o
  -8   4   1        126.64        181.20        55.02 o
  -7   4   1        275.12        376.18        47.21 o
  -6   4   1      10297.46      10289.43       177.31 o
  -5   4   1      28971.59      28565.44       435.33 o
  -4   4   1       5478.53       4933.77        96.76 o
  -3   4   1       4289.33       4952.50       126.31 o
  -2   4   1      10449.67       9890.94       273.20 o
  -1   4   1         18.76         80.96        13.27 o
   0   4   1       4749.43       4619.86        86.93 o
   1   4   1       4789.59       4650.59        87.23 o
   2   4   1      84790.59      84373.04      1225.68 o
   3   4   1      17523.28      17903.20       341.23 o
   4   4   1       2268.47       2018.66        80.74 o
   5   4   1       7901.27       7749.65       214.11 o
   6   4   1       1801.86       1821.15        89.17 o
   7   4   1       5129.25       4802.58       101.88 o
   8   4   1       8689.67       9165.81       194.71 o
   9   4   1       1089.97       1134.71        56.84 o
  10   4   1      16968.20      17400.77       339.27 o
  11   4   1       2937.79       3050.70        99.47 o
  12   4   1      10021.04      10256.01       286.05 o
  13   4   1          9.70        138.95        78.87 o
  14   4   1        157.23        187.73        59.53 o
  15   4   1        566.53        440.48        78.77 o
 -15   5   1        207.52        379.30       170.87 o
 -14   5   1         70.85        137.64        71.50 o
 -13   5   1       1167.10       1573.76       113.89 o
 -12   5   1          0.96         64.10        42.00 o
 -11   5   1       2987.53       3195.85       109.86 o
 -10   5   1       1516.56       1598.59        78.93 o
  -9   5   1       4881.22       4514.25       128.63 o
  -8   5   1       9189.14       8979.80       214.32 o
  -7   5   1       5855.56       5478.93       140.66 o
  -6   5   1      33552.35      31797.59       486.87 o
  -5   5   1         39.87         78.50        15.95 o
  -4   5   1       5369.99       5289.11       124.51 o
  -3   5   1      10497.25      11118.35       219.56 o
  -2   5   1        135.77        130.03        16.55 o
  -1   5   1     145525.31     139672.03      2344.24 o
   0   5   1        107.56         92.57        37.67 o
   1   5   1      25242.96      23970.98       873.80 o
   2   5   1        789.26        760.89        52.70 o
   3   5   1      11027.88      11587.42       266.93 o
   4   5   1       6173.70       5889.41       134.81 o
   5   5   1        672.55        552.04        58.42 o
   6   5   1       2480.29       2501.65        81.65 o
   7   5   1       1363.11       1516.26        65.69 o
   8   5   1         16.86         37.33        26.95 o
   9   5   1        306.54        327.27        42.82 o
  10   5   1       1782.47       1879.32       119.87 o
  11   5   1       6649.23       7585.47       271.16 o
  12   5   1        708.56        684.53       184.96 o
  13   5   1       5542.69       5786.19       198.83 o
  14   5   1         81.19        136.64        65.72 o
  15   5   1         94.22        110.04        93.89 o
 -15   6   1         37.09        155.85       167.12 o
 -14   6   1        853.29        786.18       111.50 o
 -13   6   1        919.06        830.84       101.78 o
 -12   6   1       3946.70       3751.70       147.83 o
 -11   6   1        417.76        781.39       103.28 o
 -10   6   1       5847.83       5617.38       156.87 o
  -9   6   1       2404.97       2393.31        92.20 o
  -8   6   1       5852.84       5712.61       152.13 o
  -7   6   1        812.50        964.66        57.61 o
  -6   6   1      18709.11      17758.63       346.74 o
  -5   6   1       1369.96       1433.80        71.44 o
  -4   6   1       4049.06       3952.41       105.96 o
  -3   6   1       8686.10       9340.67       196.71 o
  -2   6   1       3353.37       3478.09       127.71 o
  -1   6   1          7.11         10.66        15.61 o
   0   6   1     113376.47     118641.91      2813.55 o
   1   6   1       1464.64       1370.89        50.95 o
   2   6   1      36235.22      36863.07       660.99 o
   3   6   1       5570.54       5025.99       133.35 o
   4   6   1       2195.00       2238.67        89.05 o
   5   6   1      14979.26      16109.67       550.26 o
   6   6   1         21.87         62.20        26.94 o
   7   6   1      12126.65      11934.89       254.50 o
   8   6   1        146.48        141.78        32.28 o
   9   6   1       5498.80       5536.33       146.57 o
  10   6   1       2968.87       2951.01        99.61 o
  11   6   1       3944.16       4110.14       176.98 o
  12   6   1        948.88       1036.15        84.48 o
  13   6   1         17.41        -17.86        56.36 o
  14   6   1          0.41        -58.21        82.62 o
  15   6   1        299.00        112.66        99.52 o
 -15   7   1         16.39        -13.14       172.75 o
 -14   7   1        104.19        146.36       115.48 o
 -13   7   1        134.11         42.35        69.57 o
 -12   7   1       1941.48       1963.08        97.37 o
 -11   7   1       3416.82       3228.24       116.58 o
 -10   7   1       1015.69        837.20        68.67 o
  -9   7   1      15250.31      14367.18       307.84 o
  -8   7   1       1443.87       1474.39        72.39 o
  -7   7   1       2515.87       2411.64        91.46 o
  -6   7   1        784.36        638.28        51.39 o
  -5   7   1      21285.42      20978.57       403.55 o
  -4   7   1      15197.57      14186.18       286.96 o
  -3   7   1       1283.67       1297.45        99.16 o
  -2   7   1      36374.65      35690.74       591.51 o
  -1   7   1        368.02        537.93        33.09 o
   0   7   1         45.48         72.88        19.22 o
   1   7   1       3560.33       3389.53        80.09 o
   2   7   1        440.70        483.28        40.46 o
   3   7   1        813.70        667.35        37.96 o
   4   7   1       3661.12       3591.64       105.40 o
   5   7   1         92.32         74.09        28.97 o
   6   7   1       1463.40       1495.87       109.16 o
   7   7   1        314.86        291.21        62.89 o
   8   7   1       2226.92       2140.15        87.66 o
   9   7   1        310.90        301.51        46.36 o
  10   7   1         27.39         55.10        45.57 o
  11   7   1       1711.13       1621.40       119.24 o
  12   7   1        224.06        262.26        92.01 o
  13   7   1         11.39         -7.16        60.00 o
  14   7   1       1614.25       1598.33       115.15 o
 -14   8   1        378.74        478.16       125.81 o
 -13   8   1        187.70        171.01        75.59 o
 -12   8   1       1181.66       1216.48       127.69 o
 -11   8   1       2196.04       2143.43       100.24 o
 -10   8   1        681.82        663.33        67.26 o
  -9   8   1          8.90         20.47        38.37 o
  -8   8   1       2243.22       2211.52        91.38 o
  -7   8   1          0.48         29.35        32.29 o
  -6   8   1       2308.23       2267.95       105.86 o
  -5   8   1       8766.31       8641.71       202.23 o
  -4   8   1      14467.43      12820.57       270.66 o
  -3   8   1         90.92        383.46        60.09 o
  -2   8   1        154.83        110.62        39.03 o
  -1   8   1       3007.63       2864.48        73.45 o
   0   8   1       1172.61       1273.29        50.14 o
   1   8   1       1413.13       1335.46        51.23 o
   2   8   1       1116.22       1013.97        47.43 o
   3   8   1       3639.58       3596.32       106.43 o
   4   8   1        358.65        325.40        57.22 o
   5   8   1        268.79        230.79        39.03 o
   6   8   1        403.85        339.41        77.79 o
   7   8   1       3879.05       3774.94       141.35 o
   8   8   1         49.43         27.05        36.99 o
   9   8   1      16041.89      16434.27       343.64 o
  10   8   1       2883.90       2956.62       109.27 o
  11   8   1        789.99        461.92       101.40 o
  12   8   1       2028.95       2188.15       172.75 o
  13   8   1        148.06         82.51        65.75 o
 -14   9   1        616.38        572.71       163.36 o
 -13   9   1       2434.50       2558.33       156.76 o
 -12   9   1        173.27        163.36       146.46 o
 -11   9   1         48.18         29.56        50.08 o
 -10   9   1        588.00        614.17        71.29 o
  -9   9   1        224.10         56.89        41.52 o
  -8   9   1       6960.12       7608.32       197.93 o
  -7   9   1       4429.95       4160.26       132.11 o
  -6   9   1       2574.35       2747.64       118.73 o
  -5   9   1        374.56        453.46        53.73 o
  -4   9   1      11555.07      11258.53       250.78 o
  -3   9   1       3115.48       3188.11       130.94 o
  -2   9   1       4629.34       4576.93       131.45 o
  -1   9   1      14329.19      13736.84       219.31 o
   0   9   1        257.52        289.22        43.65 o
   1   9   1        322.05        454.16        67.68 o
   2   9   1        608.31        600.03        71.94 o
   3   9   1       4654.98       4635.44       129.15 o
   4   9   1       1859.39       1582.53        83.75 o
   5   9   1       2920.03       3056.77       108.08 o
   6   9   1        807.60        808.73        71.84 o
   7   9   1       1853.21       1768.55        85.57 o
   8   9   1         92.16        133.61        34.38 o
   9   9   1        213.45        180.24        44.28 o
  10   9   1       4345.93       4628.77       146.55 o
  11   9   1       4028.05       4120.22       273.21 o
  12   9   1         60.73          2.59        63.57 o
  13   9   1       2255.27       2120.67       127.51 o
 -13  10   1       4459.66       4391.17       207.98 o
 -12  10   1         28.78         38.72        94.83 o
 -11  10   1        225.44        266.97        78.86 o
 -10  10   1         34.82         58.07        50.71 o
  -9  10   1       2665.06       2848.89       115.80 o
  -8  10   1       7571.46       7797.43       207.05 o
  -7  10   1       1636.81       1690.81       111.73 o
  -6  10   1      16768.68      16141.75       372.82 o
  -5  10   1       1885.58       1853.20        86.93 o
  -4  10   1       1593.13       1601.26        81.42 o
  -3  10   1        544.00        725.75        67.94 o
  -2  10   1      11475.63      11604.40       261.41 o
  -1  10   1        121.15        161.91        49.47 o
   0  10   1      24500.13      24915.72       480.22 o
   1  10   1        235.75        160.96        37.81 o
   2  10   1       4460.00       4575.25       131.60 o
   3  10   1       7551.43       7491.21       185.56 o
   4  10   1         47.78        107.57        37.86 o
   5  10   1      16308.90      16711.72       467.42 o
   6  10   1       1864.81       1801.85       118.43 o
   7  10   1        671.97        599.02        66.36 o
   8  10   1          1.34         63.13        44.96 o
   9  10   1        476.21        402.99        63.12 o
  10  10   1       5593.50       5674.61       171.46 o
  11  10   1        925.46        813.29        95.16 o
  12  10   1        292.70        267.75        74.04 o
 -12  11   1       1672.28       1525.67       147.08 o
 -11  11   1        788.87        683.74       118.94 o
 -10  11   1        216.63        324.86        94.27 o
  -9  11   1       1530.64       1528.75        90.83 o
  -8  11   1      10275.22      10940.46       269.26 o
  -7  11   1       3597.79       3840.53       136.27 o
  -6  11   1       5118.04       5415.52       171.31 o
  -5  11   1       7745.92       7643.98       203.15 o
  -4  11   1       2351.65       2363.21       100.70 o
  -3  11   1        869.27        977.78        68.42 o
  -2  11   1        338.02        446.92        60.20 o
  -1  11   1       4281.54       3888.51       129.16 o
   1  11   1       1080.01        896.68        82.56 o
   2  11   1       3385.36       3225.13       110.01 o
   3  11   1       1394.86       1464.84       115.47 o
   4  11   1        295.80        439.39        89.85 o
   5  11   1       3457.86       3621.33       126.99 o
   6  11   1        863.67        800.03       130.59 o
   7  11   1        261.82        423.56       105.15 o
   8  11   1        423.68        337.90        59.23 o
   9  11   1        221.91        219.87        54.49 o
  10  11   1        253.24        338.50       145.53 o
  11  11   1       4939.10       4971.00       196.17 o
 -11  12   1        268.13        241.02        91.35 o
 -10  12   1        142.95         73.46        61.59 o
  -9  12   1          4.17        -14.71        57.65 o
  -8  12   1       2207.49       2159.50       105.52 o
  -7  12   1        590.16        628.52        76.46 o
  -6  12   1         67.73        235.43        86.92 o
  -5  12   1        223.30        195.12        53.07 o
  -4  12   1        445.47        433.15        68.75 o
  -3  12   1        929.06       1002.51        73.96 o
  -2  12   1        573.93        630.82       114.61 o
  -1  12   1         31.33         85.07        45.10 o
   0  12   1       4130.96       4437.78       256.31 o
   1  12   1        326.90        448.54       106.09 o
   2  12   1       1292.40       1309.71       184.02 o
   3  12   1       6032.39       5953.72       211.25 o
   4  12   1        575.51        594.00        83.67 o
   5  12   1        503.78        491.00        77.24 o
   6  12   1       2363.31       2186.01       102.79 o
   7  12   1       4333.54       4424.79       148.94 o
   8  12   1        224.12        229.03        56.70 o
   9  12   1       5363.25       5570.98       256.19 o
  10  12   1         79.37         56.43        74.84 o
 -10  13   1        121.49        217.86        96.80 o
  -9  13   1        184.09         73.39        78.02 o
  -8  13   1          3.75         61.90        71.50 o
  -7  13   1       1303.38       1354.44        93.46 o
  -6  13   1       1145.50       1075.44        87.96 o
  -5  13   1        226.16        152.81        62.29 o
  -4  13   1       3429.47       3325.71       114.50 o
  -3  13   1         73.67        144.77        52.32 o
  -2  13   1       1077.78        972.33       169.94 o
  -1  13   1        868.54        744.69       131.44 o
   0  13   1        139.54         46.45        84.50 o
   1  13   1       2954.23       2904.07       138.95 o
   2  13   1       2314.31       2249.39       124.50 o
   3  13   1        339.11        266.25        92.95 o
   4  13   1        933.65        987.56        96.87 o
   5  13   1        684.62        751.28       134.26 o
   6  13   1        825.45        744.30       122.76 o
   7  13   1       1987.93       2055.85       110.23 o
   8  13   1         87.18        197.59        71.54 o
   9  13   1          9.78         88.25       131.44 o
  -9  14   1        518.42        616.20        97.14 o
  -8  14   1        791.81        854.05        98.34 o
  -7  14   1         13.45        114.73        62.81 o
  -6  14   1       1609.30       1491.57       116.24 o
  -5  14   1          1.49         20.50        54.50 o
  -4  14   1       1170.17       1184.77        96.94 o
  -3  14   1         33.16         75.11        71.35 o
  -2  14   1       2736.57       2811.99       140.76 o
  -1  14   1          5.58        -34.11        54.59 o
   0  14   1        239.76        260.28       122.99 o
   2  14   1        230.01        335.62       128.63 o
   3  14   1       4798.04       4872.61       198.41 o
   4  14   1          9.19         39.43        78.87 o
   5  14   1       2071.84       2042.65       134.79 o
   6  14   1       1074.29        991.63       115.48 o
   7  14   1        475.51        605.20        95.93 o
  -7  15   1        724.55        774.28       117.58 o
  -6  15   1       1240.87       1321.85       102.16 o
  -5  15   1        352.89        461.14       153.97 o
  -4  15   1        263.95        258.59       167.12 o
  -3  15   1          0.11         36.78        63.57 o
  -2  15   1       2871.53       2744.88       145.22 o
  -1  15   1        175.97        101.19        66.03 o
   0  15   1         24.17         88.72        62.25 o
   1  15   1         83.30         25.06        63.61 o
   2  15   1        795.76        861.61       102.46 o
   3  15   1       1893.73       2091.97       277.91 o
   4  15   1       1426.70       1405.95       123.85 o
   5  15   1       2054.66       2156.18       147.35 o
  -4  16   1        170.40        197.16        97.64 o
  -3  16   1        596.17        518.86       175.57 o
  -2  16   1        360.00        563.44       218.76 o
  -1  16   1        170.43        207.41       180.26 o
   0  16   1        347.68        243.74        95.76 o
   1  16   1        590.36        481.57        89.62 o
   2  16   1        317.98        178.32        74.27 o
  -2 -15   2         41.35         57.93        71.21 o
  -1 -15   2       1146.68       1220.57       203.74 o
   0 -15   2        153.42        241.16       107.97 o
   1 -15   2         93.23        152.09       158.67 o
   2 -15   2       4080.54       4122.29       184.35 o
   3 -15   2          2.76         17.12        66.63 o
   4 -15   2       7055.20       7342.05       283.54 o
   5 -15   2        687.75        873.38       192.47 o
   6 -15   2        349.13        295.71        75.78 o
  -5 -14   2        116.34        122.05        92.01 o
  -4 -14   2        161.61        191.93        74.27 o
  -3 -14   2        157.65        305.01       157.73 o
  -2 -14   2        846.76        956.99       138.95 o
  -1 -14   2        341.48        376.90        78.79 o
   0 -14   2        563.20        754.90        94.44 o
   1 -14   2         75.57         90.78        61.03 o
   2 -14   2         20.75         81.34        60.35 o
   3 -14   2        528.23        683.80       130.50 o
   4 -14   2        320.62        321.30        67.22 o
   5 -14   2       1288.90       1222.15       106.47 o
   6 -14   2        154.00        112.16        65.40 o
   7 -14   2          0.14         46.93        63.00 o
   8 -14   2        210.29        258.01        69.52 o
  -7 -13   2        217.68         88.25        75.38 o
  -6 -13   2        267.22        307.34       232.84 o
  -5 -13   2        848.39        853.89       100.46 o
  -4 -13   2        323.78        439.76        80.70 o
  -3 -13   2          1.09        -18.94        56.97 o
  -2 -13   2        138.96        224.41        82.62 o
  -1 -13   2        251.17        352.34        72.88 o
   0 -13   2         27.36        133.32        67.60 o
   1 -13   2       2518.88       2723.56       136.54 o
   2 -13   2        967.55        997.98        92.86 o
   3 -13   2        311.20        430.84       109.85 o
   4 -13   2        102.83        260.06       198.10 o
   5 -13   2       1000.21        972.10        95.17 o
   6 -13   2        529.04        556.62        80.95 o
   7 -13   2         53.09         26.61        57.41 o
   8 -13   2       2356.27       2577.83       123.81 o
   9 -13   2       1276.12       1634.14       111.53 o
  10 -13   2         66.36        180.73        73.60 o
  -9 -12   2          1.19        123.59        75.78 o
  -8 -12   2         57.69        -37.53        85.26 o
  -7 -12   2          0.70         67.23        65.86 o
  -6 -12   2          0.15         63.72        53.54 o
  -5 -12   2        393.99        544.89        73.09 o
  -3 -12   2         15.35         -9.08        53.48 o
  -2 -12   2       2205.90       2292.38       126.00 o
  -1 -12   2        466.92        623.76        83.56 o
   0 -12   2       6091.34       6139.07       214.73 o
   1 -12   2       1070.41        824.50        82.89 o
   2 -12   2         47.22        162.32        75.11 o
   3 -12   2       3236.58       3241.84       174.63 o
   4 -12   2        392.20        395.96        76.51 o
   5 -12   2       1182.43       1177.43       112.84 o
   6 -12   2       2007.80       2080.58       104.79 o
   7 -12   2        417.88        324.82        55.53 o
   8 -12   2          0.13         29.66        57.10 o
   9 -12   2       1060.04        902.64        91.71 o
  10 -12   2         29.26         74.54        65.60 o
  11 -12   2        151.54        150.04        70.82 o
 -10 -11   2         46.46         28.51        65.34 o
  -9 -11   2        902.16        975.64        78.87 o
  -8 -11   2        311.93        304.37        60.58 o
  -7 -11   2        817.35        723.48        79.28 o
  -6 -11   2       1256.22       1218.03        86.29 o
  -5 -11   2        516.48        533.31        69.48 o
  -4 -11   2       3372.13       3178.20       117.61 o
  -3 -11   2       2944.73       3095.93       119.39 o
  -2 -11   2       1121.38        941.33        90.13 o
  -1 -11   2        116.05        199.78       131.44 o
   0 -11   2        413.42        313.58        84.50 o
   1 -11   2       4397.46       4327.96       170.51 o
   2 -11   2      20489.57      19322.47       479.36 o
   3 -11   2         39.98        117.64        51.94 o
   4 -11   2      18134.62      18144.50       388.38 o
   5 -11   2        410.25        422.20        86.38 o
   6 -11   2       1254.63       1425.66       151.70 o
   7 -11   2          0.57         31.72        47.95 o
   8 -11   2       2871.76       3240.83       128.50 o
   9 -11   2       2375.76       2544.74       117.76 o
  10 -11   2          0.31         -4.88        57.45 o
  11 -11   2          2.90         55.69        62.09 o
  12 -11   2         58.53        156.02        70.09 o
 -11 -10   2        312.84        214.48        63.50 o
 -10 -10   2        502.29        470.62        80.27 o
  -9 -10   2       2993.50       2727.73       118.02 o
  -8 -10   2       2193.22       2249.51       106.63 o
  -7 -10   2        877.75        764.17        73.90 o
  -6 -10   2         10.20         23.94        43.84 o
  -5 -10   2        427.26        423.25        57.81 o
  -4 -10   2       1236.25       1243.92        75.19 o
  -3 -10   2      14827.29      14581.41       310.64 o
  -2 -10   2        173.68        173.18        46.24 o
  -1 -10   2       3570.55       3127.90       205.61 o
   0 -10   2         15.18        -23.66        37.50 o
   1 -10   2         79.79        446.90       103.28 o
   2 -10   2          3.77         31.57        40.95 o
   3 -10   2       6636.64       7041.41       189.10 o
   4 -10   2       4627.00       4320.32       196.15 o
   5 -10   2      16508.52      15932.07       347.41 o
   6 -10   2          0.48         93.20        43.19 o
   7 -10   2        862.11        819.33        74.06 o
   8 -10   2        396.46        424.19        80.15 o
   9 -10   2         30.86        127.45        71.75 o
  10 -10   2       3334.27       3203.43       127.92 o
  11 -10   2        401.42        568.09        80.65 o
  12 -10   2        195.85        175.03        64.07 o
  13 -10   2       1969.21       2145.05       146.54 o
 -12  -9   2        154.03        169.00       120.18 o
 -11  -9   2          0.91        -36.23        74.94 o
 -10  -9   2        342.75        357.72        64.15 o
  -9  -9   2        166.56        215.58        49.79 o
  -8  -9   2        940.60       1012.88        77.65 o
  -7  -9   2        210.19        177.05        57.66 o
  -6  -9   2       5882.74       5695.31       163.11 o
  -5  -9   2       4149.79       4091.17       131.38 o
  -4  -9   2       5055.89       4935.99       206.99 o
  -3  -9   2       7479.50       7154.89       314.08 o
  -2  -9   2       3494.79       3507.96       113.72 o
  -1  -9   2       3621.64       3341.73       165.68 o
   0  -9   2          7.65         19.36        30.06 o
   1  -9   2      10762.96      10740.80       431.99 o
   2  -9   2      25878.73      25546.47       493.06 o
   3  -9   2        888.07        869.91        76.25 o
   4  -9   2       3003.40       3029.70       112.01 o
   5  -9   2       1778.12       1945.90        91.17 o
   6  -9   2       1351.75       1408.86        78.48 o
   7  -9   2       2777.05       2776.17       109.45 o
   8  -9   2          1.00        176.40        73.05 o
   9  -9   2       4705.15       4689.19       171.83 o
  10  -9   2       1181.96       1153.45        87.31 o
  11  -9   2       1139.80       1078.70       132.98 o
  12  -9   2        986.58       1087.79        88.63 o
  13  -9   2        130.43        197.44        80.75 o
  14  -9   2        954.51       1147.30       159.61 o
 -12  -8   2       1233.90       1353.86       111.98 o
 -11  -8   2         46.11         24.23        67.68 o
 -10  -8   2          8.43         20.71        46.89 o
  -9  -8   2       1614.17       1572.18       110.08 o
  -8  -8   2         49.69         47.88        55.34 o
  -7  -8   2       4120.64       4088.07       131.03 o
  -6  -8   2         12.05         10.41        35.10 o
  -5  -8   2       3382.15       3274.36       112.18 o
  -4  -8   2       1218.70       1156.12        70.06 o
  -3  -8   2      12728.04      12360.12       262.23 o
  -2  -8   2       7615.60       7628.21       181.31 o
  -1  -8   2        596.78        683.51        66.63 o
   0  -8   2      18445.07      18222.12       306.53 o
   1  -8   2       2923.54       2719.90        76.24 o
   2  -8   2       2376.51       2316.89        89.20 o
   3  -8   2      13741.33      13439.49       286.08 o
   4  -8   2        567.80        586.90        55.57 o
   5  -8   2        464.40        548.55        56.41 o
   6  -8   2         16.66         74.31        34.05 o
   7  -8   2        643.88        599.72        78.51 o
   8  -8   2       2453.02       2598.03       102.57 o
   9  -8   2          4.39         44.61        39.91 o
  10  -8   2       3392.12       3174.92       119.82 o
  11  -8   2        351.39        547.73        98.32 o
  12  -8   2       5461.39       5203.02       204.43 o
  13  -8   2        216.97        229.22        75.06 o
  14  -8   2       2204.99       2389.42       149.01 o
 -13  -7   2       1278.42       1220.27       106.58 o
 -12  -7   2         19.65          0.94        66.39 o
 -11  -7   2        797.82        723.85        87.04 o
 -10  -7   2        866.18        879.62        87.39 o
  -9  -7   2       1768.75       1777.39        84.08 o
  -8  -7   2        119.87        117.36        49.35 o
  -7  -7   2       1082.60       1085.56        68.17 o
  -6  -7   2        116.92         79.00        32.14 o
  -5  -7   2        621.69        600.47        53.45 o
  -4  -7   2       9359.99       8425.06       193.95 o
  -3  -7   2        639.00        647.42        60.98 o
  -2  -7   2      12127.94      11328.06       395.59 o
  -1  -7   2      18354.61      17070.19       294.61 o
   0  -7   2         24.44         28.78        28.14 o
   1  -7   2      36473.84      32932.38       510.64 o
   2  -7   2       9019.32       8280.96       189.08 o
   3  -7   2        514.20        707.92       104.00 o
   4  -7   2        554.06        538.60        72.22 o
   5  -7   2        323.17        233.24        40.93 o
   6  -7   2      15267.20      15227.65       317.30 o
   7  -7   2       1652.97       1500.11        77.79 o
   8  -7   2       6354.47       6758.39       177.66 o
   9  -7   2        273.93        274.34        48.78 o
  10  -7   2        587.66        433.79        59.96 o
  11  -7   2       1992.90       2254.87       100.16 o
  12  -7   2        529.56        657.09        74.18 o
  13  -7   2        320.81        403.73       126.75 o
  14  -7   2        294.49        345.77       155.85 o
  15  -7   2        344.30        155.94        87.20 o
 -13  -6   2        247.86        544.55       137.08 o
 -12  -6   2        854.67        713.07        73.15 o
 -11  -6   2        894.51        841.89        70.21 o
 -10  -6   2       3622.07       3593.38       116.15 o
  -9  -6   2        616.93        614.09        56.56 o
  -8  -6   2       3336.86       3324.84       125.54 o
  -7  -6   2       2450.88       2484.91        93.66 o
  -6  -6   2       5321.27       5312.90       142.35 o
  -5  -6   2       4234.78       4247.19       121.12 o
  -4  -6   2        714.34        593.91        48.92 o
  -3  -6   2      60999.67      59905.73      1036.13 o
  -2  -6   2      11017.69      10079.97       210.71 o
  -1  -6   2      17107.73      15785.61       262.78 o
   0  -6   2       1734.37       1869.61        56.21 o
   1  -6   2        881.70        935.44        40.62 o
   2  -6   2        154.66        189.27        26.32 o
   3  -6   2      17050.85      16331.20       338.47 o
   4  -6   2         90.01        155.85        28.41 o
   5  -6   2      23427.75      22364.58       425.56 o
   6  -6   2        451.65        489.53        52.56 o
   7  -6   2       1088.50       1074.04        73.03 o
   8  -6   2       7125.28       7392.68       254.93 o
   9  -6   2         17.82        439.32        62.36 o
  10  -6   2        231.22        295.11        46.32 o
  11  -6   2         61.80        187.43        42.62 o
  12  -6   2       1614.48       1646.67        86.96 o
  13  -6   2       4867.53       5034.76       199.09 o
  14  -6   2          2.91         82.39        73.19 o
  15  -6   2       3785.89       3664.08       472.25 o
 -14  -5   2       2159.82       1800.76       178.39 o
 -13  -5   2        191.34         86.62        49.70 o
 -12  -5   2       3131.57       3026.36       108.06 o
 -11  -5   2       8865.94       9365.62       220.83 o
 -10  -5   2       1567.85       1647.08        76.67 o
  -9  -5   2        271.94        213.88        39.98 o
  -8  -5   2          1.55         33.96        32.79 o
  -7  -5   2       1167.17       1244.23        63.73 o
  -6  -5   2       7671.10       7642.92       175.75 o
  -5  -5   2      18173.82      18073.72       344.21 o
  -4  -5   2       6826.98       6798.91       158.70 o
  -3  -5   2      15858.37      14872.58       285.38 o
  -2  -5   2      29526.77      28725.37       503.67 o
  -1  -5   2         41.93         61.57        16.90 o
   0  -5   2        204.44        222.60        29.81 o
   1  -5   2       1451.35       1297.05        43.40 o
   2  -5   2      29737.62      28253.58       578.65 o
   3  -5   2       6726.29       7240.21       161.95 o
   4  -5   2        407.62        413.48        39.98 o
   5  -5   2        454.81        484.99        42.01 o
   6  -5   2      19841.40      19906.43       382.33 o
   7  -5   2      10854.59      10680.96       231.76 o
   8  -5   2      22335.69      23533.19       520.17 o
   9  -5   2        247.96        371.87        49.81 o
  10  -5   2       4493.45       4530.95       134.36 o
  11  -5   2        172.71         90.27        37.28 o
  12  -5   2        123.80         93.09        43.63 o
  13  -5   2         12.32         96.50        63.75 o
  14  -5   2       2249.12       2415.89       137.21 o
  15  -5   2       1623.33       1509.17       238.47 o
  16  -5   2       2199.11       2613.82       283.54 o
 -14  -4   2       1233.32       1500.32       161.49 o
 -13  -4   2        461.92        398.01        58.95 o
 -12  -4   2          3.28        -15.78        41.21 o
 -11  -4   2       1256.18       1242.95       103.10 o
 -10  -4   2      10769.17      10627.78       234.11 o
  -9  -4   2        975.08       1019.76        58.40 o
  -8  -4   2         75.46         91.01        54.20 o
  -7  -4   2       2701.24       2484.00        83.80 o
  -6  -4   2       6318.53       5939.65       175.79 o
  -5  -4   2      58247.65      58757.37       986.59 o
  -4  -4   2        475.97        410.54        59.91 o
  -3  -4   2      72178.99      69878.90      1297.53 o
  -2  -4   2        209.01        218.53        29.08 o
  -1  -4   2         15.77         24.07        13.91 o
   0  -4   2        742.59        771.33        37.94 o
   1  -4   2        508.64        386.32        27.29 o
   2  -4   2      32701.13      31703.08       485.68 o
   3  -4   2      10263.99       9399.46       192.51 o
   4  -4   2       8737.01       8676.74       181.53 o
   5  -4   2       6211.86       5964.62       138.47 o
   6  -4   2      25601.71      24604.07       383.91 o
   7  -4   2        112.21        296.67        90.28 o
   8  -4   2      23648.28      24641.35       464.36 o
   9  -4   2       7209.85       7295.97       177.22 o
  10  -4   2       4264.54       4191.50       223.15 o
  11  -4   2        123.14        105.20       104.90 o
  12  -4   2       8122.66       7564.72       243.36 o
  13  -4   2       5547.47       5377.77       283.54 o
  14  -4   2        490.78        905.02       105.15 o
  15  -4   2        200.70         51.70       103.28 o
  16  -4   2       1784.24       1762.94       137.49 o
 -15  -3   2        764.95        728.56       144.59 o
 -14  -3   2       1493.55       1671.19       161.49 o
 -13  -3   2        608.97        783.44        86.03 o
 -12  -3   2         41.04         79.21        39.10 o
 -11  -3   2        556.41        551.01        53.66 o
 -10  -3   2       3744.61       3665.92       109.09 o
  -9  -3   2       1121.53       1065.38        57.56 o
  -8  -3   2          9.61         61.46        25.93 o
  -7  -3   2      12205.24      11215.59       227.81 o
  -6  -3   2       7094.09       6904.27       131.91 o
  -5  -3   2      27630.66      27369.16       586.18 o
  -4  -3   2      21999.68      19534.90       349.67 o
  -3  -3   2      12043.70      12147.86       227.80 o
  -2  -3   2      18867.20      17209.44       378.84 o
  -1  -3   2      11029.61       9825.52       184.84 o
   0  -3   2        209.86        238.98        21.77 o
   1  -3   2        762.76        694.33        28.78 o
   2  -3   2       4335.62       4284.22        81.11 o
   3  -3   2       1712.22       1958.54        49.04 o
   4  -3   2      21316.73      20118.79       310.57 o
   5  -3   2       2961.67       2922.57       166.64 o
   6  -3   2         14.34         74.33        27.37 o
   7  -3   2      26420.48      25049.12       391.51 o
   8  -3   2       1858.16       1838.85        56.94 o
   9  -3   2          2.69         21.19        27.76 o
  10  -3   2        546.59        581.19        41.89 o
  11  -3   2       3211.54       3270.91       111.06 o
  12  -3   2        872.34        767.08        82.62 o
  13  -3   2       3971.42       4224.60       191.53 o
  14  -3   2       3744.76       3607.53       162.55 o
  15  -3   2       1925.56       1690.57       152.10 o
  16  -3   2        401.77        622.27       112.66 o
 -15  -2   2          0.23         18.78       103.28 o
 -14  -2   2       4185.42       4054.05       240.35 o
 -13  -2   2       1471.55       1395.28        74.97 o
 -12  -2   2         30.81         34.09        36.84 o
 -11  -2   2         57.72         83.45        32.97 o
 -10  -2   2       1844.63       1742.70        71.29 o
  -9  -2   2      21565.94      21295.41       396.10 o
  -8  -2   2        596.06        811.94        55.29 o
  -7  -2   2      19373.15      18951.87       307.37 o
  -6  -2   2      19575.92      19180.55       305.66 o
  -5  -2   2       1051.33       1326.43        74.53 o
  -4  -2   2       1377.57       1282.50        39.37 o
  -3  -2   2      21283.62      21570.93       330.28 o
  -2  -2   2       5177.40       4951.28       108.86 o
  -1  -2   2      10368.23       9789.17       203.03 o
   0  -2   2         45.84         38.64        13.15 o
   1  -2   2         28.83         57.17        16.50 o
   2  -2   2       5497.70       5057.09        89.31 o
   3  -2   2      10529.57      10578.86       169.21 o
   4  -2   2       8555.77       7940.80       134.09 o
   5  -2   2          7.32        112.06        44.13 o
   6  -2   2        219.37        587.13        35.60 o
   7  -2   2       2259.14       2217.49        59.95 o
   8  -2   2      12961.70      13054.71       265.07 o
   9  -2   2        268.72        260.19        31.27 o
  10  -2   2       5257.38       5063.69       115.42 o
  11  -2   2       1672.87       1588.17        84.83 o
  12  -2   2       9250.92       8626.60       263.39 o
  13  -2   2       1360.01       1357.53       171.81 o
  14  -2   2        637.34        775.16       237.53 o
  15  -2   2         83.94        149.14        71.12 o
  16  -2   2       1076.52        732.32       133.32 o
 -15  -1   2        593.18        655.33       140.83 o
 -14  -1   2        133.19        238.47        92.01 o
 -13  -1   2        100.94         41.96        71.35 o
 -12  -1   2       1865.98       1823.62        82.40 o
 -11  -1   2      11091.55      11702.47       263.87 o
 -10  -1   2       1212.29       1292.35        67.38 o
  -9  -1   2        325.72        438.29        39.63 o
  -8  -1   2      13760.44      13656.25       235.38 o
  -7  -1   2       2555.44       2202.56        61.40 o
  -6  -1   2         53.47        169.54        35.66 o
  -5  -1   2       8271.45       8290.24       144.48 o
  -4  -1   2        308.08        318.63        35.27 o
  -3  -1   2       7766.76       8669.24       163.92 o
  -2  -1   2      13091.57      12344.35       413.34 o
  -1  -1   2      18997.78      17893.86       271.30 o
   0  -1   2         16.49         -0.14        12.87 o
   1  -1   2      31400.99      29375.93       729.88 o
   2  -1   2        911.92        849.93        67.56 o
   3  -1   2       1278.57       1244.58        36.32 o
   4  -1   2      11779.32      11129.10       233.90 o
   5  -1   2      32673.67      34429.58       882.81 o
   6  -1   2      30269.33      31049.78       469.97 o
   7  -1   2      13037.54      13405.42       223.69 o
   8  -1   2      43177.59      44632.84       672.45 o
   9  -1   2       8510.99       8627.04       163.56 o
  10  -1   2       3452.60       3581.01        91.20 o
  11  -1   2        520.38        569.32        44.74 o
  12  -1   2       4498.14       4588.00       133.24 o
  13  -1   2          0.24         73.23        57.97 o
  14  -1   2        690.68        592.27       117.36 o
  15  -1   2        996.13        833.72       120.18 o
  16  -1   2        437.88        535.16       125.81 o
 -15   0   2        401.98        568.96       135.20 o
 -14   0   2        380.53        379.30        95.76 o
 -13   0   2        204.69        110.88        52.13 o
 -12   0   2       1839.70       1818.70       146.25 o
 -11   0   2       4085.96       4273.16       108.71 o
 -10   0   2      25966.60      26197.75       529.59 o
  -9   0   2       3162.43       2951.33        80.20 o
  -8   0   2        269.36        296.89        32.67 o
  -7   0   2       6837.77       6170.65       120.68 o
  -6   0   2      10491.36      10462.42       179.73 o
  -5   0   2      86061.45      85226.52      1957.78 o
  -4   0   2        729.06        684.81        33.77 o
  -3   0   2      45050.36      49311.52       721.43 o
  -2   0   2       8258.23       7583.62       141.31 o
  -1   0   2        795.54        841.64        28.30 o
   0   0   2     175224.30     184626.95      3049.42 o
   1   0   2       1688.11       1650.14        28.02 o
   2   0   2      35867.70      36825.74       653.90 o
   3   0   2        791.89       1031.96        28.29 o
   4   0   2       8063.10       8017.11       133.53 o
   5   0   2       3120.38       3344.76        68.94 o
   6   0   2      63839.19      65678.58       959.85 o
   7   0   2         18.00        341.75        63.84 o
   8   0   2      21303.30      22706.02       361.27 o
   9   0   2      19420.60      19473.02       319.79 o
  10   0   2        326.42        386.17        36.95 o
  11   0   2         11.15         74.24        33.05 o
  12   0   2          1.04         17.07        36.86 o
  13   0   2      10998.96      11064.04       252.67 o
  14   0   2        140.20        379.49        73.47 o
  15   0   2          8.24        -52.58        75.11 o
  16   0   2        464.23        125.81        90.13 o
 -14   1   2       1123.27       1055.16       101.40 o
 -13   1   2       6071.84       6637.59       211.10 o
 -12   1   2         65.20        113.99        33.59 o
 -11   1   2       5301.76       6149.07       137.53 o
 -10   1   2       8605.62       8157.57       163.72 o
  -9   1   2        190.67        234.22        32.21 o
  -8   1   2        349.75        538.19        46.82 o
  -7   1   2       6011.25       5602.62       112.29 o
  -6   1   2        168.74        315.33        27.60 o
  -5   1   2      19166.60      19184.26       434.55 o
  -4   1   2      30284.46      30214.44       478.37 o
  -3   1   2       5539.13       5932.99       102.16 o
  -2   1   2      48957.59      49425.75       771.83 o
  -1   1   2      10609.07      10963.17       199.04 o
   0   1   2          4.51         -4.08         4.08 o
   1   1   2     155988.28     162146.69      2395.63 o
   2   1   2        785.63        830.47        21.42 o
   3   1   2       2169.59       2208.70        46.36 o
   4   1   2      24571.86      25355.17       387.57 o
   5   1   2       3027.45       3348.41       150.15 o
   6   1   2      18004.06      18176.54       287.38 o
   7   1   2      24371.68      23994.46       374.38 o
   8   1   2      26254.99      26817.36       418.43 o
   9   1   2       1523.69       1535.63        72.20 o
  10   1   2        717.64        703.02        41.77 o
  11   1   2          4.44          7.16        26.99 o
  12   1   2        332.77        317.95        47.94 o
  13   1   2       4666.00       4594.54       160.40 o
  14   1   2       2465.16       2582.22       120.63 o
  15   1   2       2813.50       3258.22       141.29 o
  16   1   2         73.77         91.63        68.94 o
 -14   2   2       3210.45       3051.33       195.29 o
 -13   2   2       1766.57       1836.14        91.14 o
 -12   2   2       5458.19       5519.21       130.07 o
 -11   2   2        446.26        546.01       108.53 o
 -10   2   2      10332.61      10572.58       199.29 o
  -9   2   2      27643.30      27026.25       429.93 o
  -8   2   2       4398.28       4302.53        97.19 o
  -7   2   2       3574.72       3537.30        81.61 o
  -6   2   2       3567.86       3464.21        76.68 o
  -5   2   2       4183.43       4098.65        89.98 o
  -4   2   2        801.08        752.68        28.32 o
  -3   2   2          3.41        -12.04        12.04 o
  -2   2   2       5867.72       5515.40       106.47 o
  -1   2   2       1462.66       1377.32        29.86 o
   0   2   2       8403.20       9920.04       153.23 o
   1   2   2       7310.89       7303.37       143.10 o
   2   2   2       4375.12       4904.00       142.80 o
   4   2   2        595.08        922.37        72.36 o
   5   2   2      53348.09      56736.75       832.53 o
   6   2   2      10277.27       9943.45       169.96 o
   7   2   2       3577.04       3459.96        81.85 o
   8   2   2        386.06        505.84        39.63 o
   9   2   2       1016.40       1083.18        46.27 o
  10   2   2       4551.96       4495.82       105.35 o
  11   2   2       2233.79       2184.07        87.77 o
  12   2   2       1409.46       1435.51        89.19 o
  13   2   2        663.47        692.41       114.54 o
  14   2   2       1945.41       1788.09       193.41 o
  15   2   2       1053.05       1076.01        93.82 o
  16   2   2       2266.28       2367.08       313.58 o
 -14   3   2       3171.24       3295.50       158.78 o
 -13   3   2        380.53        350.23       123.93 o
 -12   3   2        548.84        343.27       124.87 o
 -11   3   2       2181.31       2209.57       117.36 o
 -10   3   2         81.47        177.96        39.93 o
  -9   3   2          0.64          9.29        29.28 o
  -8   3   2      11519.30      11391.39       201.76 o
  -7   3   2         19.82        116.27        37.63 o
  -6   3   2        127.74        111.28        19.41 o
  -5   3   2        220.71        289.65        24.50 o
  -4   3   2          8.80         82.30        26.48 o
  -3   3   2       4128.58       4260.11        79.65 o
  -2   3   2       1953.25       2042.34        45.52 o
  -1   3   2         71.20         78.33        12.09 o
   0   3   2         20.55         75.47        14.62 o
   1   3   2       5160.63       5206.79       111.39 o
   2   3   2      52805.79      55061.89       809.83 o
   3   3   2         96.63        247.60        23.96 o
   4   3   2      28862.51      29024.96       505.14 o
   5   3   2      57103.02      59668.30      1332.38 o
   6   3   2       2469.16       2332.62        59.07 o
   7   3   2      24738.91      24661.55       386.29 o
   8   3   2       6880.33       6672.09       131.13 o
   9   3   2      10339.30      10451.65       191.02 o
  10   3   2        573.03        582.13        46.73 o
  11   3   2       1892.66       1797.45       142.71 o
  12   3   2       6925.33       6887.17       210.50 o
  13   3   2         37.29         -7.43        47.30 o
  14   3   2        560.77        557.99       152.10 o
  15   3   2         11.94         -5.21        61.73 o
  16   3   2        599.84        489.04        87.53 o
 -15   4   2         54.22        -45.07       161.49 o
 -14   4   2        106.56         74.73        69.03 o
 -13   4   2        216.01        152.65        61.03 o
 -12   4   2       1463.70       1624.27       112.66 o
 -11   4   2       3224.26       3276.82       109.97 o
 -10   4   2       6202.69       5667.04       150.82 o
  -9   4   2      13782.62      13440.39       236.20 o
  -8   4   2        187.32        207.87        56.92 o
  -7   4   2      27366.93      25909.93       405.52 o
  -6   4   2        409.74        512.73        52.88 o
  -5   4   2      26034.31      26711.61       408.00 o
  -4   4   2        138.43        156.97        18.73 o
  -3   4   2       8919.47       8618.70       144.69 o
  -2   4   2      10978.10      10604.32       291.63 o
  -1   4   2       1760.26       1605.08        39.85 o
   0   4   2     136811.38     152806.12      5000.21 o
   1   4   2       1804.09       1913.06        45.72 o
   2   4   2       1892.64       2336.17        68.23 o
   3   4   2      36759.48      39720.53      1207.16 o
   4   4   2       2880.02       2889.56        64.95 o
   5   4   2       8813.39       9525.49       165.24 o
   6   4   2      34833.68      35174.38       532.81 o
   7   4   2       1840.76       1897.32        58.58 o
   8   4   2       4610.98       4575.94       101.64 o
   9   4   2       3543.84       3414.31        97.71 o
  10   4   2      10535.27      10496.80       299.68 o
  11   4   2        821.71       1013.15        82.62 o
  12   4   2       7495.83       7316.71       360.53 o
  13   4   2       2595.09       2701.42       186.84 o
  14   4   2        358.24        281.84        59.57 o
  15   4   2        336.25        175.12        65.75 o
 -15   5   2        307.30        249.74       167.12 o
 -14   5   2        264.15        283.00        75.85 o
 -13   5   2       3150.55       3519.78       162.24 o
 -12   5   2       1053.13        913.44        94.67 o
 -11   5   2       1415.56       2127.67       157.96 o
 -10   5   2       5090.41       4866.73       136.82 o
  -9   5   2        486.21        378.60        51.30 o
  -8   5   2       2417.30       2339.91        83.79 o
  -7   5   2        318.86        299.60        39.06 o
  -6   5   2      20528.07      20399.25       325.35 o
  -5   5   2         86.40        169.04        23.58 o
  -4   5   2      12732.28      11767.31       245.01 o
  -3   5   2         84.29         73.46        31.98 o
  -2   5   2       1685.28       1754.72        50.68 o
  -1   5   2      29321.87      28533.74       429.26 o
   0   5   2        171.89        216.16        22.77 o
   1   5   2     163510.47     160636.89      2309.77 o
   2   5   2          3.87         -4.42        13.08 o
   3   5   2       4216.69       3900.01        96.49 o
   4   5   2        931.89       1097.90        39.01 o
   5   5   2       3598.85       3642.13        81.80 o
   6   5   2      32552.75      32570.11       644.57 o
   7   5   2      13137.66      12388.97       307.45 o
   8   5   2       8320.71       8368.11       261.36 o
   9   5   2       9924.90       9702.66       209.83 o
  10   5   2        227.82        243.42        41.38 o
  11   5   2       2274.76       2223.95       107.72 o
  12   5   2        184.18        118.81        47.80 o
  13   5   2       1091.52       1170.60       109.85 o
  14   5   2         39.93         50.70        90.13 o
  15   5   2        422.16        396.36       110.79 o
 -15   6   2          2.90        -67.60       167.12 o
 -14   6   2         20.11        227.56       104.21 o
 -13   6   2         76.89          7.72        65.93 o
 -12   6   2      10333.10      10467.01       328.10 o
 -11   6   2        867.91        760.57        67.95 o
 -10   6   2      19351.84      18987.41       385.36 o
  -9   6   2       1918.17       1886.58        80.76 o
  -8   6   2       6547.49       6627.58       164.92 o
  -7   6   2       4163.42       3676.27       107.39 o
  -6   6   2       1500.97       1512.22        64.65 o
  -5   6   2       1082.58       1075.42        41.70 o
  -4   6   2        201.79        239.56        24.93 o
  -3   6   2       8272.41       8574.43       256.94 o
  -2   6   2      44056.68      41663.95       787.71 o
  -1   6   2       4441.83       3945.32       139.04 o
   0   6   2      14465.49      15403.12       249.45 o
   1   6   2       3783.04       3584.53       100.25 o
   2   6   2      15240.46      14717.45       241.80 o
   3   6   2       1780.09       1914.70       150.15 o
   4   6   2       2027.87       1889.38       101.80 o
   5   6   2       8702.11       8884.95       191.59 o
   6   6   2       5063.28       4962.23       129.61 o
   7   6   2       3532.55       3459.33       105.46 o
   8   6   2        809.89        950.66        57.33 o
   9   6   2       1392.49       1384.16        66.63 o
  10   6   2       2716.61       2833.53        95.69 o
  11   6   2        500.95        458.89        68.70 o
  12   6   2       5456.40       5085.37       180.73 o
  13   6   2        274.33        236.68       120.18 o
  14   6   2       1886.46       1788.86       112.05 o
  15   6   2        779.14        782.40       144.59 o
 -14   7   2        154.51        169.89        79.48 o
 -13   7   2         77.68         49.29        69.57 o
 -12   7   2        340.29        211.36        63.53 o
 -11   7   2         17.19        124.13        76.99 o
 -10   7   2        958.94       1058.83        71.17 o
  -9   7   2       1061.41       1226.38        70.53 o
  -8   7   2        791.62        909.94        58.75 o
  -7   7   2       5174.92       5239.00       141.51 o
  -6   7   2        161.69        226.28        39.79 o
  -5   7   2       5968.43       5790.70       145.06 o
  -4   7   2        585.34        642.71        45.89 o
  -3   7   2       4980.32       4719.88        96.28 o
  -2   7   2       1608.12       1348.78        87.32 o
  -1   7   2      45476.44      45792.89       723.92 o
   0   7   2         33.41         56.62        35.47 o
   1   7   2      13926.74      13601.77       393.36 o
   2   7   2      30214.14      30911.97       494.63 o
   3   7   2       4069.04       4029.31       184.30 o
   4   7   2       1369.67       1332.85        56.10 o
   5   7   2      15801.57      15963.86       312.98 o
   6   7   2      11802.45      11915.42       291.05 o
   7   7   2       1634.86       1369.17        71.33 o
   8   7   2       4151.94       4580.59       132.25 o
   9   7   2        956.24        996.31        67.90 o
  10   7   2       5048.06       5160.14       143.88 o
  11   7   2        285.72        349.24        70.03 o
  12   7   2       1872.47       1808.25       187.77 o
  13   7   2         23.42         78.12        57.30 o
  14   7   2        625.70        523.52       119.24 o
 -14   8   2        709.85        671.87       151.16 o
 -13   8   2         29.79        -24.41        84.50 o
 -12   8   2         64.88         17.05        66.43 o
 -11   8   2       1785.98       2002.57       197.16 o
 -10   8   2       3702.43       3130.51       129.60 o
  -9   8   2       1129.35       1207.42        91.61 o
  -8   8   2         76.66         46.02        35.47 o
  -7   8   2       3458.78       3245.51       109.39 o
  -6   8   2       4242.13       3929.93       118.99 o
  -5   8   2       2059.16       2352.68        87.27 o
  -4   8   2        778.03        929.84        58.20 o
  -3   8   2      29298.01      30880.47       567.75 o
  -2   8   2        183.39        150.31        40.74 o
  -1   8   2       2087.89       2021.59       104.29 o
   0   8   2      29594.77      30081.16       469.15 o
   1   8   2       1093.13       1016.01        46.73 o
   2   8   2          6.12          8.46        21.12 o
   3   8   2      16915.38      16917.79       389.32 o
   4   8   2       1916.14       1752.99        73.88 o
   5   8   2       3271.14       3132.80       101.86 o
   6   8   2       1596.89       1490.96        74.15 o
   7   8   2          0.70          7.51        60.09 o
   8   8   2         88.95         65.39        35.76 o
   9   8   2        344.13        330.41        51.14 o
  10   8   2       1305.38       1224.40        74.26 o
  11   8   2       2299.91       2484.27       123.14 o
  12   8   2       1364.17       1378.76       198.10 o
  13   8   2        102.08         38.12        64.78 o
  14   8   2         39.73        167.12        95.76 o
 -14   9   2       1438.66       1291.89       174.63 o
 -13   9   2         15.01         58.21        95.76 o
 -12   9   2       2399.49       2350.66       185.90 o
 -11   9   2        102.28        140.63        99.52 o
 -10   9   2       1073.27        944.79        77.33 o
  -9   9   2         20.62         24.85        40.84 o
  -8   9   2        298.85        230.86        41.95 o
  -7   9   2       2346.14       2157.63       101.77 o
  -6   9   2      13752.93      13579.42       293.73 o
  -5   9   2       6236.09       6154.06       163.31 o
  -4   9   2       1104.03       1253.07        69.58 o
  -3   9   2       1336.42       1314.80        68.05 o
  -2   9   2       8431.70       8341.41       195.75 o
  -1   9   2      18112.56      17103.00       287.34 o
   0   9   2          0.28         28.87        36.39 o
   1   9   2      36473.84      35702.87       554.73 o
   2   9   2        606.23        698.93        86.46 o
   3   9   2         66.96         93.58        30.50 o
   4   9   2       3383.32       3241.44       106.99 o
   5   9   2       1235.69       1200.70        68.68 o
   6   9   2       4009.74       3828.53       122.71 o
   7   9   2       1246.88       1110.90        71.45 o
   8   9   2       1635.36       1790.35        84.74 o
   9   9   2       2818.23       2671.92       105.32 o
  10   9   2        881.29        802.35        83.68 o
  11   9   2       1893.41       2066.86       121.11 o
  12   9   2        130.05         45.34        63.57 o
  13   9   2        242.41        199.57        69.92 o
 -13  10   2        435.58        659.54       216.88 o
 -12  10   2       2460.00       2624.53       161.00 o
 -11  10   2       1280.78       1277.74       119.11 o
 -10  10   2       2364.83       2236.88       144.74 o
  -9  10   2       1763.36       1714.97        92.64 o
  -8  10   2        685.84        715.09        67.44 o
  -7  10   2       6401.07       6616.14       182.86 o
  -6  10   2       2610.52       2672.72       104.63 o
  -5  10   2        524.28        638.72        62.53 o
  -4  10   2        700.38        678.73        62.61 o
  -3  10   2        367.94        578.30        56.58 o
  -2  10   2      12650.34      11738.29       261.56 o
  -1  10   2         88.09         61.57        58.77 o
   0  10   2        124.87        399.23       126.75 o
   1  10   2       1129.34       1056.48        56.87 o
   2  10   2      15221.13      15243.08       309.06 o
   3  10   2        158.41        126.22        35.90 o
   4  10   2       2280.59       2332.87       129.51 o
   5  10   2       1158.29       1112.54        72.82 o
   6  10   2         81.68         56.09        38.90 o
   7  10   2       3039.33       2883.49       110.54 o
   8  10   2        327.28        291.62        74.26 o
   9  10   2        413.25        345.26        55.60 o
  10  10   2       5795.29       5720.97       204.98 o
  11  10   2          0.52         52.81        73.23 o
  12  10   2       6925.44       7086.46       243.78 o
 -12  11   2        143.77        183.61       218.76 o
 -11  11   2         59.69        153.54        82.17 o
 -10  11   2        750.79        647.82       108.38 o
  -9  11   2       1687.28       1877.72        99.20 o
  -8  11   2        917.35        931.39        78.32 o
  -7  11   2       7582.74       7340.50       198.35 o
  -6  11   2       4222.97       4281.38       139.58 o
  -5  11   2        392.01        330.19        54.27 o
  -4  11   2          0.45         -8.85        54.08 o
  -3  11   2        549.44        621.53        61.08 o
  -2  11   2         36.69         47.73        60.82 o
  -1  11   2      29862.59      30120.01       574.62 o
   0  11   2         30.76         43.19        67.60 o
   1  11   2      16657.53      16655.98       419.74 o
   2  11   2         90.06        132.09        36.73 o
   3  11   2        419.64        468.93        56.47 o
   4  11   2       5548.69       5243.15       152.11 o
   5  11   2        280.62        310.15        50.20 o
   6  11   2       4616.73       4498.05       144.43 o
   7  11   2        326.77        335.59        55.92 o
   8  11   2       2790.03       2810.88       115.61 o
   9  11   2        547.94        369.09        61.07 o
  10  11   2       2635.70       2648.07       136.04 o
  11  11   2         11.69         77.78        70.33 o
 -11  12   2        479.03        334.72        91.24 o
 -10  12   2       4023.74       3581.17       191.19 o
  -9  12   2        865.21       1034.25        89.48 o
  -8  12   2         62.38        201.02        89.38 o
  -7  12   2        462.69        459.87        62.89 o
  -6  12   2       7152.71       7673.00       208.52 o
  -5  12   2       3543.52       3446.73       125.92 o
  -4  12   2        159.13        106.14        44.60 o
  -3  12   2       5297.10       5648.72       281.16 o
  -2  12   2         18.61         37.26        39.57 o
  -1  12   2         10.15         33.74        42.86 o
   0  12   2       3571.28       3879.30       154.15 o
   1  12   2        435.92        537.14        71.27 o
   2  12   2       1479.08       1521.16        97.89 o
   3  12   2          1.14         12.99        45.84 o
   4  12   2         13.02        106.73        44.43 o
   5  12   2        884.03        820.27       129.61 o
   6  12   2        238.49        230.30        55.58 o
   7  12   2        247.53        183.35        52.35 o
   8  12   2        296.09        235.34        60.78 o
   9  12   2       2111.44       2085.68       108.28 o
  10  12   2       1008.65        830.02       104.61 o
 -10  13   2         97.23        -44.29        93.43 o
  -9  13   2        620.20        572.20       119.49 o
  -8  13   2        116.04         86.52        59.99 o
  -7  13   2        912.55       1067.20        88.92 o
  -6  13   2        381.59        322.61        62.46 o
  -5  13   2       7526.79       7798.53       214.26 o
  -4  13   2        603.08        792.76       136.40 o
  -3  13   2       1703.24       1639.37        81.06 o
  -2  13   2       2412.65       2428.98       123.17 o
  -1  13   2        294.60        253.16        81.68 o
   0  13   2         91.04        157.54        51.43 o
   1  13   2          5.56         70.58        47.37 o
   2  13   2          9.38         43.19        61.97 o
   3  13   2       1519.67       1562.14       108.16 o
   4  13   2        953.48        935.77       173.69 o
   5  13   2         34.82         33.27        58.35 o
   6  13   2       1035.80        994.80        84.70 o
   7  13   2         25.17        134.03        65.63 o
   8  13   2       3994.42       3957.18       146.20 o
   9  13   2          4.71         49.66        73.63 o
  -9  14   2        511.19        344.46       100.70 o
  -8  14   2          3.53        133.55        66.22 o
  -7  14   2        591.97        566.32        85.02 o
  -6  14   2        718.43        807.18        86.87 o
  -5  14   2       1866.51       1837.26       132.58 o
  -4  14   2        618.80        610.30        67.93 o
  -3  14   2       2046.98       1996.22       146.46 o
  -2  14   2         50.24         72.53        55.94 o
  -1  14   2        128.67        135.86        55.86 o
   0  14   2        552.48        761.42       143.65 o
   2  14   2       1357.79       1182.14       103.24 o
   3  14   2          4.37         82.42        58.35 o
   4  14   2       1019.29       1001.57       223.45 o
   5  14   2        718.14        640.62       102.34 o
   6  14   2       1377.02       1347.92       118.09 o
   8  14   2         10.46         67.60       140.83 o
  -7  15   2       2600.21       2701.26       137.90 o
  -6  15   2       1723.30       1897.21       116.71 o
  -5  15   2        276.98        278.28        69.24 o
  -4  15   2          8.74        -10.10        63.16 o
  -3  15   2        895.79        892.19        98.77 o
  -2  15   2        314.53        465.68       152.10 o
  -1  15   2       3421.84       3529.61       164.68 o
   0  15   2        192.43        229.16        64.41 o
   1  15   2        571.36        576.39        96.09 o
   2  15   2       1812.37       1505.10       116.59 o
   3  15   2        240.42        303.19       134.26 o
   4  15   2       3717.50       4212.62       212.18 o
   5  15   2       1947.86       2261.53       143.92 o
   6  15   2         79.53         24.69        72.94 o
  -5  16   2         33.36        131.44        97.64 o
  -4  16   2         23.18         27.27        71.63 o
  -3  16   2        190.31        121.63        70.58 o
  -2  16   2        131.15        193.17        71.63 o
  -1  16   2        156.17        162.32        69.03 o
   0  16   2        400.13        348.40       264.76 o
   1  16   2         74.55         53.20        70.33 o
   2  16   2        821.98        816.35       112.47 o
   3  16   2        914.78        829.85       113.58 o
   0 -15   3         70.08        187.87        73.47 o
   1 -15   3       1071.44       1059.07       110.11 o
   2 -15   3          5.65         -9.21        68.97 o
   3 -15   3        384.59        376.79       142.71 o
   4 -15   3        562.11        641.42       181.20 o
  -4 -14   3         89.17        -45.69        71.54 o
  -3 -14   3        174.51        115.72        71.21 o
  -2 -14   3       2500.63       2871.27       261.95 o
  -1 -14   3        163.17         91.15        92.95 o
   0 -14   3       1434.84       1606.14       119.07 o
   1 -14   3        300.35        244.43        70.83 o
   2 -14   3         20.37        114.54        80.74 o
   3 -14   3       2686.02       2867.70       180.26 o
   4 -14   3        342.07        464.07       100.46 o
   5 -14   3       1742.78       1793.00       122.71 o
   6 -14   3        647.12        614.61        99.14 o
   7 -14   3        714.44        715.88       170.87 o
   8 -14   3        144.23         83.02        70.31 o
  -6 -13   3        127.10         47.90       116.42 o
  -5 -13   3          0.25         18.72        67.74 o
  -4 -13   3       1284.92       1356.60       112.85 o
  -3 -13   3        603.77        719.07        97.52 o
  -2 -13   3         37.42         50.70        69.48 o
  -1 -13   3          9.32        -63.84        97.64 o
   0 -13   3         13.65         69.48        95.76 o
   1 -13   3         43.05         52.73       105.15 o
   2 -13   3        320.39        391.50        79.16 o
   3 -13   3         94.11         79.78        57.30 o
   4 -13   3       1383.83       1266.70       102.87 o
   5 -13   3       1262.53       1153.84        98.32 o
   6 -13   3        181.62         90.86        66.12 o
   7 -13   3       2393.42       2370.87       117.91 o
   8 -13   3       1473.33       1656.18       172.61 o
   9 -13   3        118.83         92.57        65.56 o
  -8 -12   3        597.68        625.18       105.81 o
  -7 -12   3         33.04        -11.67        59.34 o
  -6 -12   3       3750.14       3945.43       147.89 o
  -5 -12   3         16.06        133.32        75.11 o
  -4 -12   3       1314.41       1310.15       103.83 o
  -3 -12   3        817.64        755.19       164.30 o
  -2 -12   3        196.76        273.36        69.01 o
  -1 -12   3         69.89         73.39        72.29 o
   0 -12   3        764.11        738.51        85.63 o
   1 -12   3       1098.89       1044.67        92.30 o
   2 -12   3       2882.16       2825.45       137.60 o
   3 -12   3       3369.67       3457.81       152.44 o
   4 -12   3        288.97        342.10        66.35 o
   5 -12   3        524.11        685.40        91.52 o
   6 -12   3        203.21        138.84        52.05 o
   7 -12   3       3617.83       3783.10       142.59 o
   8 -12   3        228.66        238.02        58.84 o
   9 -12   3        111.97        260.64        66.03 o
  10 -12   3        251.42        179.27        69.74 o
  11 -12   3       1032.45       1089.88       122.41 o
  -9 -11   3        194.49        160.96        63.06 o
  -8 -11   3       2365.25       2707.92       120.32 o
  -7 -11   3       1315.81       1345.90        92.16 o
  -6 -11   3        619.67        681.65        84.53 o
  -5 -11   3        925.43        980.94        77.62 o
  -4 -11   3       1453.90       1492.38        85.09 o
  -3 -11   3         57.49        -15.02        93.89 o
  -2 -11   3        856.78        840.50        85.77 o
  -1 -11   3       2927.78       2723.59       134.79 o
   0 -11   3          0.01         92.01        80.74 o
   1 -11   3       2077.08       1909.16       111.84 o
   2 -11   3          3.09        -43.70        43.70 o
   3 -11   3        489.26        548.38       126.75 o
   4 -11   3       6175.73       6200.40       181.43 o
   5 -11   3       2052.22       2091.38       101.23 o
   6 -11   3       3720.25       3856.12       136.97 o
   7 -11   3        220.84        291.98        57.94 o
   8 -11   3       2288.56       2357.14       126.27 o
   9 -11   3        746.83        816.01        93.58 o
  10 -11   3        111.13        130.75        59.23 o
  11 -11   3       1913.11       1992.70       114.35 o
  12 -11   3       2931.49       3181.89       172.96 o
 -10 -10   3         13.03          5.23        74.42 o
  -9 -10   3       1519.43       1569.61       148.75 o
  -8 -10   3        977.19       1095.38       101.51 o
  -7 -10   3       5808.04       6105.64       179.62 o
  -6 -10   3         31.58        152.62        47.43 o
  -5 -10   3       1904.40       1796.31        98.09 o
  -4 -10   3       1720.87       1753.10        86.36 o
  -3 -10   3         51.09         -2.37        40.31 o
  -2 -10   3       3199.40       3421.33       117.49 o
  -1 -10   3        271.27        228.71        54.99 o
   0 -10   3        726.86        520.25        70.15 o
   1 -10   3       6000.02       6075.53       253.50 o
   2 -10   3        128.15        111.01        40.32 o
   3 -10   3      18662.76      19219.15       645.40 o
   4 -10   3       2957.54       2921.45       183.16 o
   5 -10   3         41.99        203.42        47.95 o
   6 -10   3       2703.82       2711.16       110.42 o
   7 -10   3        976.80        848.32        76.21 o
   8 -10   3       1360.48       1098.92        82.47 o
   9 -10   3        573.43        623.49        75.33 o
  10 -10   3        703.39        645.24        79.39 o
  11 -10   3         58.57         98.00        59.05 o
  12 -10   3        804.69       1044.88       116.57 o
  13 -10   3       1144.80       1293.57       127.46 o
 -11  -9   3        176.09        219.47        78.79 o
 -10  -9   3       2044.94       2316.37       132.07 o
  -9  -9   3        767.90        907.16       132.83 o
  -8  -9   3       1057.57       1109.25        81.73 o
  -7  -9   3       2877.26       2840.48       111.38 o
  -6  -9   3          5.87         81.54        40.61 o
  -5  -9   3         37.82         66.49        38.53 o
  -4  -9   3       2625.36       2603.90       112.29 o
  -3  -9   3         93.51        127.87        37.20 o
  -2  -9   3       2801.68       2848.72       100.85 o
  -1  -9   3        203.00        223.80        40.28 o
   0  -9   3         25.13         51.79        53.37 o
   1  -9   3         12.36        -31.92        43.19 o
   2  -9   3       8352.78       8170.20       203.34 o
   3  -9   3       2849.87       2885.22       109.91 o
   4  -9   3      35512.55      35001.04       658.84 o
   5  -9   3       4689.32       4624.77       144.79 o
   6  -9   3       2516.06       2467.66       104.15 o
   7  -9   3       1134.86       1106.67        76.53 o
   8  -9   3       1365.50       1504.12        84.87 o
   9  -9   3       7583.61       7571.25       337.21 o
  10  -9   3       2573.09       2794.66       116.99 o
  11  -9   3       5806.44       5840.70       179.13 o
  12  -9   3          5.43         12.46        81.68 o
  13  -9   3        513.05        308.77       193.41 o
  14  -9   3         27.38        120.18       103.28 o
 -12  -8   3        663.43        544.34       107.50 o
 -11  -8   3         15.29        135.20        97.64 o
 -10  -8   3         25.56        -34.31        50.17 o
  -9  -8   3       3168.16       3279.57       126.82 o
  -8  -8   3        729.85        720.71        68.76 o
  -7  -8   3       5507.51       5593.92       160.19 o
  -6  -8   3       1478.54       1337.72        74.71 o
  -5  -8   3       2891.55       3017.49       113.74 o
  -4  -8   3         12.29         61.59        34.15 o
  -3  -8   3       3008.98       2949.20       147.65 o
  -2  -8   3       3112.68       3076.71       102.04 o
  -1  -8   3       3696.65       3560.55       109.93 o
   0  -8   3      25525.01      26084.34       542.87 o
   1  -8   3       1030.83        965.78        50.65 o
   2  -8   3       8467.46       8129.29       195.57 o
   3  -8   3       2075.50       2263.33       110.49 o
   4  -8   3       2047.26       2072.66        89.09 o
   5  -8   3       3092.30       2961.77       108.94 o
   6  -8   3         60.55         70.03        37.05 o
   7  -8   3       5519.14       5368.83       157.40 o
   8  -8   3       1094.30        987.33        72.23 o
   9  -8   3         51.09         95.05        42.36 o
  10  -8   3        185.54        234.90       104.05 o
  11  -8   3       3268.95       3447.18       127.20 o
  12  -8   3          6.89         38.20        65.87 o
  13  -8   3        200.94        290.54       111.73 o
  14  -8   3         28.04        177.30        79.48 o
 -13  -7   3       1892.49       1703.11       184.02 o
 -12  -7   3         56.91         72.90        67.37 o
 -11  -7   3       4847.79       5032.01       189.07 o
 -10  -7   3        177.03        174.55        72.12 o
  -9  -7   3       1378.15       1151.01        72.76 o
  -8  -7   3        223.81        126.48        41.13 o
  -7  -7   3       2807.11       2670.92       102.71 o
  -6  -7   3       1265.25       1180.67        71.12 o
  -5  -7   3          7.00         36.17        43.49 o
  -4  -7   3        490.13        456.98        46.46 o
  -3  -7   3       1050.93       1249.29       133.96 o
  -2  -7   3       8298.34       8002.65       184.49 o
  -1  -7   3       7949.16       7985.32       156.71 o
   0  -7   3        240.72        189.97        40.48 o
   1  -7   3       1924.23       1813.80        61.90 o
   2  -7   3       4181.07       3876.73       119.25 o
   3  -7   3        455.18        453.14        47.83 o
   4  -7   3       4795.75       4422.90       112.26 o
   5  -7   3       6033.40       6005.41       159.30 o
   6  -7   3       1017.51       1144.35        69.16 o
   7  -7   3        430.13        412.95        92.47 o
   8  -7   3       5161.43       5215.81       151.56 o
   9  -7   3        979.01        879.17        67.16 o
  10  -7   3         20.82         62.72        40.56 o
  11  -7   3       1134.33       1166.88        92.31 o
  12  -7   3       4107.37       4048.82       177.83 o
  13  -7   3       4820.87       4807.75       199.78 o
  14  -7   3       2948.26       2603.83       153.53 o
  15  -7   3        706.20        880.02       124.21 o
 -13  -6   3       1638.10       1236.61       110.86 o
 -12  -6   3          1.59        -27.52        50.64 o
 -11  -6   3        115.09        109.64        46.74 o
 -10  -6   3          1.22          6.74        41.31 o
  -9  -6   3        532.34        511.89        57.97 o
  -8  -6   3        252.05        158.03        60.56 o
  -7  -6   3        360.71        277.89        69.04 o
  -6  -6   3        192.16        166.97        33.38 o
  -5  -6   3        817.57        834.07        57.31 o
  -4  -6   3       5613.01       5139.15       135.89 o
  -3  -6   3       1501.64       1971.17        99.47 o
  -2  -6   3       1496.45       1745.83        85.97 o
  -1  -6   3       7163.25       6831.15       135.38 o
   0  -6   3      21889.42      21005.37       734.22 o
   1  -6   3      23931.99      23039.28       367.13 o
   2  -6   3       5187.08       4833.60       160.45 o
   3  -6   3      45599.88      44399.74      1155.12 o
   4  -6   3       2696.22       2341.59        87.03 o
   5  -6   3       8462.24       8131.96       332.70 o
   6  -6   3        877.10        785.81        69.26 o
   7  -6   3      13041.45      12270.28       384.79 o
   8  -6   3       2848.58       2896.00       105.33 o
   9  -6   3       1229.46       1220.48       100.48 o
  10  -6   3        128.64        146.59        87.16 o
  11  -6   3        548.61        456.90        61.48 o
  12  -6   3        114.01         55.79        60.15 o
  13  -6   3       1518.11       1650.22       117.41 o
  14  -6   3        424.30        520.62        96.19 o
  15  -6   3       3804.99       3541.18       178.48 o
 -14  -5   3       1151.49       1023.37       150.22 o
 -13  -5   3        487.02        380.62       142.71 o
 -12  -5   3        251.74        208.00        88.86 o
 -11  -5   3       3409.37       3523.20       119.63 o
 -10  -5   3        509.86        518.30        58.60 o
  -9  -5   3       9603.21       9109.71       210.91 o
  -8  -5   3        175.25        234.10        61.37 o
  -7  -5   3        830.73        719.37        56.01 o
  -6  -5   3       3137.46       2935.83        96.86 o
  -5  -5   3        737.92        731.64        52.02 o
  -4  -5   3      61441.05      57030.38      1236.49 o
  -3  -5   3       3365.22       3139.77        95.94 o
  -2  -5   3      29899.25      29211.00       676.03 o
  -1  -5   3       1107.70       1165.56        45.80 o
   0  -5   3         21.57         -7.69        17.26 o
   1  -5   3         18.98         37.52        31.88 o
   2  -5   3      53335.53      52286.66       778.69 o
   3  -5   3       2160.64       2110.62        56.49 o
   4  -5   3     103021.31      98425.42      1676.74 o
   5  -5   3       1221.35       1009.78        74.67 o
   6  -5   3        820.18        957.31        62.33 o
   7  -5   3       3731.39       3427.05       109.27 o
   8  -5   3       1869.73       2085.52        86.48 o
   9  -5   3      16175.64      15876.39       328.51 o
  10  -5   3       1183.20       1081.79        68.43 o
  11  -5   3       2569.49       2428.68       109.50 o
  12  -5   3        399.44        429.20        73.27 o
  13  -5   3        154.58        133.93        61.03 o
  14  -5   3       2581.98       2645.07       143.42 o
  15  -5   3         35.22         75.14        78.48 o
  16  -5   3        164.77        424.41       136.14 o
 -14  -4   3        271.36        424.37       112.66 o
 -13  -4   3        236.04        138.55        78.87 o
 -12  -4   3          2.73         16.90        67.60 o
 -11  -4   3        279.97        151.25        48.48 o
 -10  -4   3         21.01         67.54        44.21 o
  -9  -4   3       1726.86       1647.45        74.15 o
  -8  -4   3       2287.59       2309.45        83.32 o
  -7  -4   3       8601.01       8197.83       186.11 o
  -6  -4   3       3478.80       3533.47       103.54 o
  -5  -4   3       1499.21       1512.84        66.00 o
  -4  -4   3      18598.19      17572.00       328.35 o
  -3  -4   3      52054.19      46698.00       905.88 o
  -2  -4   3       1770.78       1689.12        60.67 o
  -1  -4   3      14698.85      13522.09       237.69 o
   0  -4   3      12962.76      12781.00       272.38 o
   1  -4   3       6658.03       6159.75       115.37 o
   2  -4   3        148.19        191.82        23.31 o
   3  -4   3        163.90        441.59        28.19 o
   4  -4   3      11800.16      10895.63       183.09 o
   5  -4   3      16426.38      15956.97       257.41 o
   6  -4   3        278.87        208.94        38.76 o
   7  -4   3       2720.93       2399.35        85.92 o
   8  -4   3          5.44        409.55        50.46 o
   9  -4   3       2121.72       2200.01        86.53 o
  10  -4   3         96.42        134.05        35.19 o
  11  -4   3        743.34        737.88        61.59 o
  12  -4   3        244.59        605.14        84.50 o
  13  -4   3       4591.48       4605.39       184.98 o
  14  -4   3       1668.35       1739.33       122.50 o
  15  -4   3       4665.89       4853.32       202.23 o
  16  -4   3         54.23         97.71       202.80 o
 -14  -3   3       2057.80       2039.32       271.33 o
 -13  -3   3       4325.41       4715.28       262.88 o
 -12  -3   3       1339.65       1275.56        73.03 o
 -11  -3   3         20.38         64.72        36.47 o
 -10  -3   3        158.54        113.02        79.31 o
  -9  -3   3        241.83        207.50        34.11 o
  -8  -3   3       6966.55       7201.90       211.29 o
  -7  -3   3        411.94        354.45        39.76 o
  -6  -3   3       3997.14       3540.48        85.65 o
  -5  -3   3       4405.86       4318.07       117.30 o
  -4  -3   3      26689.90      25312.25       444.70 o
  -3  -3   3        938.83        783.88        57.74 o
  -2  -3   3       6540.31       5816.30       107.33 o
  -1  -3   3       2485.40       2646.45       121.42 o
   0  -3   3        126.89        152.77        22.43 o
   1  -3   3       9748.85       8958.86       153.07 o
   2  -3   3      13366.17      12524.20       202.94 o
   3  -3   3      10862.71      11550.08       189.60 o
   4  -3   3       1209.68        946.77        32.52 o
   5  -3   3         15.19         53.88        19.30 o
   6  -3   3          5.51         -0.44        19.50 o
   7  -3   3       4176.62       4121.25       103.26 o
   8  -3   3        904.39       1133.48        44.77 o
   9  -3   3       6278.23       5908.81       122.90 o
  10  -3   3       1969.15       2028.55        79.87 o
  11  -3   3      16183.84      15821.61       327.02 o
  12  -3   3        192.86        135.51        51.34 o
  13  -3   3       6591.42       6503.47       225.55 o
  14  -3   3       1225.94       1015.94       102.62 o
  15  -3   3        789.56        669.90       101.69 o
  16  -3   3          0.91         38.68        79.91 o
 -15  -2   3         52.25        -82.62       107.03 o
 -14  -2   3        131.07         95.56        65.47 o
 -13  -2   3        305.15        220.34        57.27 o
 -12  -2   3        191.46        263.75       108.91 o
 -11  -2   3       1042.40        967.78        88.34 o
 -10  -2   3        601.12        399.09        49.13 o
  -9  -2   3        290.37        177.75        33.71 o
  -8  -2   3       2922.50       2760.71        86.37 o
  -7  -2   3      12554.37      12006.23       208.62 o
  -6  -2   3        523.01        467.14        44.99 o
  -5  -2   3       5249.05       5108.02       101.05 o
  -4  -2   3       1430.99       1489.94        48.79 o
  -3  -2   3      19975.32      21215.30       326.38 o
  -2  -2   3      17370.86      16052.18       251.01 o
  -1  -2   3       2633.58       2425.82        54.64 o
   0  -2   3      73019.55      74101.46      1078.22 o
   1  -2   3       9218.79       8877.07       147.65 o
   2  -2   3        306.60        355.32        29.12 o
   3  -2   3         22.52        171.70        25.78 o
   4  -2   3       2843.22       2867.82        61.04 o
   5  -2   3      24910.49      25435.49       387.34 o
   6  -2   3       8886.58       8555.33       150.78 o
   7  -2   3      16186.90      15079.27       247.98 o
   8  -2   3       2367.90       2244.26        63.44 o
   9  -2   3       3064.82       2967.27       114.77 o
  10  -2   3        498.79        487.43        46.07 o
  11  -2   3        467.43        446.83        51.72 o
  12  -2   3       4429.39       4251.64       166.95 o
  13  -2   3        399.73        460.38        81.68 o
  14  -2   3       2526.52       2499.95       135.47 o
  15  -2   3       1169.78       1138.02       154.91 o
  16  -2   3        443.76         52.75        81.21 o
 -15  -1   3        526.07        460.05       142.71 o
 -14  -1   3         16.40         27.57        62.81 o
 -13  -1   3       1362.38       1417.15       138.01 o
 -12  -1   3         26.29          9.05        48.12 o
 -11  -1   3       6486.75       6856.46       301.60 o
 -10  -1   3       4394.18       4461.38       121.33 o
  -9  -1   3      13793.32      13134.04       390.50 o
  -8  -1   3       6625.46       6755.01       136.01 o
  -7  -1   3       3913.58       3607.73        84.14 o
  -6  -1   3       2014.22       1838.93        53.07 o
  -5  -1   3       5333.39       5294.20       101.83 o
  -4  -1   3      81830.71      75896.74      1106.07 o
  -3  -1   3      10324.97       9617.64       158.57 o
  -2  -1   3      83895.69      81027.47      1419.65 o
  -1  -1   3          3.22         -2.14        11.96 o
   0  -1   3         16.86          6.87        11.20 o
   1  -1   3       9423.23       8904.22       145.00 o
   2  -1   3      25742.11      24961.83       458.04 o
   3  -1   3       2665.04       3046.40       108.68 o
   4  -1   3      15880.73      15788.08       291.36 o
   5  -1   3       2885.05       3259.79       140.67 o
   6  -1   3       1732.45       2056.75        55.02 o
   7  -1   3      31493.74      30663.69       469.41 o
   8  -1   3      10995.97      13122.76       224.90 o
   9  -1   3       2558.31       2511.84        71.11 o
  10  -1   3       9474.09       9075.89       256.61 o
  11  -1   3       3461.47       3489.12       111.30 o
  12  -1   3       1262.43       1284.44       143.86 o
  13  -1   3         12.37        -18.16        41.25 o
  14  -1   3       5185.47       5276.91       199.35 o
  15  -1   3          3.04        123.93       146.46 o
  16  -1   3       2087.60       1819.53       159.61 o
 -15   0   3        524.64        259.13       107.03 o
 -14   0   3        259.09        274.15        86.38 o
 -13   0   3       1532.96       1506.32        97.82 o
 -12   0   3       2190.48       2242.44       110.72 o
 -11   0   3       1006.12       1101.54        61.04 o
 -10   0   3        426.46        521.22        75.07 o
  -9   0   3       2345.47       2352.39        74.11 o
  -8   0   3      10362.54      10735.41       193.43 o
  -7   0   3          5.33         28.07        18.35 o
  -6   0   3      12559.43      11888.45       199.70 o
  -5   0   3       3032.36       3124.65        69.52 o
  -4   0   3      50959.98      46799.43       687.54 o
  -3   0   3     101353.99     101411.24      1463.56 o
  -2   0   3         86.21        131.68        16.87 o
  -1   0   3      46725.38      44909.54       658.78 o
   0   0   3       3727.97       4055.20       167.57 o
   1   0   3      12516.89      12618.64       211.61 o
   2   0   3      11248.50      11339.96       294.88 o
   3   0   3        380.86        331.45        20.60 o
   4   0   3       1403.64       1493.22        37.11 o
   5   0   3      18643.04      19562.02       363.45 o
   6   0   3         30.28        482.58       114.54 o
   7   0   3      42159.99      43062.09       780.78 o
   8   0   3       9062.65      10398.05       212.49 o
   9   0   3       8678.97       8981.47       171.02 o
  10   0   3       1460.52       1364.55        58.92 o
  11   0   3        799.68        943.19        67.58 o
  12   0   3         14.29         15.13        65.72 o
  13   0   3       8124.85       8206.25       205.27 o
  14   0   3       2678.82       2745.26       109.75 o
  15   0   3       6297.67       6023.80       281.66 o
  16   0   3       1066.08       1198.00       144.59 o
 -14   1   3       1257.17       1155.95       102.13 o
 -13   1   3        165.67         69.01        56.33 o
 -12   1   3       3829.09       3767.52       146.04 o
 -11   1   3      15462.00      16102.10       284.70 o
 -10   1   3         26.02        -15.46        31.86 o
  -9   1   3       3796.79       3694.43        92.56 o
  -8   1   3       8319.67       8522.95       160.87 o
  -7   1   3        495.81        520.94        33.40 o
  -6   1   3      21497.33      20914.11       328.83 o
  -5   1   3      16960.67      17380.46       273.69 o
  -4   1   3      38493.15      37223.96       551.44 o
  -3   1   3      19854.76      20977.94       399.44 o
  -2   1   3      14244.01      14469.48       231.88 o
  -1   1   3       6698.08       6633.07       129.57 o
   0   1   3         17.62         -7.71         7.71 o
   1   1   3       4027.02       4057.01        68.72 o
   2   1   3      33673.60      36654.29       622.61 o
   3   1   3       1935.42       2086.14        55.87 o
   4   1   3       5674.34       5906.95       103.16 o
   5   1   3      13489.56      14798.57       233.97 o
   6   1   3        285.23        339.37        48.79 o
   7   1   3      28640.65      29770.41       456.74 o
   8   1   3      29355.48      33150.71       510.56 o
   9   1   3       1685.66       1848.85        90.79 o
  10   1   3      10591.47      11257.41       204.99 o
  11   1   3       4395.32       4510.77       130.84 o
  12   1   3       2038.68       2162.31        91.34 o
  13   1   3         38.31        118.43        46.79 o
  14   1   3         90.10        120.93        52.32 o
  15   1   3       5864.98       6284.95       207.64 o
  16   1   3        242.13        199.00        72.29 o
 -14   2   3       1092.95       1387.65       140.83 o
 -13   2   3        571.32        549.98        98.58 o
 -12   2   3        677.84        604.17        67.11 o
 -11   2   3       4327.25       4514.85       168.01 o
 -10   2   3       5296.27       5172.31       118.78 o
  -9   2   3        653.06        629.33        43.91 o
  -8   2   3        663.93        835.46        43.62 o
  -7   2   3      15580.63      15468.03       256.31 o
  -6   2   3      11178.84      11516.25       195.32 o
  -5   2   3      16372.13      16563.70       262.41 o
  -4   2   3       1880.21       1735.20        47.65 o
  -3   2   3      32845.94      36963.57       547.10 o
  -2   2   3      49437.39      49146.80       831.06 o
  -1   2   3        436.81        399.29        18.21 o
   0   2   3       6159.65       7227.13       117.22 o
   1   2   3         55.23         98.06        13.13 o
   2   2   3      11649.79      11716.78       191.71 o
   3   2   3      32344.21      36792.03       939.07 o
   4   2   3      47440.98      49442.25       724.19 o
   5   2   3       4450.32       4708.91        89.84 o
   6   2   3      44385.38      46860.54       696.28 o
   7   2   3       3004.57       3198.65        74.35 o
   8   2   3      11669.99      12295.03       210.97 o
   9   2   3       2885.90       2818.19        74.18 o
  10   2   3         85.47        128.77        28.76 o
  11   2   3         29.30         85.45        34.75 o
  12   2   3       5664.43       5753.29       183.46 o
  13   2   3       7147.94       7586.01       229.14 o
  14   2   3       3602.85       3854.44       151.68 o
  15   2   3        274.70        135.65        60.39 o
  16   2   3        265.47        317.94        70.58 o
 -14   3   3       2317.28       2377.22       174.63 o
 -13   3   3        191.11        201.49        62.07 o
 -12   3   3        212.24        251.33        57.97 o
 -11   3   3         49.19          6.83        37.83 o
 -10   3   3      14420.96      14086.60       251.18 o
  -9   3   3        304.12        284.01        36.62 o
  -8   3   3      14144.42      15157.26       257.93 o
  -7   3   3      21096.19      20393.79       326.73 o
  -6   3   3        160.60        148.91        32.52 o
  -5   3   3      19853.68      20610.74       320.65 o
  -4   3   3      16552.53      15084.85       239.34 o
  -3   3   3        771.51        779.55        27.87 o
  -2   3   3       4488.71       4283.62        77.75 o
  -1   3   3       1108.50        940.52        27.26 o
   0   3   3        152.56        195.98        15.43 o
   1   3   3          7.98         28.27        12.44 o
   2   3   3       3071.20       3147.47        67.22 o
   3   3   3       1866.35       2427.94        88.90 o
   4   3   3      55730.41      56925.30       832.78 o
   5   3   3        144.83        473.59        69.48 o
   6   3   3         86.90        122.23        28.46 o
   7   3   3      33005.12      33279.21       508.04 o
   8   3   3        770.69        861.23        41.16 o
   9   3   3          3.52         70.28        29.00 o
  10   3   3       2775.07       2857.43        82.39 o
  11   3   3      14136.21      14322.78       355.10 o
  12   3   3       1414.29       1539.57        90.02 o
  13   3   3          0.56        -12.83        47.30 o
  14   3   3       1572.68       1570.15        99.34 o
  15   3   3       1683.78       1620.71       107.48 o
  16   3   3       1977.87       2099.33       127.51 o
 -15   4   3        389.19        366.16        95.76 o
 -14   4   3        999.78        864.43       109.47 o
 -13   4   3        470.69        306.25        66.90 o
 -12   4   3       2145.93       2005.20       122.96 o
 -11   4   3         95.40        180.62        51.34 o
 -10   4   3        344.57        277.63        39.07 o
  -9   4   3      14004.72      13548.90       280.47 o
  -8   4   3       1173.21       1385.04        70.53 o
  -7   4   3      17360.40      16465.72       271.55 o
  -6   4   3       8132.96       7529.60       146.85 o
  -5   4   3      16051.31      15937.83       255.96 o
  -4   4   3       3240.29       2948.57        66.05 o
  -3   4   3      26298.00      26300.32       527.69 o
  -2   4   3       7837.06       7455.02       169.12 o
  -1   4   3         41.91         97.21        18.85 o
   0   4   3      48288.52      54431.84       801.43 o
   1   4   3       2379.53       2449.92        53.37 o
   2   4   3      28043.27      29313.12       438.67 o
   3   4   3      20498.95      21378.06       329.51 o
   4   4   3       5975.78       5907.71       110.14 o
   5   4   3       9829.29      10956.09       185.87 o
   6   4   3       7398.14       7865.44       144.50 o
   7   4   3      26719.04      26199.00       409.35 o
   8   4   3      28556.23      30689.81       477.26 o
   9   4   3       1787.43       1758.22        59.11 o
  10   4   3        236.24        343.74        55.01 o
  11   4   3       2444.67       2669.50       113.61 o
  12   4   3       2123.58       1898.74       155.85 o
  13   4   3        178.59        148.92        51.32 o
  14   4   3        220.84        253.45        57.70 o
  15   4   3        252.80        250.30        66.26 o
  16   4   3       1033.53       1054.74       109.82 o
 -15   5   3        509.48        742.72       187.77 o
 -14   5   3          6.80        -34.75        71.96 o
 -13   5   3        624.69        510.75       114.54 o
 -12   5   3        725.48        444.43        85.76 o
 -11   5   3      17289.34      17425.07       471.06 o
 -10   5   3          5.65         27.29        36.09 o
  -9   5   3       1540.06       1386.94        73.19 o
  -8   5   3        589.47        586.26        74.45 o
  -7   5   3        969.61        927.91        43.74 o
  -6   5   3      10429.96      10569.61       185.36 o
  -5   5   3       3989.98       4093.72        87.88 o
  -4   5   3       1037.74       1261.84        75.11 o
  -3   5   3       7669.76       7422.11       131.33 o
  -2   5   3         45.75         34.59        14.91 o
  -1   5   3      17506.86      17410.89       271.46 o
   0   5   3        224.56        226.38        21.95 o
   1   5   3         10.28        293.04        33.68 o
   2   5   3       3182.68       3256.81        97.84 o
   3   5   3      13309.20      14080.45       241.49 o
   4   5   3       3783.31       3818.19        82.57 o
   5   5   3      22312.61      24156.25       401.12 o
   6   5   3       6364.09       6739.04       203.81 o
   7   5   3      20087.19      19881.29       322.18 o
   8   5   3      32166.29      33792.48       592.71 o
   9   5   3       3332.84       3336.53        98.98 o
  10   5   3       5271.19       4907.45       163.30 o
  11   5   3       2426.87       2616.46       116.48 o
  12   5   3       4226.90       4371.22       162.52 o
  13   5   3       2306.39       2317.46       121.05 o
  14   5   3         29.40        -14.50        56.84 o
  15   5   3       2716.33       2653.69       137.78 o
 -15   6   3         29.88          5.25        87.92 o
 -14   6   3       1808.05       1881.87       173.69 o
 -13   6   3        169.09         79.08       103.28 o
 -12   6   3       1029.51       1065.03       220.63 o
 -11   6   3        998.06       1168.84       117.36 o
 -10   6   3       4626.13       4770.28       187.63 o
  -9   6   3         28.80         50.24        33.16 o
  -8   6   3        478.07        499.10        49.81 o
  -7   6   3        322.50        311.44        41.20 o
  -6   6   3       1198.30       1437.63        50.78 o
  -5   6   3      21306.77      20948.08       332.86 o
  -4   6   3       4557.29       4343.38        91.63 o
  -3   6   3      23724.46      25260.67       388.96 o
  -2   6   3        570.75        363.74        30.90 o
  -1   6   3       6360.36       6787.01       123.45 o
   0   6   3     117190.51     127121.30      2048.71 o
   1   6   3       1169.94        858.73        36.18 o
   2   6   3      38686.64      40325.89       609.15 o
   3   6   3      15568.42      16114.41       262.24 o
   4   6   3       7734.60       7505.81       141.04 o
   5   6   3       6992.25       7499.93       142.51 o
   6   6   3      33033.11      33677.90       520.93 o
   7   6   3      11348.84      11446.51       237.41 o
   8   6   3      13202.35      13487.30       273.39 o
   9   6   3       1461.36       1389.86        67.06 o
  10   6   3         11.57        -31.12        39.70 o
  11   6   3        182.76        179.83        48.34 o
  12   6   3        526.60        624.00        74.59 o
  13   6   3       4130.88       4581.18       176.22 o
  14   6   3         97.91        260.38        63.90 o
  15   6   3        833.76        596.45        98.11 o
 -14   7   3        461.34        447.30       108.52 o
 -13   7   3       1470.69       1496.15       125.37 o
 -12   7   3          7.58         29.57        92.95 o
 -11   7   3       7080.97       7511.03       298.56 o
 -10   7   3       7748.29       7758.12       262.34 o
  -9   7   3       3477.13       3080.63       152.87 o
  -8   7   3       1825.97       2158.41        86.24 o
  -7   7   3       1460.03       1296.42        65.15 o
  -6   7   3         39.66         21.35        28.52 o
  -5   7   3       1399.23       1399.94        62.59 o
  -4   7   3        131.48        105.70        28.32 o
  -3   7   3      11421.56      10843.40       266.15 o
  -2   7   3        232.12        181.24        27.11 o
  -1   7   3         17.08         30.38        21.42 o
   0   7   3         76.09         56.00        17.89 o
   1   7   3      37270.03      37608.32       570.17 o
   2   7   3       4680.99       4280.27       108.89 o
   3   7   3        132.34        140.11        22.39 o
   4   7   3      32221.25      31022.73       481.76 o
   5   7   3        222.85        256.57        34.54 o
   6   7   3        585.77        728.82        72.65 o
   7   7   3       6417.62       6578.38       208.17 o
   8   7   3       6669.74       7264.15       176.33 o
   9   7   3         25.13          1.17        43.19 o
  10   7   3          0.16        -13.51        43.29 o
  11   7   3        330.84        313.84        57.47 o
  12   7   3        291.71        253.47        57.20 o
  13   7   3       1248.20       1103.36       103.28 o
  14   7   3          2.13         -7.25        66.26 o
 -14   8   3       1103.93       1042.95       141.77 o
 -13   8   3         14.35         35.48        75.85 o
 -12   8   3        259.33        221.27        70.27 o
 -11   8   3        393.75        540.24        92.96 o
 -10   8   3       1089.36       1039.31       223.45 o
  -9   8   3       9240.41       8981.48       218.11 o
  -8   8   3        907.97       1129.52        77.66 o
  -7   8   3       6989.40       6939.82       184.63 o
  -6   8   3         25.59         84.71        90.34 o
  -5   8   3       4435.48       4407.43       123.27 o
  -4   8   3       3248.53       3111.81        97.82 o
  -3   8   3        673.58        646.61        87.35 o
  -2   8   3         61.11         36.14        19.21 o
  -1   8   3       3665.94       3292.95        81.58 o
   0   8   3        644.70        799.64        78.40 o
   1   8   3       6768.82       6482.67       118.49 o
   2   8   3       2381.02       2166.46        63.80 o
   3   8   3       3892.51       3952.74       111.12 o
   4   8   3      17373.62      16637.62       324.77 o
   5   8   3       1648.62       1935.96       165.97 o
   6   8   3       6411.01       6427.08       195.52 o
   7   8   3          6.74        -16.84        37.82 o
   8   8   3       3920.22       4012.56       124.07 o
   9   8   3        386.60        479.80        57.79 o
  10   8   3        193.83        377.43       105.15 o
  11   8   3       2637.69       2681.82       129.04 o
  12   8   3         38.59        -52.58        69.48 o
  13   8   3        383.13        476.95       138.95 o
  14   8   3         50.37        -19.26        68.57 o
 -13   9   3        675.27        868.18       121.49 o
 -12   9   3          4.78          7.51        82.62 o
 -11   9   3       2557.99       2768.48       152.82 o
 -10   9   3         33.65        160.36        63.05 o
  -9   9   3        182.08        175.68        73.23 o
  -8   9   3        779.42       1000.64        94.76 o
  -7   9   3        211.37        130.44        47.59 o
  -6   9   3        345.02        525.13        56.26 o
  -5   9   3        369.04        489.89        52.17 o
  -4   9   3       6882.08       7019.38       174.62 o
  -3   9   3          5.77         83.99        29.71 o
  -2   9   3       1684.54       1658.55        72.05 o
  -1   9   3       9792.63       9442.88       204.90 o
   0   9   3         43.66         37.01        40.59 o
   1   9   3       1381.19       1349.39        69.12 o
   2   9   3      11961.94      12492.90       232.54 o
   3   9   3       7280.23       7410.37       174.29 o
   4   9   3       8996.44       8925.54       203.86 o
   5   9   3       7165.88       7292.34       305.64 o
   6   9   3       2898.16       2904.56       104.04 o
   7   9   3       3644.52       3813.00       124.77 o
   8   9   3       3982.16       4084.71       190.46 o
   9   9   3       4928.46       4608.88       144.51 o
  10   9   3        690.91        674.77        79.67 o
  11   9   3       6232.82       6732.21       225.15 o
  12   9   3       1022.30        976.52       147.40 o
  13   9   3       1444.23       1445.38       153.04 o
 -13  10   3         92.65        119.33        89.83 o
 -12  10   3        183.57        263.53        82.74 o
 -11  10   3        778.44        639.84       123.93 o
 -10  10   3       1304.89       1390.83       118.64 o
  -9  10   3       1374.18       1323.81       169.00 o
  -8  10   3       1364.34       1487.89        82.85 o
  -7  10   3      11532.98      10634.46       251.10 o
  -6  10   3        590.30        555.86        59.85 o
  -5  10   3      10754.96      10606.18       245.90 o
  -4  10   3        220.53        302.69        52.13 o
  -3  10   3        594.33        619.64        56.24 o
  -2  10   3      12260.15      11642.12       256.58 o
  -1  10   3         39.35         51.29        31.91 o
   0  10   3      60719.40      65476.99      1178.43 o
   1  10   3        100.19        123.70        45.19 o
   2  10   3       8136.39       8142.11       200.00 o
   3  10   3       2261.88       2307.50        92.00 o
   4  10   3        680.63        563.49        55.80 o
   5  10   3       2323.32       2327.36        93.41 o
   6  10   3       3376.41       3241.21       114.99 o
   7  10   3        624.54        680.63        65.87 o
   8  10   3       2606.82       2379.19       101.62 o
   9  10   3        347.34        316.47        94.83 o
  10  10   3          8.66         60.09        69.48 o
  11  10   3        375.00        280.60        65.87 o
  12  10   3        442.91        256.44        70.83 o
  13  10   3        114.16        -63.84        92.01 o
 -12  11   3       1196.60       1340.31       140.75 o
 -11  11   3       4133.73       4553.01       213.85 o
 -10  11   3       1120.49        854.37       144.59 o
  -9  11   3       1583.10       1748.23       128.58 o
  -8  11   3        162.41        332.01        56.73 o
  -7  11   3       1099.31       1235.96        78.37 o
  -6  11   3          6.61         53.93        42.45 o
  -5  11   3       3899.93       3760.87       126.27 o
  -4  11   3          3.80         20.66        54.45 o
  -3  11   3       4585.63       4882.46       145.52 o
  -2  11   3        951.62        955.36        67.86 o
  -1  11   3        595.25        963.34       105.79 o
   0  11   3         89.81         66.37        37.90 o
   1  11   3      25932.56      25869.47       597.96 o
   2  11   3        140.00        102.79        58.31 o
   3  11   3       3650.93       3581.05       116.96 o
   4  11   3       1014.91        922.59       112.56 o
   5  11   3         26.92         92.91        40.29 o
   6  11   3       4198.50       3881.10       130.27 o
   7  11   3        457.36        408.87        81.77 o
   8  11   3       3588.10       3599.32       152.18 o
   9  11   3       1412.88       1169.05        97.45 o
  10  11   3        506.08        409.34        78.20 o
  11  11   3       3210.55       3340.32       156.13 o
  12  11   3         18.73         77.69        72.63 o
 -11  12   3       1048.42       1172.41       132.64 o
 -10  12   3       1786.22       1851.34       149.26 o
  -9  12   3        487.03        263.48        77.91 o
  -8  12   3       3030.82       2935.68       120.08 o
  -7  12   3        372.57        515.09        89.21 o
  -6  12   3        386.68        380.23        65.19 o
  -5  12   3        446.05        383.84        60.99 o
  -4  12   3       2750.68       2793.24       111.38 o
  -3  12   3       2524.45       2557.92       243.53 o
  -2  12   3       7470.74       7032.27       190.29 o
  -1  12   3       1849.88       1963.78       164.56 o
   0  12   3       6777.56       6924.69       224.26 o
   1  12   3        976.88        891.00        81.17 o
   2  12   3          0.61        116.42        75.11 o
   3  12   3         41.33        199.14       128.82 o
   4  12   3        907.94        808.16        70.84 o
   5  12   3       2693.63       2715.42       110.88 o
   6  12   3         99.14        219.12        58.98 o
   7  12   3       1356.01       1266.87        86.86 o
   8  12   3          1.56        -20.66       103.28 o
   9  12   3       1019.17        916.97        96.09 o
  10  12   3        180.97        131.23        69.37 o
  11  12   3         73.82         88.21        75.34 o
 -10  13   3         46.62        106.75        90.93 o
  -9  13   3         87.90         31.92       101.40 o
  -8  13   3        127.88         35.44        79.84 o
  -7  13   3        822.38       1035.27       106.29 o
  -6  13   3        169.88        207.84        54.45 o
  -5  13   3        269.94        347.46        60.58 o
  -4  13   3       4917.35       4789.97       155.08 o
  -3  13   3        370.22        412.91        63.03 o
  -2  13   3        255.46        361.33        53.50 o
  -1  13   3       2622.21       2643.41       127.99 o
   0  13   3         15.22         28.32        47.37 o
   1  13   3        323.91        327.19       122.05 o
   2  13   3       2704.92       2874.85       146.46 o
   3  13   3        220.27        123.70        52.71 o
   4  13   3        996.03       1089.00        94.74 o
   5  13   3       1170.74       1109.99        88.13 o
   6  13   3          4.65         12.91        51.47 o
   7  13   3         93.17        104.73        67.60 o
   8  13   3       1061.76       1034.83        96.97 o
   9  13   3        708.12        689.53       114.54 o
  10  13   3       2126.02       2165.04       208.43 o
  -9  14   3        114.23         71.97       130.50 o
  -8  14   3        123.47         83.85        89.93 o
  -7  14   3       2816.31       2581.58       123.13 o
  -6  14   3       1619.31       1609.33        99.03 o
  -5  14   3         80.64        130.27        67.63 o
  -4  14   3        129.62        111.43        64.33 o
  -3  14   3       6086.53       6302.45       188.12 o
  -2  14   3       2334.21       2145.77       123.10 o
  -1  14   3       1568.74       1470.53       105.84 o
   0  14   3       7510.85       7526.73       251.95 o
   1  14   3         13.95         63.10        55.94 o
   2  14   3          1.05         27.54        56.39 o
   3  14   3          1.32         83.34       124.87 o
   4  14   3        509.73        473.21       108.91 o
   5  14   3         11.37         28.17        76.99 o
   6  14   3        195.11        144.59        80.74 o
   7  14   3         71.26         57.76        72.19 o
   8  14   3        151.35        219.70        92.01 o
  -7  15   3       1302.95       1145.82       172.75 o
  -6  15   3        219.70        148.03       104.52 o
  -5  15   3       2365.46       2797.16       291.99 o
  -4  15   3        548.84        617.70        96.45 o
  -3  15   3          1.58         98.73        63.57 o
  -2  15   3         73.62         86.92        61.73 o
  -1  15   3       1543.88       1890.14       122.24 o
   0  15   3          4.66         -7.51        76.99 o
   1  15   3       6120.13       6073.16       224.93 o
   2  15   3         76.13        140.83        78.87 o
   3  15   3       1120.82       1204.86       111.41 o
   4  15   3       1697.43       1730.36       123.93 o
   5  15   3         65.52         16.24        70.51 o
   6  15   3       2602.14       2691.46       184.02 o
  -5  16   3        392.17        426.25       103.28 o
  -4  16   3        219.16        181.74        73.79 o
  -3  16   3         25.89          3.18        70.58 o
  -2  16   3       2508.13       2658.29       147.27 o
  -1  16   3          0.06        138.95        90.13 o
   0  16   3       1214.02       1265.17       300.44 o
   1  16   3         14.21        131.44        88.25 o
   2  16   3         41.77         -4.19        69.91 o
   3  16   3        424.39        229.69        78.05 o
   4  16   3        647.79        812.52       114.60 o
  -3 -14   4        884.53       1043.73       114.23 o
  -2 -14   4         28.90         47.37        69.47 o
  -1 -14   4        109.99        -27.97        68.38 o
   0 -14   4       3670.23       4151.02       186.84 o
   1 -14   4          6.80         76.99        78.87 o
   2 -14   4       1251.22       1199.27       109.77 o
   3 -14   4          5.03        -26.77        64.86 o
   4 -14   4        127.18         54.45        67.60 o
   5 -14   4       1545.95       1698.87       153.04 o
   6 -14   4         94.20         -4.55        68.97 o
   7 -14   4       1264.77       1327.00       166.18 o
  -6 -13   4        199.25        174.86        78.50 o
  -5 -13   4       3171.25       3431.25       190.59 o
  -4 -13   4        587.30        585.31       166.18 o
  -3 -13   4         76.70         33.03        64.61 o
  -2 -13   4       2075.62       2372.65       140.89 o
  -1 -13   4        501.71        593.37       110.79 o
   0 -13   4          1.82        -46.94        71.35 o
   1 -13   4         39.93         84.50        64.78 o
   2 -13   4          9.53         12.76        67.60 o
   3 -13   4         38.65         42.74        58.98 o
   4 -13   4        837.33        784.74       156.79 o
   5 -13   4         32.53         65.52        60.46 o
   6 -13   4        558.37        606.70        96.41 o
   7 -13   4          3.25         57.29        75.02 o
   8 -13   4        412.81        386.07        74.83 o
   9 -13   4         37.83         84.88        66.94 o
  -7 -12   4        118.06         70.41        62.68 o
  -6 -12   4        672.71        977.23        91.23 o
  -5 -12   4       1694.45       2028.10       136.14 o
  -4 -12   4       1953.98       2230.58       260.07 o
  -3 -12   4        406.85        403.68       151.16 o
  -2 -12   4         59.21         22.53        97.64 o
  -1 -12   4        332.07        303.09        62.70 o
   0 -12   4        120.59         77.17        52.10 o
   1 -12   4         96.81         83.15        51.40 o
   2 -12   4        505.70        236.60        95.76 o
   3 -12   4        503.89        449.90        89.19 o
   4 -12   4         78.39         82.03        54.00 o
   5 -12   4         44.06         38.96        54.59 o
   6 -12   4       1377.87       1295.18       100.80 o
   7 -12   4       1224.24       1212.46       139.73 o
   8 -12   4       1209.77       1345.36        98.01 o
   9 -12   4       4575.21       4624.47       165.71 o
  10 -12   4        891.38       1000.32        98.87 o
  11 -12   4         40.77         87.25        70.22 o
  -9 -11   4         54.09        230.32        67.12 o
  -8 -11   4       1337.00       1310.56        97.83 o
  -7 -11   4       1701.65       1715.45       100.92 o
  -6 -11   4       1169.56       1162.32        87.98 o
  -5 -11   4        828.81        882.88        79.68 o
  -4 -11   4       2991.67       3098.64       119.24 o
  -3 -11   4       1591.89       1571.06       109.07 o
  -2 -11   4        805.92        727.40        89.53 o
  -1 -11   4       2876.34       2687.64       135.74 o
   0 -11   4        574.00        548.66        75.06 o
   1 -11   4        539.23        645.00        79.89 o
   2 -11   4       3284.83       3217.59       166.18 o
   3 -11   4       3054.03       3159.61       142.91 o
   4 -11   4       3204.51       3352.18       155.00 o
   5 -11   4       1642.99       1823.44        94.92 o
   6 -11   4        259.89        442.89        78.87 o
   7 -11   4       1200.58       1070.79        82.62 o
   8 -11   4         40.69         39.54        50.65 o
   9 -11   4          1.24        -11.10        55.26 o
  10 -11   4       2521.29       2713.91       150.17 o
  11 -11   4        930.90       1190.95       102.34 o
  12 -11   4         63.40         95.76       185.90 o
 -10 -10   4         35.45         94.59        63.91 o
  -9 -10   4       2579.92       2736.62       135.51 o
  -8 -10   4       1936.70       2085.13       108.41 o
  -7 -10   4         91.88        189.82        72.99 o
  -6 -10   4       5561.28       5817.88       172.41 o
  -5 -10   4        792.07        886.63        72.57 o
  -4 -10   4        777.86        773.46        69.26 o
  -3 -10   4        125.91        104.71        61.62 o
  -2 -10   4       1730.74       1643.89        83.99 o
  -1 -10   4         17.58        105.26        46.54 o
   0 -10   4       9031.24       9075.53       271.98 o
   1 -10   4       1116.72       1010.38       127.69 o
   2 -10   4        550.77        540.33        74.42 o
   3 -10   4      11097.83      11222.36       265.67 o
   4 -10   4         59.73        102.57        42.14 o
   5 -10   4      13903.26      13673.04       311.11 o
   6 -10   4        625.77        789.13        97.70 o
   7 -10   4        323.71        261.26        53.89 o
   8 -10   4        216.70        148.50        43.16 o
   9 -10   4        141.91        135.82        68.75 o
  10 -10   4       7295.29       7945.72       223.37 o
  11 -10   4       1217.15       1201.79        96.84 o
  12 -10   4        260.86        299.73        82.12 o
  13 -10   4         13.31         82.62        97.64 o
 -11  -9   4          3.64         -4.05        79.82 o
 -10  -9   4        491.76        707.41       108.76 o
  -9  -9   4        609.31        686.54       115.79 o
  -8  -9   4      10219.93      11213.88       271.01 o
  -7  -9   4       1761.36       2016.01        98.65 o
  -6  -9   4       3466.26       3433.56       133.86 o
  -5  -9   4       3049.29       3294.05       118.32 o
  -4  -9   4        442.84        353.73        52.23 o
  -3  -9   4       2167.44       2080.07        91.13 o
  -2  -9   4         33.47         22.77        36.60 o
  -1  -9   4       3405.55       3458.80       177.48 o
   0  -9   4         50.26         88.86        42.34 o
   1  -9   4        151.75        140.41        55.39 o
   2  -9   4       3798.88       4026.10       130.92 o
   3  -9   4       2137.93       2224.62       146.82 o
   4  -9   4        105.27        171.95        47.09 o
   5  -9   4       1992.31       2151.67        97.41 o
   6  -9   4       1109.58        960.66        80.30 o
   7  -9   4        768.70        555.38        77.23 o
   8  -9   4        789.71        750.56        75.69 o
   9  -9   4        386.10        249.33        78.15 o
  10  -9   4        169.64        121.77        56.59 o
  11  -9   4       3524.95       3913.68       144.39 o
  12  -9   4       1007.74       1028.69       136.14 o
  13  -9   4        161.90        244.22        95.76 o
  14  -9   4         26.82         15.02       101.40 o
 -11  -8   4        995.49        743.88        84.90 o
 -10  -8   4        697.11        611.09        77.72 o
  -9  -8   4          0.06         45.29        50.02 o
  -8  -8   4       1535.33       1599.24        87.92 o
  -7  -8   4        890.36       1108.84        88.30 o
  -6  -8   4        216.39        219.14        48.01 o
  -5  -8   4         50.32         86.00        38.52 o
  -4  -8   4       1139.71       1217.81        72.24 o
  -3  -8   4        311.67        220.07        40.68 o
  -2  -8   4        174.84         99.41        32.60 o
  -1  -8   4         19.21         57.90        29.74 o
   0  -8   4        338.96        363.29        46.31 o
   1  -8   4        688.63        645.81        69.65 o
   2  -8   4       1693.80       1672.78        81.50 o
   3  -8   4      15824.38      15614.34       328.15 o
   4  -8   4       2983.68       2906.65       107.27 o
   5  -8   4        648.95        650.96        61.64 o
   6  -8   4       5886.18       5934.51       146.16 o
   7  -8   4       3670.34       3475.23       123.76 o
   8  -8   4          3.26        383.06       112.66 o
   9  -8   4      12250.38      12246.26       287.18 o
  10  -8   4       2498.37       2495.32       107.94 o
  11  -8   4        195.86        286.77        98.13 o
  12  -8   4         98.10         73.10       142.71 o
  13  -8   4       1941.62       1885.68       132.96 o
  14  -8   4       1522.03       1615.95       223.45 o
 -12  -7   4        391.50        578.34       144.59 o
 -11  -7   4        517.98        523.98        78.36 o
 -10  -7   4        319.30        381.48        57.61 o
  -9  -7   4        186.69        151.47        44.85 o
  -8  -7   4         14.58         15.30        40.48 o
  -7  -7   4       4464.86       4234.02       133.87 o
  -6  -7   4        160.23        145.02        39.82 o
  -5  -7   4       1625.30       1670.38        92.75 o
  -4  -7   4       2076.43       1827.22       110.69 o
  -3  -7   4         39.67         57.71        41.93 o
  -2  -7   4        160.72        173.64        33.15 o
  -1  -7   4       3471.67       3404.05       104.09 o
   0  -7   4        168.76        146.59        27.81 o
   1  -7   4      15556.36      14759.20       256.68 o
   2  -7   4      11368.77      10404.29       192.84 o
   3  -7   4        790.60        807.65        58.07 o
   4  -7   4       8074.91       7903.94       191.81 o
   5  -7   4       4659.00       5072.97       145.29 o
   6  -7   4       6949.53       7161.48       185.03 o
   7  -7   4      12657.70      12152.05       323.37 o
   8  -7   4          8.29        185.22        45.87 o
   9  -7   4         75.62        103.54        40.78 o
  10  -7   4       4242.19       4284.32       138.96 o
  11  -7   4         26.32         40.82        57.66 o
  12  -7   4        196.55        138.99        64.98 o
  13  -7   4          9.43        145.96        71.50 o
  14  -7   4       2169.71       2288.62       154.91 o
  15  -7   4        910.21        806.77       159.61 o
 -13  -6   4       1690.69       1383.90       174.63 o
 -12  -6   4       4335.91       4656.10       208.43 o
 -11  -6   4         16.13         10.67        47.48 o
 -10  -6   4       1582.78       1588.96        81.59 o
  -9  -6   4       2499.43       2327.93        93.86 o
  -8  -6   4       3721.12       3601.15       119.29 o
  -7  -6   4        117.96        132.40        38.26 o
  -6  -6   4       8623.86       8758.45       205.76 o
  -5  -6   4       1357.29       1288.97        68.64 o
  -4  -6   4       4824.65       4648.66       128.64 o
  -3  -6   4       2243.73       2307.05        89.24 o
  -2  -6   4       8185.27       8091.67       188.87 o
  -1  -6   4       1517.93       1367.86        53.84 o
   0  -6   4        118.06        173.96        36.59 o
   1  -6   4       2806.82       2688.36        74.05 o
   2  -6   4       6578.37       6341.12       130.02 o
   3  -6   4      42127.49      43578.95       662.80 o
   4  -6   4        289.39        287.81        44.93 o
   5  -6   4      24820.88      24497.29       468.81 o
   6  -6   4        927.85       1031.88        63.32 o
   7  -6   4       6754.00       6141.82       163.15 o
   8  -6   4        106.28         63.70        53.14 o
   9  -6   4       1845.83       1914.50        87.75 o
  10  -6   4       6965.71       6650.59       247.50 o
  11  -6   4       2270.74       2172.20       123.32 o
  12  -6   4        243.12        220.13       190.59 o
  13  -6   4       1261.08       1128.80       158.67 o
  14  -6   4       2613.76       2799.73       154.80 o
  15  -6   4        154.14        241.59        81.17 o
 -13  -5   4          3.62        -38.61        69.70 o
 -12  -5   4         34.89         49.10        63.06 o
 -11  -5   4        604.24        575.73        68.78 o
 -10  -5   4       3400.43       3371.15       112.80 o
  -9  -5   4        330.35        337.10        51.11 o
  -8  -5   4      15989.14      15987.64       326.80 o
  -7  -5   4       2332.41       2335.78       150.51 o
  -6  -5   4       3104.07       3140.36       125.07 o
  -5  -5   4        104.75        197.79        44.11 o
  -4  -5   4        168.16        160.78        30.89 o
  -3  -5   4       3822.57       3632.97       103.81 o
  -2  -5   4      26366.40      26783.94       567.81 o
  -1  -5   4          2.19        -13.86        18.43 o
   0  -5   4         27.61         46.31        19.46 o
   1  -5   4        250.37        218.28        28.59 o
   2  -5   4      18352.36      18501.67       300.47 o
   3  -5   4       4816.31       5087.67       106.65 o
   4  -5   4       9980.39       8886.85       166.14 o
   5  -5   4      15578.89      14938.74       302.21 o
   6  -5   4      21284.80      21004.33       405.90 o
   7  -5   4          0.57        -13.08        28.57 o
   8  -5   4        402.61        368.26        50.26 o
   9  -5   4        182.37        211.48        49.40 o
  10  -5   4        209.36        438.38        75.33 o
  11  -5   4       5874.33       5793.42       206.90 o
  12  -5   4       5731.34       5486.15       204.57 o
  13  -5   4          1.94         -9.39       127.69 o
  14  -5   4       5797.69       5306.25       255.37 o
  15  -5   4       1274.75       1278.18       122.50 o
  16  -5   4       3305.26       3388.53       177.13 o
 -14  -4   4         27.27          3.60        73.61 o
 -13  -4   4       3591.66       3711.79       203.74 o
 -12  -4   4        297.98        398.95        82.79 o
 -11  -4   4        119.51        104.89        41.43 o
 -10  -4   4       1072.91        948.96        63.86 o
  -9  -4   4         50.28         63.37        49.68 o
  -8  -4   4       3237.63       3473.73       108.99 o
  -7  -4   4       2634.63       2644.02        89.00 o
  -6  -4   4          9.58         68.31        38.49 o
  -5  -4   4      14974.76      14671.41       287.79 o
  -4  -4   4       2762.11       2593.96        83.18 o
  -3  -4   4      10911.70      10706.54       216.96 o
  -2  -4   4       1766.60       1634.34        77.31 o
  -1  -4   4       6510.59       6259.00       120.06 o
   0  -4   4       2220.30       2687.90        67.53 o
   1  -4   4      15161.33      14057.98       233.50 o
   2  -4   4       2885.02       2767.94        68.27 o
   3  -4   4     104788.46     105138.18      1529.84 o
   4  -4   4       4542.07       3877.58        76.39 o
   5  -4   4      12177.36      12047.81       232.75 o
   6  -4   4      12926.31      12522.98       214.10 o
   7  -4   4        173.87        163.42        34.15 o
   8  -4   4      11823.89      12128.84       258.36 o
   9  -4   4        418.60        517.77        66.72 o
  10  -4   4      14518.36      14597.93       308.29 o
  11  -4   4        725.07        968.17        87.58 o
  12  -4   4       1965.88       1738.95       112.89 o
  13  -4   4       2068.98       2165.07       129.22 o
  14  -4   4        925.06        846.45       101.69 o
  15  -4   4        425.81        274.22        80.74 o
  16  -4   4          6.07        302.32       178.39 o
 -14  -3   4        395.04        581.66       297.62 o
 -13  -3   4          8.59        -16.14        60.31 o
 -12  -3   4        889.64        886.63       131.44 o
 -11  -3   4       1255.27       1238.43        91.93 o
 -10  -3   4       1410.95       1422.66        70.09 o
  -9  -3   4        644.56        546.28        51.81 o
  -8  -3   4       6722.94       6717.12       161.61 o
  -7  -3   4       3681.01       3448.09       101.22 o
  -6  -3   4       7772.58       7790.71       171.93 o
  -5  -3   4        728.06        645.42        35.93 o
  -4  -3   4       8511.67       7670.94       208.32 o
  -3  -3   4       5972.33       5885.25       111.95 o
  -2  -3   4      14029.77      12386.40       236.84 o
  -1  -3   4      57113.41      54211.88      1007.23 o
   0  -3   4        507.10        469.41        29.96 o
   1  -3   4      30719.95      28997.53       441.44 o
   2  -3   4       7768.24       6886.78       133.57 o
   3  -3   4      12861.66      13087.31       215.57 o
   4  -3   4      33733.50      30825.34       468.92 o
   5  -3   4        163.35        168.57        30.10 o
   6  -3   4         34.41         57.02        21.47 o
   7  -3   4       4506.09       4476.19        96.01 o
   8  -3   4        124.04         67.51        20.88 o
   9  -3   4       3095.05       2915.33       107.06 o
  10  -3   4       1434.95       1474.65        71.27 o
  11  -3   4       4591.12       4784.30       192.47 o
  12  -3   4        154.94        162.48        75.11 o
  13  -3   4       3442.72       3540.81       158.92 o
  14  -3   4        101.62         83.59       154.91 o
  15  -3   4       1134.13       1277.98       115.73 o
  16  -3   4         56.74        118.30       170.87 o
 -14  -2   4       1690.89       1752.22       216.88 o
 -13  -2   4         31.37         60.28        58.81 o
 -12  -2   4       5444.77       5091.96       216.88 o
 -11  -2   4         12.77          5.18        46.79 o
 -10  -2   4       2292.62       2180.02        98.71 o
  -9  -2   4          8.12        -16.90        50.70 o
  -8  -2   4       3485.20       3489.99       102.02 o
  -7  -2   4         40.99         13.29        22.90 o
  -6  -2   4          3.43         43.94        22.98 o
  -5  -2   4        673.31        647.46        33.29 o
  -4  -2   4         12.82         40.56        15.28 o
  -3  -2   4      23511.75      21816.75       337.72 o
  -2  -2   4       2020.81       1811.02        47.68 o
  -1  -2   4      25264.24      24253.56       439.34 o
   0  -2   4      28312.66      26886.91       406.69 o
   1  -2   4       2665.21       2873.15        92.96 o
   2  -2   4      24015.95      22508.48       414.94 o
   3  -2   4      16930.56      18238.57       285.62 o
   4  -2   4        692.18        784.86        29.60 o
   5  -2   4       4383.03       4484.92        89.15 o
   6  -2   4        262.45        303.55        40.65 o
   7  -2   4      21799.24      22122.90       348.17 o
   8  -2   4        997.98        987.64        41.86 o
   9  -2   4       1211.54       1144.74        46.96 o
  10  -2   4       2291.48       2252.83        98.11 o
  11  -2   4       1263.60       1233.81        67.01 o
  12  -2   4       5375.89       5404.04       194.98 o
  13  -2   4       3450.81       3073.94       169.94 o
  14  -2   4        551.43        788.24        97.79 o
  15  -2   4        486.81        428.12        91.35 o
  16  -2   4          6.86         55.48        80.81 o
 -14  -1   4       1511.60       1445.56       109.39 o
 -13  -1   4       1046.19       1028.36        92.83 o
 -12  -1   4        885.72        999.14        82.91 o
 -11  -1   4       1863.62       1980.79       150.22 o
 -10  -1   4       2508.03       2323.72        83.51 o
  -9  -1   4       5126.58       5248.26       132.88 o
  -8  -1   4       1244.36       1344.35        53.14 o
  -7  -1   4       2179.11       2302.78        65.05 o
  -6  -1   4        754.04        988.75        39.22 o
  -5  -1   4       6481.33       6286.98       118.77 o
  -4  -1   4       2116.16       1825.44        79.14 o
  -3  -1   4         22.68          8.75        14.36 o
  -2  -1   4      46493.86      44742.34      1119.48 o
  -1  -1   4      47871.03      46387.68      1095.77 o
   0  -1   4        587.13        503.36        27.14 o
   1  -1   4       3696.51       3726.60        73.19 o
   2  -1   4      43719.94      44216.86      1132.09 o
   3  -1   4      10004.83      11542.28       187.15 o
   4  -1   4      23450.23      23377.62       362.64 o
   5  -1   4       4628.95       4629.39        89.28 o
   6  -1   4      50239.42      52807.86       848.59 o
   7  -1   4        282.76        338.37        34.56 o
   8  -1   4        547.12        461.00        50.41 o
   9  -1   4        113.22         53.85        21.73 o
  10  -1   4       1672.97       1626.23       101.38 o
  11  -1   4        118.33        298.74       107.15 o
  12  -1   4       2445.69       2511.82        96.87 o
  13  -1   4       2801.59       3070.28       144.61 o
  14  -1   4       9120.37       9186.79       289.64 o
  15  -1   4        318.28        161.52       101.40 o
  16  -1   4       1431.74       1821.41       155.85 o
 -15   0   4       2502.04       2913.98       145.89 o
 -14   0   4         58.04         56.33        88.25 o
 -13   0   4       1889.42       1961.55       112.14 o
 -12   0   4       1231.70       1068.05       155.85 o
 -11   0   4        453.44        442.64       110.79 o
 -10   0   4       7972.93       7711.42       233.58 o
  -9   0   4        327.67        413.06        39.53 o
  -8   0   4        102.31        523.77        45.96 o
  -7   0   4        103.30         83.47        20.73 o
  -6   0   4       2688.79       2556.11        64.69 o
  -5   0   4      66366.16      67638.41       991.67 o
  -4   0   4      21387.58      20443.04       316.82 o
  -3   0   4      25958.49      28528.82       511.97 o
  -2   0   4      14352.69      14491.75       259.93 o
  -1   0   4       2880.67       2644.44        67.92 o
   0   0   4      40387.50      43273.37       942.10 o
   1   0   4      42635.34      42640.03       624.18 o
   2   0   4        328.85        342.16        23.43 o
   3   0   4      86054.28      94707.73      1378.11 o
   4   0   4       4572.15       4458.60        83.34 o
   5   0   4        182.93        229.33        19.11 o
   6   0   4       4513.73       4592.61        91.60 o
   7   0   4      39825.99      40079.66       601.55 o
   8   0   4      22190.43      22754.00       361.47 o
   9   0   4      17032.68      16951.82       283.74 o
  10   0   4        569.98        632.08        53.88 o
  11   0   4       2408.73       2217.43        87.42 o
  12   0   4        112.06        116.84        39.39 o
  13   0   4        517.20        702.22        79.65 o
  14   0   4         11.63         78.44       146.84 o
  15   0   4       2484.90       2078.66       161.49 o
  16   0   4       1117.89        950.14       133.32 o
 -15   1   4        192.45        234.72       101.40 o
 -14   1   4         40.74        168.70        76.99 o
 -13   1   4        396.25        384.93        81.65 o
 -12   1   4          2.77         51.74        48.91 o
 -11   1   4        134.98        210.01        46.92 o
 -10   1   4        135.17         60.19        36.87 o
  -9   1   4       9748.63       9777.91       234.98 o
  -8   1   4       4826.96       5300.48       114.88 o
  -7   1   4         42.56         82.74        20.41 o
  -6   1   4       1867.82       2302.03        68.13 o
  -5   1   4      14160.91      14484.84       234.31 o
  -4   1   4      85993.91      80489.08      1167.47 o
  -3   1   4          4.47        -11.18        19.05 o
  -2   1   4      64221.36      62163.29      1069.74 o
  -1   1   4       5695.73       5260.70       110.88 o
   0   1   4          0.07         13.48         8.67 o
   1   1   4         46.99         57.76        10.46 o
   2   1   4      31325.77      33587.01       497.53 o
   3   1   4      12558.28      13610.61       248.17 o
   4   1   4      32619.37      32881.94       568.59 o
   5   1   4       3255.18       3485.66        70.37 o
   6   1   4      14717.14      14325.62       232.11 o
   7   1   4      11024.03      11221.76       192.16 o
   8   1   4       2692.90       2692.26       107.60 o
   9   1   4      14084.67      14235.16       262.63 o
  10   1   4        989.23       1122.57        76.49 o
  11   1   4       1947.08       2138.29        87.40 o
  12   1   4       1242.24       1237.17        73.78 o
  13   1   4       4579.46       4677.13       143.48 o
  14   1   4       6164.78       6448.66       209.37 o
  15   1   4        850.97        883.82       128.63 o
  16   1   4         38.80        -48.82        82.62 o
 -15   2   4       1431.05       1398.92       163.36 o
 -14   2   4       2755.29       2916.13       197.16 o
 -13   2   4       3721.10       3980.33       158.56 o
 -12   2   4          0.38         20.04        44.58 o
 -11   2   4        156.86        128.36        38.88 o
 -10   2   4          9.99         64.72        84.30 o
  -9   2   4       2744.26       2787.78       127.38 o
  -8   2   4        341.82        284.38        35.10 o
  -7   2   4        755.49        733.33        37.52 o
  -6   2   4      14635.17      13973.06       231.62 o
  -5   2   4      15775.85      15884.00       253.70 o
  -4   2   4      12316.00      10634.33       175.43 o
  -3   2   4      46685.97      45893.32       676.53 o
  -2   2   4       7946.42       8064.44       161.58 o
  -1   2   4      35198.71      35642.06       630.98 o
   0   2   4      37184.64      39773.25      1167.05 o
   1   2   4      13873.33      14922.29       227.75 o
   2   2   4      40179.84      45729.29       673.51 o
   3   2   4        388.16        461.83        27.35 o
   4   2   4       4128.56       4534.81       133.68 o
   5   2   4       6306.99       7082.47       166.79 o
   6   2   4       1029.62       1230.14        41.45 o
   7   2   4        785.98        748.31        33.87 o
   8   2   4          7.91         67.57        45.52 o
   9   2   4       2151.47       2089.28        61.88 o
  10   2   4       8316.51       8473.68       198.17 o
  11   2   4         68.43         95.82        60.21 o
  12   2   4       5998.33       5945.51       205.22 o
  13   2   4       2591.42       2887.76       240.35 o
  14   2   4       2975.39       3221.31       136.59 o
  15   2   4       1676.79       1685.67       105.40 o
  16   2   4       1390.32       1433.97       108.49 o
 -15   3   4       1073.63       1258.09       157.73 o
 -14   3   4        469.12        394.33       129.56 o
 -13   3   4       6008.73       5774.78       218.96 o
 -12   3   4       5372.67       5248.75       156.45 o
 -11   3   4         84.10         78.54        40.20 o
 -10   3   4        248.73        342.04        52.09 o
  -9   3   4        682.68        661.95        45.14 o
  -8   3   4      26917.00      27037.70       427.81 o
  -7   3   4       1431.14       1360.83        49.29 o
  -6   3   4       5860.70       5745.31       118.88 o
  -5   3   4      14392.37      14992.71       242.44 o
  -4   3   4       3959.47       3927.88       110.31 o
  -3   3   4       3246.25       3479.64        88.95 o
  -2   3   4       1924.18       1871.79        44.18 o
  -1   3   4      34782.25      34755.39       512.43 o
   0   3   4         31.14         20.31         9.63 o
   1   3   4       3089.09       3586.39        77.79 o
   2   3   4       1739.68       1890.22        90.52 o
   3   3   4       5312.41       6010.69       151.51 o
   4   3   4        993.70       1057.58        38.54 o
   5   3   4       5081.38       5515.29       161.53 o
   6   3   4       2307.77       2158.45        81.85 o
   7   3   4      18066.48      19129.60       306.57 o
   8   3   4       5838.90       6086.49       121.49 o
   9   3   4          1.55         -4.49        21.26 o
  10   3   4        390.66        491.56        52.14 o
  11   3   4      12245.30      12970.91       344.02 o
  12   3   4        419.41        424.10        65.23 o
  13   3   4       9862.50       9710.43       275.71 o
  14   3   4       1421.20       1471.92       109.85 o
  15   3   4        625.81        583.33        88.49 o
  16   3   4          8.71        -38.85        67.60 o
 -15   4   4        186.64        261.01       101.40 o
 -14   4   4         35.42        157.73        84.50 o
 -13   4   4          0.62         75.11        75.11 o
 -12   4   4       1429.66       1215.22       103.86 o
 -11   4   4       2038.41       2209.66       120.85 o
 -10   4   4      12161.40      11590.82       261.19 o
  -9   4   4       1350.39       1522.44        81.34 o
  -8   4   4       1654.14       1628.83        69.14 o
  -7   4   4          1.16         60.23        24.22 o
  -6   4   4       7597.68       7686.95       143.25 o
  -5   4   4      21824.72      20938.05       328.91 o
  -4   4   4       6049.46       6009.09       111.74 o
  -3   4   4      17435.37      19722.94       306.38 o
  -2   4   4       6611.24       6447.64       112.55 o
  -1   4   4        302.54        432.60        21.41 o
   0   4   4      22745.89      24462.80       422.26 o
   1   4   4        499.29        468.91        22.31 o
   2   4   4       9142.70       9889.83       163.33 o
   3   4   4         90.86        151.72        92.95 o
   4   4   4         10.21         65.57        35.81 o
   5   4   4      24011.47      27338.42       418.61 o
   6   4   4      51921.43      54556.77       808.88 o
   7   4   4      43820.36      44493.80       670.28 o
   8   4   4       7717.77       7989.39       152.08 o
   9   4   4      19951.24      20296.30       332.32 o
  10   4   4       8169.70       8171.57       231.63 o
  11   4   4        301.58        361.27        85.44 o
  12   4   4         71.67         79.45        43.76 o
  13   4   4       3978.98       4280.91       168.06 o
  14   4   4        179.48        139.15        55.86 o
  15   4   4       1700.49       1856.04       139.89 o
  16   4   4       1221.13       1174.29       129.56 o
 -15   5   4        181.99         79.27        86.91 o
 -14   5   4         24.77        204.67        86.38 o
 -13   5   4        108.68         89.87       102.34 o
 -12   5   4        311.30        243.50        61.84 o
 -11   5   4       4278.40       4435.70       249.74 o
 -10   5   4       2439.43       2415.99       212.18 o
  -9   5   4      16050.37      16212.22       432.84 o
  -8   5   4       4662.98       4512.67       151.65 o
  -7   5   4       3086.04       2851.08        75.00 o
  -6   5   4       9726.37       9228.66       166.86 o
  -5   5   4      22245.66      22428.46       351.83 o
  -4   5   4      99930.02      94663.16      1377.19 o
  -3   5   4        773.37        688.92        31.37 o
  -2   5   4      49003.75      46953.71       692.76 o
  -1   5   4      12887.84      12902.79       221.19 o
   0   5   4        202.49        249.54        20.62 o
   1   5   4      22352.00      23158.64       354.17 o
   2   5   4        979.08        896.63        37.13 o
   3   5   4        927.20        814.40        33.36 o
   4   5   4        611.91        696.92        51.28 o
   5   5   4        139.97        227.09        38.75 o
   6   5   4       8455.69       8060.55       149.95 o
   7   5   4      31782.96      31771.06       490.42 o
   8   5   4        433.58        782.10        46.67 o
   9   5   4       5492.72       5464.81       173.19 o
  10   5   4       4713.05       4889.06       164.63 o
  11   5   4        180.49        220.77        46.79 o
  12   5   4        378.96        381.53        61.08 o
  13   5   4        316.56        238.61        81.68 o
  14   5   4       6403.03       6773.61       225.73 o
  15   5   4         62.36         22.32        63.57 o
 -14   6   4        504.82        569.40       158.67 o
 -13   6   4       1210.77       1311.06       118.42 o
 -12   6   4       6723.38       6678.30       243.51 o
 -11   6   4        306.67        456.42        92.95 o
 -10   6   4       2784.80       2629.18       136.56 o
  -9   6   4       4623.00       4572.67       179.07 o
  -8   6   4        163.52        112.75        33.17 o
  -7   6   4        838.76        743.53        50.02 o
  -6   6   4       8271.87       7787.53       147.49 o
  -5   6   4       1639.90       1732.43        55.40 o
  -4   6   4      22183.82      19562.69       382.96 o
  -3   6   4      19027.38      17497.19       279.75 o
  -2   6   4       4165.36       4001.61        83.23 o
  -1   6   4      12254.44      12287.77       202.97 o
   0   6   4       1585.34       2032.11        76.70 o
   1   6   4       4004.48       4213.37        87.37 o
   2   6   4       8407.98       7856.82       142.37 o
   3   6   4       7590.33       8126.82       148.42 o
   4   6   4        144.54        135.31        40.74 o
   5   6   4         87.05        207.18        48.24 o
   6   6   4       2100.97       2156.18        65.59 o
   7   6   4      29825.77      30627.23       532.30 o
   8   6   4       4457.22       5129.18       134.42 o
   9   6   4      13384.21      13830.38       346.96 o
  10   6   4         19.80          5.69        40.14 o
  11   6   4        572.04        670.87        70.78 o
  12   6   4         40.87        -34.01        46.92 o
  13   6   4        645.42        794.47        86.05 o
  14   6   4       3943.56       4137.16       168.82 o
  15   6   4       1645.43       1425.76       136.14 o
 -14   7   4         15.70        -40.34        84.06 o
 -13   7   4       1248.81       1417.79       120.56 o
 -12   7   4       1963.83       1761.39       124.35 o
 -11   7   4       5496.42       5959.66       225.43 o
 -10   7   4         57.18        114.11        72.29 o
  -9   7   4       1909.97       1882.26       114.44 o
  -8   7   4      12449.47      12322.52       266.53 o
  -7   7   4         11.65         19.80        29.33 o
  -6   7   4        562.87        694.63        67.68 o
  -5   7   4        358.62        294.86        42.06 o
  -4   7   4      18738.98      17930.97       290.30 o
  -3   7   4         90.11        155.15        47.19 o
  -2   7   4       1101.58       1200.19        44.86 o
  -1   7   4       8100.67       8280.96       176.98 o
   0   7   4          0.17         23.39        20.14 o
   1   7   4       5900.61       5718.59       113.57 o
   2   7   4       1058.60        980.64        40.95 o
   3   7   4       3524.73       3501.62        82.58 o
   4   7   4        331.16        435.21        40.26 o
   5   7   4      24246.79      25332.79       403.91 o
   6   7   4       3142.25       2975.45        78.95 o
   7   7   4      14474.26      14139.27       286.13 o
   8   7   4       4121.74       4620.50       128.72 o
   9   7   4         18.64         18.78        63.84 o
  10   7   4       1516.89       1413.50        88.22 o
  11   7   4       5270.49       5454.75       188.74 o
  12   7   4       3539.46       3490.12       146.50 o
  13   7   4       1830.46       1656.11       154.91 o
  14   7   4        489.15        443.22       188.71 o
  15   7   4        805.33        532.11        97.26 o
 -14   8   4         11.61         99.30        86.00 o
 -13   8   4        649.08        581.13       130.50 o
 -12   8   4        114.04        127.57        88.25 o
 -11   8   4       2594.08       2688.07       145.28 o
 -10   8   4        511.11        448.21       146.46 o
  -9   8   4       1486.36       1811.72       116.59 o
  -8   8   4       3081.86       3106.84       146.11 o
  -7   8   4       1044.77       1115.75        64.53 o
  -6   8   4       2829.21       3201.61       104.26 o
  -5   8   4         18.81         26.92        26.86 o
  -4   8   4       1967.24       1973.36        75.91 o
  -3   8   4        241.60        381.34        33.15 o
  -2   8   4       5108.47       5284.56       109.15 o
  -1   8   4        605.02        520.26        34.07 o
   0   8   4        342.95        319.99        31.94 o
   1   8   4         80.43         71.32        21.69 o
   2   8   4        169.65        138.31        24.64 o
   3   8   4      25497.06      27153.65       429.78 o
   4   8   4       3093.56       2870.49        78.90 o
   5   8   4      11197.02      11470.03       352.04 o
   6   8   4      22355.78      22583.31       425.27 o
   7   8   4        137.50        145.28        33.14 o
   8   8   4       2809.35       2729.92        99.40 o
   9   8   4       1938.92       1933.60       104.21 o
  10   8   4       4814.25       4680.79       172.17 o
  11   8   4        453.90        615.08       110.79 o
  12   8   4          5.13         -1.88        69.48 o
  13   8   4       1836.01       1978.18       117.08 o
  14   8   4        578.20        413.11        81.52 o
 -13   9   4         21.32        -70.42        82.12 o
 -12   9   4        118.58         24.53        76.99 o
 -11   9   4        346.60        395.74        89.26 o
 -10   9   4       6291.99       6211.30       319.22 o
  -9   9   4       1517.81       1518.74       110.33 o
  -8   9   4       9299.09      10147.63       319.18 o
  -7   9   4       3732.75       3420.24       115.44 o
  -6   9   4       7595.06       7407.06       184.04 o
  -5   9   4       3775.98       3916.94       118.75 o
  -4   9   4       6140.29       5779.83       159.81 o
  -3   9   4         13.14         47.04        34.50 o
  -2   9   4         44.99         52.66        30.68 o
  -1   9   4       5451.57       5209.12       113.07 o
   0   9   4        187.83        199.76        28.49 o
   1   9   4      16822.34      16226.07       276.97 o
   2   9   4        441.93        437.75        39.35 o
   3   9   4        573.73        555.98        51.50 o
   4   9   4       3556.18       3915.08       116.64 o
   5   9   4       1610.47       1584.42        75.38 o
   6   9   4          0.99         87.82        66.66 o
   7   9   4      11067.99      11318.23       252.21 o
   8   9   4         89.02        161.00        53.22 o
   9   9   4        956.15        833.18        79.67 o
  10   9   4       2966.98       2799.27       131.51 o
  11   9   4       2681.06       2826.52       133.67 o
  12   9   4         43.52         10.42        60.46 o
  13   9   4        381.29        400.29       161.49 o
  14   9   4        174.27         37.55        92.01 o
 -13  10   4          1.01        140.83       107.03 o
 -12  10   4       3641.05       3898.52       195.81 o
 -11  10   4         78.55         44.72        73.08 o
 -10  10   4       1646.86       2017.64       135.20 o
  -9  10   4       1299.97       1368.57       112.55 o
  -8  10   4        475.48        493.19        85.79 o
  -7  10   4        233.59        354.64        66.81 o
  -6  10   4        655.76        640.62        60.70 o
  -5  10   4       3207.42       3526.88       144.40 o
  -4  10   4        884.62        858.00        62.96 o
  -3  10   4       4822.27       4703.98       142.46 o
  -2  10   4       1589.82       1747.47        78.09 o
  -1  10   4        294.71        333.97        46.36 o
   0  10   4       6137.75       6495.19       206.79 o
   1  10   4       1104.00       1103.49        55.83 o
   2  10   4      27027.71      26779.47       493.17 o
   3  10   4       1178.66       1173.15        65.86 o
   4  10   4        260.78        211.16        39.17 o
   5  10   4        820.62        937.79        90.03 o
   6  10   4       3521.03       3734.89       153.15 o
   7  10   4      13984.77      14057.93       304.51 o
   8  10   4       3394.96       3678.08       200.84 o
   9  10   4       3556.91       3878.46       187.77 o
  10  10   4       3050.91       3247.45       144.08 o
  11  10   4        328.35        265.57        62.25 o
  12  10   4       1117.80        929.53        98.63 o
  13  10   4          4.93         82.62       110.79 o
 -12  11   4        113.33        102.01        87.29 o
 -11  11   4       4388.12       4659.25       214.18 o
 -10  11   4        152.81        179.32        71.93 o
  -9  11   4       3816.13       3793.23       224.39 o
  -8  11   4         34.72         97.53        63.22 o
  -7  11   4        511.54        597.31        67.85 o
  -6  11   4       4958.93       5223.94       156.39 o
  -5  11   4        563.77        549.32        76.81 o
  -4  11   4       4254.26       4231.24       135.28 o
  -3  11   4        155.11        125.67        38.14 o
  -2  11   4        609.97        687.82        92.81 o
  -1  11   4      26005.94      26488.12       510.87 o
   0  11   4          2.33         82.56        99.52 o
   1  11   4       6379.74       6332.05       202.64 o
   2  11   4       2998.92       2891.22       101.64 o
   3  11   4        287.48        276.19        48.42 o
   4  11   4        162.24        137.95        45.10 o
   5  11   4       7262.36       7301.14       321.43 o
   6  11   4       2176.55       2220.55        99.06 o
   7  11   4       5074.47       4985.78       152.94 o
   8  11   4       2713.17       2652.10       110.63 o
   9  11   4          8.64        -19.80        56.24 o
  10  11   4        574.27        300.15        65.40 o
  11  11   4        131.62        112.88        67.19 o
  12  11   4       1269.68       1322.93       132.38 o
 -11  12   4        607.05        872.30       203.74 o
 -10  12   4        305.92        255.13       138.01 o
  -9  12   4         14.36        133.44        76.21 o
  -8  12   4         13.31         54.37        87.32 o
  -7  12   4         29.70         39.58        65.63 o
  -6  12   4        227.61        257.66        53.18 o
  -5  12   4        410.28        499.72        79.89 o
  -4  12   4       3414.15       3192.62       118.22 o
  -3  12   4         29.19         19.03        40.95 o
  -2  12   4        172.54        153.99        43.54 o
  -1  12   4        200.06        249.01        65.77 o
   0  12   4      14101.11      14818.51       396.41 o
   1  12   4        299.42        193.69        48.34 o
   2  12   4       6783.22       6746.70       266.64 o
   3  12   4       9221.95       9356.26       222.55 o
   4  12   4        439.26        491.95        62.23 o
   5  12   4         10.36        122.32        49.06 o
   6  12   4       5324.50       5408.35       161.51 o
   7  12   4       3075.21       3079.87       155.88 o
   8  12   4        673.16        748.91        85.63 o
   9  12   4        842.42        538.91       108.91 o
  10  12   4          5.08        -88.25       118.30 o
  11  12   4        551.52        415.89       167.12 o
 -10  13   4       2173.45       2060.49       156.55 o
  -9  13   4       1402.05       1063.00       127.22 o
  -8  13   4       1718.72       2019.35       144.37 o
  -7  13   4        263.25        225.63        77.03 o
  -6  13   4        946.79        831.37        79.32 o
  -5  13   4        433.93        509.87        66.67 o
  -4  13   4        724.76        761.87        72.56 o
  -3  13   4        154.54         66.15        77.93 o
  -2  13   4       5017.17       4983.55       156.13 o
  -1  13   4        117.34         59.50        83.56 o
   0  13   4         23.20        -16.90        73.23 o
   1  13   4       2949.65       2988.94       136.87 o
   2  13   4        103.37        199.72        51.83 o
   3  13   4        794.48        902.41        87.40 o
   4  13   4       3176.21       3209.52       147.52 o
   5  13   4        728.69        903.30        79.28 o
   6  13   4        568.10        505.81       100.19 o
   7  13   4        920.00        823.86        84.37 o
   8  13   4         97.78        -23.66        65.62 o
   9  13   4         19.95         61.97       122.05 o
  10  13   4        140.93        148.47        75.64 o
  -9  14   4        219.48        217.46        94.48 o
  -8  14   4          7.93         24.41       108.91 o
  -7  14   4        498.77        499.61       110.11 o
  -6  14   4        665.59        579.88       117.24 o
  -5  14   4       3261.40       3373.04       130.72 o
  -4  14   4        888.24        860.67        83.03 o
  -3  14   4        395.38        386.41       109.22 o
  -2  14   4        140.05        178.93        69.48 o
  -1  14   4       1000.87        944.67       107.03 o
   0  14   4       2000.87       2151.34       121.81 o
   1  14   4       1830.66       1838.70       115.02 o
   2  14   4       3835.26       3607.54       160.67 o
   3  14   4       3195.91       3437.42       157.47 o
   4  14   4       1121.17       1198.48       103.65 o
   5  14   4        328.40        279.78       103.28 o
   6  14   4        439.65        487.46        84.12 o
   7  14   4        276.08        308.33        70.67 o
   8  14   4        483.39        420.37        73.10 o
   9  14   4        210.45        -75.11       138.95 o
  -7  15   4        200.07         30.77        96.41 o
  -6  15   4       1852.19       1994.59       155.50 o
  -5  15   4        279.22        213.79        95.09 o
  -4  15   4        194.05        133.62        81.95 o
  -3  15   4        299.60        199.39        55.79 o
  -2  15   4        620.45        524.29        93.38 o
  -1  15   4       7796.50       8445.66       275.91 o
   0  15   4         54.68        105.86        71.35 o
   1  15   4        425.29        677.43       126.75 o
   2  15   4        854.08        796.48       118.30 o
   3  15   4        628.10        481.40        87.85 o
   4  15   4         42.51        -25.32        66.23 o
   5  15   4         40.06         80.74        84.50 o
   6  15   4          3.26        110.79        88.25 o
  -5  16   4        624.56        388.69       105.15 o
  -4  16   4        103.78        146.46       107.03 o
  -3  16   4          0.26        -67.60        92.01 o
  -2  16   4        489.67        915.98       158.67 o
  -1  16   4          7.37        -41.31       107.03 o
   0  16   4       9691.21      10418.03       559.57 o
   1  16   4        108.60        107.49        69.44 o
   2  16   4       3289.18       3665.82       172.25 o
   3  16   4         12.41         93.08        72.11 o
   4  16   4        181.36        120.46        78.05 o
  -2 -14   5       2229.57       2820.37       199.04 o
  -1 -14   5        566.47        844.61       111.40 o
   0 -14   5        919.66        899.49       110.11 o
   1 -14   5          0.05        135.20       116.42 o
   2 -14   5        711.69        619.65       104.55 o
   3 -14   5        204.84        147.00        93.89 o
   4 -14   5         46.69         54.45       116.42 o
   5 -14   5        749.73        632.31       105.25 o
   6 -14   5        482.39        283.54       129.56 o
  -5 -13   5        219.12        127.69        95.76 o
  -4 -13   5        252.42        402.74       112.66 o
  -3 -13   5        165.82         86.44        70.14 o
  -2 -13   5          1.68        -19.50        65.29 o
  -1 -13   5       2638.49       2736.68       276.03 o
   0 -13   5          0.32          5.32        61.12 o
   1 -13   5       1365.04       1587.85       116.84 o
   2 -13   5       1955.98       1705.93       121.81 o
   3 -13   5          0.39         82.62        76.99 o
   4 -13   5        152.11        122.49        83.56 o
   5 -13   5        253.41        278.76        87.32 o
   6 -13   5       2056.33       2220.91       133.36 o
   7 -13   5         16.58         44.61        69.48 o
   8 -13   5       1765.12       1923.71       116.23 o
  -6 -12   5       1543.54       1861.02       132.64 o
  -5 -12   5        164.61         36.43        70.15 o
  -4 -12   5        143.58        122.02        67.01 o
  -3 -12   5       4475.87       4561.83       199.98 o
  -2 -12   5        203.48        117.93        82.62 o
  -1 -12   5        410.15        418.33        77.93 o
   0 -12   5       2710.51       2588.20       136.56 o
   1 -12   5         97.17        232.44        58.35 o
   2 -12   5          5.13        116.42        95.76 o
   3 -12   5        663.02        503.06        84.26 o
   4 -12   5        905.93       1029.66        96.95 o
   5 -12   5        460.83        464.85        75.01 o
   6 -12   5         94.30        156.53        56.08 o
   7 -12   5         18.54         58.49        94.83 o
   8 -12   5        127.27        152.69        61.25 o
   9 -12   5        706.75        764.22        94.90 o
  10 -12   5        410.63        479.00       168.22 o
  -8 -11   5        226.43        341.41        67.78 o
  -7 -11   5        578.23        501.90        93.57 o
  -6 -11   5       1186.85       1546.83       176.05 o
  -5 -11   5       2639.54       2897.84       128.46 o
  -4 -11   5        381.46        376.80        77.14 o
  -3 -11   5        766.87        829.05        90.93 o
  -2 -11   5       2481.95       2697.99       140.75 o
  -1 -11   5       2375.16       2400.79       130.12 o
   0 -11   5          1.07         42.93        50.35 o
   1 -11   5       6836.97       6839.64       279.78 o
   2 -11   5       2526.29       2495.53       127.68 o
   3 -11   5         19.52         98.82        51.88 o
   4 -11   5       1759.02       1804.44       109.03 o
   5 -11   5        366.28        271.97        51.12 o
   6 -11   5        446.33        435.79        63.87 o
   7 -11   5       1466.75       1376.76        92.51 o
   8 -11   5        766.64        816.37       111.64 o
   9 -11   5       2631.86       2980.89       230.80 o
  10 -11   5        130.20        295.84        63.19 o
  11 -11   5       1452.80       1762.17       166.18 o
  -9 -10   5       1289.27       1243.95       112.73 o
  -8 -10   5        378.05        338.35        61.81 o
  -7 -10   5       4690.90       5182.93       165.41 o
  -6 -10   5        553.40        735.39        76.17 o
  -5 -10   5        175.14        173.38        75.54 o
  -4 -10   5        170.90        126.80        48.45 o
  -3 -10   5        217.03        141.55        43.65 o
  -2 -10   5       5921.07       6132.38       253.50 o
  -1 -10   5        967.97        995.38        96.70 o
   0 -10   5        461.90        553.78        73.36 o
   1 -10   5        156.63        132.95        72.29 o
   2 -10   5       4685.40       4403.22       170.09 o
   3 -10   5        366.45        380.57        67.60 o
   4 -10   5        613.79        594.34        65.95 o
   5 -10   5          1.85         25.23        42.16 o
   6 -10   5          7.87         -3.02        43.77 o
   7 -10   5        207.27        195.91        95.75 o
   8 -10   5        613.48        555.67        74.97 o
   9 -10   5       1413.51       1295.88        92.33 o
  10 -10   5       4062.11       4234.28       185.01 o
  11 -10   5        363.65        396.80        94.23 o
  12 -10   5       4882.23       4980.37       213.79 o
 -10  -9   5        734.44        545.50        88.69 o
  -9  -9   5        341.77        273.69        60.24 o
  -8  -9   5        368.99        369.52        64.13 o
  -7  -9   5       3542.98       3508.16       129.79 o
  -6  -9   5       2840.14       2955.93       119.14 o
  -5  -9   5        108.10        152.26        84.13 o
  -4  -9   5        295.44        211.05        43.08 o
  -3  -9   5         21.53         46.99        53.17 o
  -2  -9   5        663.58        606.61        62.46 o
  -1  -9   5      22229.57      21642.94       422.27 o
   0  -9   5        224.70        163.98        55.39 o
   1  -9   5       9470.00       8854.86       262.07 o
   2  -9   5        729.90        666.67       112.66 o
   3  -9   5         25.89        -41.31        45.17 o
   4  -9   5      10093.86       9888.62       240.56 o
   5  -9   5       2678.29       2736.07       109.28 o
   6  -9   5       8462.19       8381.73       217.17 o
   7  -9   5        703.50        666.46        68.33 o
   8  -9   5       5711.81       6021.54       179.43 o
   9  -9   5       1236.99       1113.49       106.66 o
  10  -9   5       5053.63       4934.19       166.06 o
  11  -9   5        365.14        516.90        95.17 o
  12  -9   5         75.33        123.81        73.42 o
  13  -9   5        275.22        292.23       130.50 o
 -11  -8   5        278.26        224.48        87.32 o
 -10  -8   5        943.54        943.00        85.14 o
  -9  -8   5       2570.03       2671.73       111.43 o
  -8  -8   5        409.92        430.62        62.93 o
  -7  -8   5        926.67       1139.99        77.74 o
  -6  -8   5       9115.77       9123.19       224.35 o
  -5  -8   5       1907.96       2132.95        94.36 o
  -4  -8   5        188.98        157.15        40.30 o
  -3  -8   5       7419.99       7648.63       191.55 o
  -2  -8   5        801.94        727.57        58.77 o
  -1  -8   5        798.41        725.92        71.96 o
   0  -8   5       2397.58       2333.88        88.09 o
   1  -8   5          0.30          0.38        32.58 o
   2  -8   5          5.81          9.11        35.55 o
   3  -8   5         53.02         95.22        48.11 o
   4  -8   5       1015.40        974.51       100.92 o
   5  -8   5       1867.22       1782.17       143.89 o
   6  -8   5       2162.30       1965.73       106.16 o
   7  -8   5        129.92        105.29        41.21 o
   8  -8   5       1322.49       1199.65        82.40 o
   9  -8   5       3315.32       3404.61       127.61 o
  10  -8   5       1942.34       1960.11       100.34 o
  11  -8   5       3668.75       3441.22       163.82 o
  12  -8   5        639.57        445.14        95.76 o
  13  -8   5        646.55        705.04       104.31 o
  14  -8   5         17.79        293.77        84.72 o
 -12  -7   5       1411.19       1130.40       187.77 o
 -11  -7   5       1645.00       1603.65       120.83 o
 -10  -7   5         52.15         48.15        83.49 o
  -9  -7   5        410.64        322.97        67.72 o
  -8  -7   5       1246.29       1274.47        76.97 o
  -7  -7   5       1882.00       1707.94        90.98 o
  -6  -7   5        357.91        324.77        70.42 o
  -5  -7   5      15155.31      15489.94       324.31 o
  -4  -7   5        124.88        102.17        36.22 o
  -3  -7   5       1574.27       1619.79        75.20 o
  -2  -7   5       4809.78       4642.55       131.22 o
  -1  -7   5        262.10        221.46        37.24 o
   0  -7   5        119.35         70.96        28.38 o
   1  -7   5         90.42        116.94        30.65 o
   2  -7   5       1279.14       1185.98        59.63 o
   3  -7   5        970.47        956.57        62.93 o
   4  -7   5       1806.11       1698.16       141.35 o
   5  -7   5        763.99        808.87        65.14 o
   6  -7   5       1602.38       1591.17        80.78 o
   7  -7   5       2400.89       2366.20       102.41 o
   8  -7   5      13254.29      13422.69       390.67 o
   9  -7   5         40.73         74.45        43.53 o
  10  -7   5         26.64         37.11        43.32 o
  11  -7   5        850.15        942.44       142.71 o
  12  -7   5       2816.71       2584.97       145.16 o
  13  -7   5       1468.78       1077.32       193.41 o
  14  -7   5        142.23        -15.46        76.33 o
  15  -7   5       1823.74       1582.94       172.75 o
 -12  -6   5        292.49        374.75        97.64 o
 -11  -6   5         98.86         17.13        65.63 o
 -10  -6   5       1439.87       1410.51        80.50 o
  -9  -6   5       1809.70       1631.32        81.67 o
  -8  -6   5        654.81        622.45        61.58 o
  -7  -6   5       6021.84       5619.07       157.90 o
  -6  -6   5        549.05        573.45        59.74 o
  -5  -6   5       3226.55       3323.35       111.12 o
  -4  -6   5        406.29        397.04        50.02 o
  -3  -6   5       2744.06       2704.13       128.31 o
  -2  -6   5        593.76        438.46        47.20 o
  -1  -6   5          0.66          1.11        23.46 o
   0  -6   5       5640.50       5343.82       137.07 o
   1  -6   5        639.51        717.78        53.53 o
   2  -6   5       7111.84       6901.35       139.90 o
   3  -6   5       2208.19       2484.75        73.05 o
   4  -6   5       2921.92       2655.56       100.13 o
   5  -6   5       4253.36       4021.93       123.68 o
   6  -6   5       9578.56       9280.89       218.12 o
   7  -6   5         58.13        112.71        53.52 o
   8  -6   5       2798.04       2744.16       103.58 o
   9  -6   5       6701.69       6606.46       178.95 o
  10  -6   5       2405.02       2081.14        94.97 o
  11  -6   5        113.21        162.63        60.60 o
  12  -6   5       6258.70       5868.35       285.42 o
  13  -6   5       4353.46       4356.62       188.87 o
  14  -6   5       1222.85       1301.03       118.26 o
  15  -6   5       1372.62       1112.14       120.85 o
 -13  -5   5        785.01        842.16       184.96 o
 -12  -5   5        649.73        516.27        96.49 o
 -11  -5   5          4.92         51.49        59.71 o
 -10  -5   5       1252.70       1314.70        97.58 o
  -9  -5   5       1590.24       1426.00        74.38 o
  -8  -5   5       1560.26       1611.49        78.16 o
  -7  -5   5      10763.09       9954.56       225.58 o
  -6  -5   5       9624.40       9217.27       210.50 o
  -5  -5   5       2352.73       2515.91        99.64 o
  -4  -5   5         23.72         30.96        27.67 o
  -3  -5   5       6404.23       5921.71       145.77 o
  -2  -5   5        301.31        223.84        85.51 o
  -1  -5   5      23551.11      21780.19       351.17 o
   0  -5   5        234.80        199.01        26.88 o
   1  -5   5       2206.18       2218.45        77.76 o
   2  -5   5      46418.88      45227.23       683.13 o
   3  -5   5        634.33        706.55        81.68 o
   4  -5   5      82936.27      79365.80      1168.24 o
   5  -5   5       8286.19       7642.05       181.59 o
   6  -5   5       1134.93       1338.06        69.25 o
   7  -5   5       5456.54       4974.75       139.16 o
   8  -5   5        111.21        190.03        41.90 o
   9  -5   5       5964.55       5873.11       167.19 o
  10  -5   5       3923.77       3491.90       152.80 o
  11  -5   5        399.66        594.15        84.99 o
  12  -5   5          0.98         -0.79        53.91 o
  13  -5   5       2808.89       2782.82       145.88 o
  14  -5   5       1099.33       1317.55       114.53 o
  15  -5   5        174.41          5.32        76.17 o
  16  -5   5         83.29         90.13       101.40 o
 -13  -4   5       2597.14       2474.91       136.68 o
 -12  -4   5         21.31        169.70        73.23 o
 -11  -4   5          6.20         79.53        56.42 o
 -10  -4   5        105.90         64.08        51.73 o
  -9  -4   5      13515.09      13052.65       279.48 o
  -8  -4   5       4911.46       4987.00       195.56 o
  -7  -4   5       9086.60       8248.32       191.83 o
  -6  -4   5      17275.48      16330.64       319.99 o
  -5  -4   5        526.96        509.85        66.62 o
  -4  -4   5        141.20        123.66        27.93 o
  -3  -4   5       2431.09       2429.87        65.81 o
  -2  -4   5        295.61        337.92        31.05 o
  -1  -4   5        742.35        761.91        38.18 o
   0  -4   5        655.85        699.00        53.12 o
   1  -4   5        633.17        694.87        39.30 o
   2  -4   5         78.98         59.31        20.55 o
   3  -4   5      23831.72      25471.66       570.52 o
   4  -4   5       6126.16       6022.88       120.02 o
   5  -4   5      66336.78      63774.08       942.87 o
   6  -4   5       3766.70       4009.01        91.21 o
   7  -4   5        422.47        378.62        34.22 o
   8  -4   5       1121.04       1116.75        63.59 o
   9  -4   5       1063.91        987.88        66.43 o
  10  -4   5      18691.58      17463.81       449.73 o
  11  -4   5       6802.61       6698.64       225.73 o
  12  -4   5       8709.26       8423.72       269.69 o
  13  -4   5        470.36        505.40       186.84 o
  14  -4   5          3.73         16.90        75.11 o
  15  -4   5       1233.52       1316.54       118.54 o
  16  -4   5          0.43         95.54        82.69 o
 -14  -3   5        959.95        736.08       157.73 o
 -13  -3   5       1302.80       1115.60       103.46 o
 -12  -3   5        736.85        756.55       122.05 o
 -11  -3   5       1339.87       1316.88        94.02 o
 -10  -3   5         82.16         89.18        48.12 o
  -9  -3   5        679.30        664.39        56.29 o
  -8  -3   5       7534.21       7444.14       176.26 o
  -7  -3   5       2913.76       2952.02        94.76 o
  -6  -3   5       5860.32       5744.49       140.29 o
  -5  -3   5       7501.75       7131.27       169.51 o
  -4  -3   5       6207.44       5546.02       111.97 o
  -3  -3   5       1049.37        989.69        56.65 o
  -2  -3   5        155.92        146.16        21.77 o
  -1  -3   5       3529.58       2932.73        69.95 o
   0  -3   5        125.68         92.49        18.76 o
   1  -3   5      35024.20      33148.62       564.13 o
   2  -3   5      10712.87      10162.59       176.15 o
   3  -3   5       1215.37       1210.94        59.36 o
   4  -3   5       3819.88       4027.55       119.52 o
   5  -3   5      22203.45      22565.60       355.39 o
   6  -3   5        622.63        605.93        33.26 o
   7  -3   5        780.08        791.83        38.65 o
   8  -3   5      15778.37      15943.64       267.75 o
   9  -3   5       5424.89       5228.74       139.65 o
  10  -3   5        281.82        212.72        54.08 o
  11  -3   5        364.20        346.41        65.94 o
  12  -3   5       8341.30       7953.80       257.01 o
  13  -3   5        579.13       1004.59       112.66 o
  14  -3   5        542.61       1048.79       149.28 o
  15  -3   5       1150.92       1249.22       115.41 o
  16  -3   5        195.63        491.97       184.02 o
 -14  -2   5        224.23        182.14       102.34 o
 -13  -2   5       2379.33       2661.96       219.70 o
 -12  -2   5       3216.30       3538.06       149.02 o
 -11  -2   5        312.26        173.57        50.97 o
 -10  -2   5       4459.74       4402.22       200.92 o
  -9  -2   5         45.34         43.80        30.16 o
  -8  -2   5        175.81        179.45        31.98 o
  -7  -2   5        314.59        276.85        37.81 o
  -6  -2   5        785.27        966.63        55.83 o
  -5  -2   5        483.32        449.43        32.25 o
  -4  -2   5         79.05        248.60        53.73 o
  -3  -2   5        202.77        235.47        33.81 o
  -2  -2   5       5932.15       5722.40       113.28 o
  -1  -2   5       3757.07       3633.81        76.97 o
   0  -2   5      31008.05      32649.95       921.50 o
   1  -2   5      11998.87      11951.75       197.14 o
   2  -2   5          2.15         30.26        53.16 o
   3  -2   5      33355.62      33433.50       505.03 o
   4  -2   5       3029.61       3010.08        69.59 o
   5  -2   5       3420.12       3522.60        77.01 o
   6  -2   5      26413.42      26275.78       406.96 o
   7  -2   5        131.06         80.09        20.22 o
   8  -2   5         11.53         83.66        29.54 o
   9  -2   5      16483.71      15710.41       431.48 o
  10  -2   5       1442.27       1336.61        71.18 o
  11  -2   5         19.09        142.71        48.71 o
  12  -2   5        461.61        483.24        75.11 o
  13  -2   5       6672.26       6658.50       233.52 o
  14  -2   5       6470.32       6545.61       234.47 o
  15  -2   5       1226.29       1030.77       136.14 o
  16  -2   5       1368.85       1640.60       128.98 o
 -14  -1   5       1607.42       1678.48       282.60 o
 -13  -1   5       3658.05       3816.21       279.78 o
 -12  -1   5       1176.67       1392.33        98.15 o
 -11  -1   5       1061.35       1217.41       223.45 o
 -10  -1   5        494.53        343.24        64.70 o
  -9  -1   5       1797.52       1657.62        69.22 o
  -8  -1   5       1812.98       1814.42        69.48 o
  -7  -1   5       5981.99       5439.67       115.32 o
  -6  -1   5       1156.01       1061.01        45.80 o
  -5  -1   5      11491.76      11635.67       238.51 o
  -4  -1   5       4810.60       4443.42        90.14 o
  -3  -1   5      12564.42      13038.18       211.81 o
  -2  -1   5       5295.52       4932.50        93.43 o
  -1  -1   5      13574.46      12796.90       224.95 o
   0  -1   5         34.47         31.65        13.15 o
   1  -1   5      74195.96      72624.72      1891.89 o
   2  -1   5      76290.61      75678.08      1101.13 o
   3  -1   5       3279.14       3724.80       157.74 o
   4  -1   5      67836.29      68619.90      1001.50 o
   5  -1   5       4099.10       4267.58        99.47 o
   6  -1   5      17147.96      18332.93       293.08 o
   7  -1   5       1506.55       1346.78        53.39 o
   8  -1   5       9894.13      10358.00       184.21 o
   9  -1   5       3616.30       3617.84       107.02 o
  10  -1   5       1537.94       1556.76        71.80 o
  11  -1   5        398.00        315.70        43.31 o
  12  -1   5         11.92         58.60        53.52 o
  13  -1   5       1708.36       1814.50       118.26 o
  14  -1   5        626.74        668.48       114.54 o
  15  -1   5        150.79         16.90       157.73 o
  16  -1   5       1325.27       1224.29       142.71 o
 -14   0   5          1.76        -52.58        99.52 o
 -13   0   5        419.85        348.56        67.65 o
 -12   0   5       3151.64       3104.11       138.01 o
 -11   0   5        299.07        209.36        49.99 o
 -10   0   5       3736.00       4135.86       154.65 o
  -9   0   5       7939.65       7408.71       185.88 o
  -8   0   5      14133.43      14181.35       285.12 o
  -7   0   5       2343.85       2127.28        62.76 o
  -6   0   5       2918.60       2933.54       126.30 o
  -5   0   5       8737.93       8486.68       150.43 o
  -4   0   5        749.93        843.14        32.38 o
  -3   0   5      66279.82      65320.74      1141.57 o
  -2   0   5      11227.74      10512.59       171.64 o
  -1   0   5      28289.13      27316.04       513.60 o
   0   0   5         29.54         22.13        10.31 o
   1   0   5       3540.68       3589.86        70.56 o
   2   0   5       5924.49       6708.71       170.34 o
   3   0   5      74111.66      84391.00      2403.48 o
   4   0   5      24342.48      25434.83       388.60 o
   5   0   5     113586.68     121064.55      1749.09 o
   6   0   5        788.15        823.00        34.53 o
   7   0   5         10.57         43.98        27.92 o
   8   0   5       1260.38       1386.69        53.94 o
   9   0   5        219.89        348.22        76.05 o
  10   0   5      13789.66      13671.04       286.12 o
  11   0   5       2316.11       2294.75        90.64 o
  12   0   5        110.37        150.16        51.77 o
  13   0   5       9450.72       9468.30       278.56 o
  14   0   5        566.44        644.60        69.99 o
  15   0   5       4651.08       4823.29       230.96 o
  16   0   5         91.90        157.73        88.25 o
 -14   1   5       4159.34       4328.02       174.57 o
 -13   1   5        218.24        269.65        61.47 o
 -12   1   5        455.10        485.80        78.99 o
 -11   1   5         48.76         62.07        53.52 o
 -10   1   5       1553.79       1765.87        82.78 o
  -9   1   5        318.74        324.85        54.81 o
  -8   1   5       6611.98       6783.86       137.99 o
  -7   1   5       2060.79       2254.07        80.22 o
  -6   1   5      22490.37      22046.13       348.19 o
  -5   1   5       2510.08       2437.34        64.50 o
  -4   1   5       4204.12       3758.74        76.78 o
  -3   1   5      15154.73      15615.08       246.01 o
  -2   1   5      18386.62      18205.71       338.81 o
  -1   1   5        185.71        231.16        26.51 o
   0   1   5          2.96        -21.06        21.06 o
   1   1   5       5597.81       5673.64        98.16 o
   2   1   5      49207.44      51468.19       750.37 o
   3   1   5       7443.03       8926.36       584.11 o
   4   1   5        334.67        364.14        35.88 o
   5   1   5      21985.42      23924.53       428.11 o
   6   1   5      11155.20      11746.46       234.09 o
   7   1   5       5425.26       5650.55       129.82 o
   8   1   5       2377.66       2747.96       113.53 o
   9   1   5       4959.58       5389.12       141.24 o
  10   1   5       6932.30       6817.74       170.10 o
  11   1   5         14.14         21.98        34.22 o
  12   1   5       3717.44       3675.18       121.89 o
  13   1   5        230.86        217.89        62.42 o
  14   1   5       6803.19       6629.68       182.83 o
  15   1   5        631.98        381.10        73.79 o
  16   1   5       2430.08       2613.82       184.02 o
 -14   2   5        237.43        292.93        92.01 o
 -13   2   5       3387.80       3570.87       265.70 o
 -12   2   5       2029.99       2134.02       113.47 o
 -11   2   5        186.39        122.30        73.97 o
 -10   2   5        191.81        124.31        37.85 o
  -9   2   5       2554.18       2512.30        97.45 o
  -8   2   5       1890.81       1826.02        62.17 o
  -7   2   5       7618.79       7230.65       139.60 o
  -6   2   5         47.29        269.04        57.27 o
  -5   2   5      13431.28      13391.76       219.79 o
  -4   2   5       1708.50       1527.06        41.53 o
  -3   2   5      40508.32      42683.36       751.41 o
  -2   2   5       8750.81       8286.82       169.50 o
  -1   2   5         35.63        119.25        25.35 o
   0   2   5        759.99        744.29        41.47 o
   1   2   5      13654.22      13852.80       259.57 o
   2   2   5      19348.96      20572.33       311.74 o
   3   2   5      77961.60      86407.95      1446.20 o
   4   2   5        345.83        413.96        29.86 o
   5   2   5       4390.89       4907.57       114.12 o
   6   2   5       1474.82       1547.91        42.06 o
   7   2   5        910.56        778.19        38.49 o
   8   2   5       9350.19      10329.30       182.19 o
   9   2   5       1198.62       1243.76        91.78 o
  10   2   5      11785.48      12567.23       269.09 o
  11   2   5       1277.65       1425.29        74.43 o
  12   2   5      11226.84      10981.44       273.43 o
  13   2   5         32.12         52.32        42.93 o
  14   2   5       3788.70       3908.91       154.58 o
  15   2   5        343.42        224.45        87.32 o
  16   2   5        291.01        377.43        97.64 o
 -14   3   5         11.14        -39.43        90.13 o
 -13   3   5       1383.76       1526.60       146.46 o
 -12   3   5        552.73        608.38        67.28 o
 -11   3   5         77.05        449.23        80.66 o
 -10   3   5        155.36        154.26        39.66 o
  -9   3   5       2283.08       2314.74        91.79 o
  -8   3   5        733.89        771.84        57.26 o
  -7   3   5        402.95        438.17        62.61 o
  -6   3   5       8098.05       7868.58       144.79 o
  -5   3   5       2807.43       2809.57        66.68 o
  -4   3   5      14428.14      13098.48       214.43 o
  -3   3   5       1881.98       2136.98        73.89 o
  -2   3   5      39822.34      40434.02       709.26 o
  -1   3   5      41285.26      40639.93       952.94 o
   0   3   5          0.19        -12.47        12.47 o
   1   3   5      63661.72      64532.94       939.33 o
   2   3   5       3317.73       3198.87        72.91 o
   3   3   5        975.44       1077.46        32.40 o
   4   3   5      10177.38      10923.38       179.30 o
   5   3   5        123.96        260.45        22.77 o
   6   3   5       3866.06       3688.43        77.60 o
   7   3   5       1718.90       1863.50        77.51 o
   8   3   5       5162.10       5710.12       115.11 o
   9   3   5        285.77        310.04        45.89 o
  10   3   5         65.36         48.43        32.88 o
  11   3   5        925.76       1210.74        72.62 o
  12   3   5        312.91        389.41       106.09 o
  13   3   5        997.40        989.57       123.93 o
  14   3   5        611.22        665.12       171.81 o
  15   3   5        866.43        752.97       118.30 o
  16   3   5       1048.34        956.62       102.01 o
 -14   4   5       2230.70       1977.26       174.63 o
 -13   4   5        264.30        367.03        92.03 o
 -12   4   5       2465.66       2503.87       136.67 o
 -11   4   5        348.98        453.45        80.15 o
 -10   4   5      10069.71      10188.37       240.35 o
  -9   4   5        103.94         89.19        36.87 o
  -8   4   5       9883.88       9946.17       225.43 o
  -7   4   5       5160.24       4812.44       114.37 o
  -6   4   5       4691.60       4647.80        98.83 o
  -5   4   5       5148.08       5514.13       108.73 o
  -4   4   5       5003.63       4601.94        92.49 o
  -3   4   5      71734.91      73737.32      1395.26 o
  -2   4   5      18035.12      17539.36       272.28 o
  -1   4   5      14674.20      13504.97       213.23 o
   0   4   5       1079.96       1518.56        39.78 o
   1   4   5       2435.18       2322.26        52.28 o
   2   4   5      10379.93      10915.27       177.80 o
   3   4   5      19281.56      20211.76       610.90 o
   4   4   5        458.95        446.32        32.08 o
   5   4   5      30967.32      35466.48       534.17 o
   6   4   5        293.31        611.63       121.11 o
   7   4   5        364.59        838.22        71.97 o
   8   4   5      18317.43      20919.71       337.32 o
   9   4   5       3195.90       3417.35       107.66 o
  10   4   5         11.45         36.67        33.94 o
  11   4   5        173.55        179.59        43.28 o
  12   4   5       8086.86       7872.81       234.46 o
  13   4   5       5878.07       6139.36       203.84 o
  14   4   5        237.69        323.79        68.54 o
  15   4   5       2888.22       3219.10       148.43 o
  16   4   5         29.43        191.53       110.79 o
 -14   5   5       1595.37       1893.94       163.36 o
 -12   5   5       1505.38       1474.52       112.09 o
 -11   5   5       1769.06       2059.05       121.68 o
 -10   5   5       3104.25       3127.72       145.70 o
  -9   5   5       1826.19       1823.76        84.77 o
  -8   5   5        252.33        253.70        44.82 o
  -7   5   5       2461.61       2366.81       102.45 o
  -6   5   5       1654.36       1614.25        60.71 o
  -5   5   5      14486.23      14425.36       239.67 o
  -4   5   5        273.05        482.46        33.18 o
  -3   5   5      12145.71      12770.15       210.75 o
  -2   5   5      45300.52      44922.88       729.61 o
  -1   5   5      14203.17      14169.24       288.43 o
   0   5   5        169.13        179.77        20.63 o
   1   5   5      15740.21      15928.21       252.21 o
   2   5   5      28045.04      29073.80       562.93 o
   3   5   5       9925.08      10137.77       256.39 o
   4   5   5       5439.28       5427.70       107.55 o
   5   5   5       1353.75       1545.11        56.37 o
   6   5   5      38336.57      39764.19       602.50 o
   7   5   5       1796.99       2328.85       124.70 o
   8   5   5      23919.10      24739.11       394.14 o
   9   5   5        909.64        968.20        59.48 o
  10   5   5       9154.03       9127.02       253.33 o
  11   5   5        430.58        390.67        87.32 o
  12   5   5         40.87         13.20        52.58 o
  13   5   5        128.00         33.99        50.52 o
  14   5   5       5565.53       5792.23       298.56 o
  15   5   5       2000.29       2017.54       123.50 o
  16   5   5       3978.60       3924.23       172.36 o
 -14   6   5        999.25        987.68       124.81 o
 -13   6   5        730.43        748.42       109.68 o
 -12   6   5         88.97        110.08        76.05 o
 -11   6   5        606.60        561.10       143.65 o
 -10   6   5      15244.67      14803.93       416.80 o
  -9   6   5        173.28        163.66        49.45 o
  -8   6   5       1165.05       1449.35        94.06 o
  -7   6   5       1766.63       1611.28        77.46 o
  -6   6   5       1997.22       1991.93        61.29 o
  -5   6   5      37520.88      37819.20       574.40 o
  -4   6   5       2785.53       2666.58        69.05 o
  -3   6   5      67255.19      72919.12      1070.39 o
  -2   6   5          1.81         17.24        16.90 o
  -1   6   5         99.98        184.53        29.33 o
   0   6   5         42.42         68.29        18.16 o
   1   6   5       9622.86       9316.82       161.70 o
   2   6   5       2927.87       2893.38        78.26 o
   3   6   5      41109.14      43283.66       650.77 o
   4   6   5        858.19       1077.23        42.49 o
   5   6   5       4625.27       4871.17       104.52 o
   6   6   5      13145.70      13170.17       227.37 o
   7   6   5        784.05        970.14        53.66 o
   8   6   5      20387.18      21483.71       351.57 o
   9   6   5      11744.02      11997.23       309.85 o
  10   6   5       7109.45       7046.86       212.41 o
  11   6   5       2084.67       2190.96       108.27 o
  12   6   5       3445.95       3549.34       146.50 o
  13   6   5       3987.49       3917.95       159.30 o
  14   6   5        106.97        113.00        58.18 o
  15   6   5        138.90         91.77        77.93 o
 -14   7   5        911.51       1009.74       128.24 o
 -13   7   5        442.04        734.89       114.02 o
 -12   7   5        102.04        145.58        88.25 o
 -11   7   5        256.62        207.67       162.42 o
 -10   7   5       1967.40       2053.31       202.80 o
  -9   7   5       3051.02       2945.94       145.26 o
  -8   7   5        573.47        466.14        89.19 o
  -7   7   5       3059.27       2739.33       131.23 o
  -6   7   5       6701.29       6815.52       162.95 o
  -5   7   5      11320.37      11365.75       200.46 o
  -4   7   5      18731.92      17502.92       286.18 o
  -3   7   5       2673.92       2949.42        73.09 o
  -2   7   5      59940.00      58966.28       871.02 o
  -1   7   5      14180.06      13475.13       224.86 o
   0   7   5        401.35        495.75        47.98 o
   1   7   5         74.24        209.82        24.64 o
   2   7   5         86.27        140.21        29.81 o
   3   7   5       4412.79       4825.74       204.90 o
   4   7   5        378.04        424.90        43.64 o
   5   7   5       5270.49       5943.12       124.43 o
   6   7   5        190.64        190.28        28.08 o
   7   7   5       9568.60       9420.13       207.16 o
   8   7   5       1713.43       1785.91       119.24 o
   9   7   5        499.38        552.02        67.60 o
  10   7   5        336.90        325.05        60.88 o
  11   7   5        119.37        186.75        47.80 o
  12   7   5       1343.35       1298.50        94.59 o
  13   7   5       3580.83       3689.51       201.86 o
  14   7   5       3620.95       3626.40       280.72 o
  15   7   5       1667.18       1583.91       120.27 o
 -13   8   5       1608.74       1617.49       134.77 o
 -12   8   5        144.81        212.98        71.02 o
 -11   8   5        155.19         82.66        62.54 o
 -10   8   5         62.79         63.52        55.55 o
  -9   8   5      11402.70      11715.45       353.92 o
  -8   8   5        260.14        228.31        63.07 o
  -7   8   5       2216.90       1962.63       114.13 o
  -6   8   5       6998.67       6560.66       163.08 o
  -5   8   5        239.25        234.54        77.85 o
  -4   8   5       2218.53       1867.06        73.15 o
  -3   8   5       8357.62       8083.55       152.18 o
  -2   8   5       2542.30       2611.42        69.98 o
  -1   8   5       4329.52       4473.20       110.58 o
   0   8   5       1329.75       1222.87        54.07 o
   1   8   5         53.92         90.02        46.89 o
   2   8   5       2529.17       2691.96        72.53 o
   3   8   5        158.72        240.06        63.22 o
   4   8   5       3598.99       3726.03       116.54 o
   5   8   5       3032.09       3188.26        84.95 o
   6   8   5       1180.81       1164.91        65.21 o
   7   8   5         21.68         14.08        30.91 o
   8   8   5       2601.27       2813.03       354.89 o
   9   8   5       1181.94       1062.21        85.44 o
  10   8   5       4048.44       3921.05       154.26 o
  11   8   5        308.63        205.92        54.00 o
  12   8   5       6371.62       6285.31       215.21 o
  13   8   5        514.89        572.84       122.05 o
  14   8   5         64.72         40.13        66.75 o
 -13   9   5        129.36        160.97        84.78 o
 -12   9   5       1111.00        987.64       119.34 o
 -11   9   5        915.15        998.39       121.11 o
 -10   9   5        261.35        235.58       110.79 o
  -9   9   5        856.22        897.56        96.70 o
  -8   9   5       4996.05       5397.74       357.71 o
  -7   9   5       2042.47       1774.57       136.14 o
  -6   9   5        510.14        575.97        54.73 o
  -5   9   5       3312.38       3499.08       133.86 o
  -4   9   5        161.93        351.63        68.27 o
  -3   9   5         17.76         34.09        28.84 o
  -2   9   5       6886.48       6579.70       133.67 o
  -1   9   5       7366.27       7390.53       146.17 o
   0   9   5          8.79         15.94        22.75 o
   1   9   5       5479.65       5376.71       118.27 o
   2   9   5       1001.45       1159.67        51.94 o
   3   9   5       1509.33       1447.17        56.75 o
   4   9   5       7952.84       7727.03       193.79 o
   5   9   5       4585.35       4912.67       135.73 o
   6   9   5       8478.10       8385.53       268.98 o
   7   9   5       2998.12       3118.72       129.19 o
   8   9   5      14413.88      15768.00       399.12 o
   9   9   5       4474.60       4395.69       164.63 o
  10   9   5       2322.26       2332.05       119.43 o
  11   9   5         17.63         30.68        53.67 o
  12   9   5        937.23        986.90       107.03 o
  13   9   5        525.62        458.73        90.23 o
  14   9   5        467.53        264.76        99.52 o
 -12  10   5       1257.00       1168.74       124.62 o
 -11  10   5        685.39        925.28       160.55 o
 -10  10   5       9571.52       9087.73       383.06 o
  -9  10   5       1419.56       1405.10       114.23 o
  -8  10   5          2.11        617.78       152.10 o
  -7  10   5       1766.62       1582.30       124.87 o
  -6  10   5       2394.71       2681.88       101.14 o
  -5  10   5      18951.97      18955.91       383.95 o
  -4  10   5        125.42         50.25        53.00 o
  -3  10   5       9380.62      10716.01       274.47 o
  -2  10   5       2165.45       1949.31        81.95 o
  -1  10   5         15.54         19.60        30.98 o
   0  10   5       4550.19       4660.03       114.65 o
   1  10   5        945.68        881.42        50.19 o
   2  10   5          1.77         58.28        32.73 o
   3  10   5         73.21        132.97        39.75 o
   4  10   5        166.30        170.74        36.84 o
   5  10   5         53.66         79.66        61.71 o
   6  10   5      14516.49      14425.97       305.17 o
   7  10   5       2334.52       2292.39       162.35 o
   8  10   5       7743.22       7607.79       237.53 o
   9  10   5      11930.34      12250.60       339.72 o
  10  10   5        990.71        915.34        87.51 o
  11  10   5        298.53        258.50       101.40 o
  12  10   5        128.65         12.34        77.93 o
  13  10   5       1932.45       2101.35       212.18 o
 -12  11   5         12.16         56.33       103.28 o
 -11  11   5         97.22        101.99        78.74 o
 -10  11   5       1436.27       1380.45       156.79 o
  -9  11   5       2268.83       2097.07       138.01 o
  -8  11   5        601.34        361.87        84.71 o
  -7  11   5        144.52        138.95       114.54 o
  -6  11   5        471.47        607.01        86.42 o
  -5  11   5       2309.11       2348.86        97.30 o
  -4  11   5      13872.39      13630.40       298.26 o
  -3  11   5       4497.98       4364.58       134.18 o
  -2  11   5       8704.09       8863.41       212.18 o
  -1  11   5        582.57        569.86        57.77 o
   0  11   5        670.57        627.36        85.47 o
   1  11   5      19671.16      19199.99       298.53 o
   2  11   5          8.29         45.34        45.79 o
   3  11   5       6798.20       6607.38       168.47 o
   4  11   5        513.93        600.85        89.40 o
   5  11   5        517.30        638.06        62.05 o
   6  11   5       7213.52       7128.06       187.01 o
   7  11   5       8371.66       8433.17       213.92 o
   8  11   5       5602.43       5489.80       197.18 o
   9  11   5       2114.33       2113.74       117.59 o
  10  11   5         83.91        202.80        73.23 o
  11  11   5         95.07         52.75        63.49 o
  12  11   5        209.61        155.15        70.74 o
 -10  12   5       2011.80       2022.17       149.33 o
  -9  12   5       3561.33       3628.02       345.50 o
  -8  12   5        331.24        278.77        74.88 o
  -7  12   5        138.73        216.65       105.15 o
  -6  12   5       1250.01       1314.53       151.16 o
  -5  12   5       1477.49       1397.50        97.04 o
  -4  12   5        504.38        555.41        69.58 o
  -3  12   5          6.22         99.77        45.10 o
  -2  12   5       5706.56       5361.95       154.92 o
  -1  12   5         36.10         16.24        40.01 o
   0  12   5        951.17       1077.81       100.46 o
   1  12   5        226.68        238.65        77.93 o
   2  12   5        998.19        913.10       125.81 o
   3  12   5        189.62        207.93        59.19 o
   4  12   5       1641.88       1547.10        81.59 o
   5  12   5       4677.06       4668.47       144.64 o
   6  12   5       1427.49       1569.72       127.93 o
   7  12   5        874.16        852.81        76.31 o
   8  12   5        187.14        143.92        65.72 o
   9  12   5       2049.22       1958.49       153.97 o
  10  12   5        305.78        288.36       154.91 o
  11  12   5        194.71        167.98       121.11 o
 -10  13   5          4.98        153.97       155.85 o
  -9  13   5         44.88         70.98        84.37 o
  -8  13   5       2295.32       2418.21       153.78 o
  -7  13   5          0.69         -1.69        72.49 o
  -6  13   5        850.76        736.08       135.20 o
  -5  13   5          2.09         62.95        88.75 o
  -4  13   5         17.11         88.14        47.03 o
  -3  13   5        756.84        731.50        79.86 o
  -2  13   5        397.75        225.24        60.61 o
  -1  13   5          4.37          5.70        50.35 o
   0  13   5        202.25        113.98        61.03 o
   1  13   5          0.22         51.01        46.83 o
   2  13   5       5288.78       5452.70       199.04 o
   3  13   5         77.86         23.70        50.08 o
   4  13   5       2043.85       2197.31       166.77 o
   5  13   5       8670.00       9398.00       270.40 o
   6  13   5         88.90         89.42        59.47 o
   7  13   5       1732.00       1770.22       116.75 o
   8  13   5        310.86        148.87        67.38 o
   9  13   5        642.11        669.78        97.19 o
  10  13   5          7.61        -35.68        86.38 o
  -9  14   5       1228.46       1193.86       138.88 o
  -8  14   5        213.66        133.06        87.88 o
  -7  14   5       1391.29       1292.96       129.33 o
  -6  14   5        506.63        520.72       257.25 o
  -5  14   5        765.80        542.21       104.07 o
  -4  14   5        149.24         97.42        83.56 o
  -3  14   5        466.74        557.86        78.22 o
  -2  14   5        253.28        196.78        83.12 o
  -1  14   5         25.70          5.45        53.17 o
   0  14   5       2179.02       2112.80       119.93 o
   1  14   5        167.75         66.69        54.14 o
   2  14   5        105.57         85.29        66.66 o
   3  14   5       5109.60       5531.97       207.33 o
   4  14   5        205.35         67.52        59.53 o
   5  14   5       2412.08       2392.49       135.31 o
   6  14   5       3539.31       3497.95       135.90 o
   7  14   5        530.39        745.53        99.68 o
   8  14   5        129.14        212.79        76.07 o
   9  14   5       1423.44       1934.07       212.18 o
  -7  15   5         69.94        145.39        96.19 o
  -6  15   5       3143.69       3093.21       480.70 o
  -5  15   5          0.69         66.13        99.52 o
  -4  15   5       3072.51       3038.61       129.08 o
  -3  15   5         21.19         47.05        68.55 o
  -2  15   5          3.58         -5.63        78.87 o
  -1  15   5       3549.10       3336.04       264.76 o
   0  15   5         50.71         45.07        93.89 o
   1  15   5      12287.37      12413.43       359.79 o
   2  15   5        155.36        238.71        67.22 o
   3  15   5        449.98        330.73        69.48 o
   4  15   5         37.02         39.40        65.40 o
   5  15   5        127.64         30.29        68.00 o
   6  15   5       2028.73       2124.44       137.08 o
   7  15   5        756.88        771.75       137.08 o
  -5  16   5         69.53        -43.19       170.87 o
  -4  16   5          6.85        270.39       131.44 o
  -3  16   5         18.09         58.21        93.89 o
  -2  16   5       2467.50       2615.88       143.25 o
  -1  16   5         15.61        140.33        69.44 o
   0  16   5         68.46         56.33       107.03 o
   1  16   5        434.07        610.47       105.02 o
   2  16   5       2088.66       2219.20       141.40 o
   4  16   5         10.07         -8.60        73.99 o
   5  16   5          0.21        -27.75        74.65 o
   1 -14   6        396.28        427.25        91.62 o
   2 -14   6       1473.06        651.58       152.10 o
   3 -14   6        571.22        317.88        76.03 o
   4 -14   6         27.38         50.70       122.05 o
  -3 -13   6        145.91        155.85        90.13 o
  -2 -13   6        487.09        512.30       107.97 o
  -1 -13   6          0.00        141.72       135.20 o
   0 -13   6         59.93         45.59       106.09 o
   1 -13   6       1659.59       1738.93       122.08 o
   2 -13   6        393.18        478.56        93.55 o
   3 -13   6         77.24        147.47        69.37 o
   4 -13   6       2676.86       2860.99       149.76 o
   5 -13   6        142.49         35.68        67.60 o
   6 -13   6         59.09         86.85        69.91 o
   7 -13   6        195.14        184.31        75.24 o
   8 -13   6        686.73        745.46       182.14 o
  -5 -12   6        210.65        271.89        76.03 o
  -4 -12   6       1214.15       1465.15       118.56 o
  -3 -12   6          1.39        120.18       118.30 o
  -2 -12   6         17.97         39.12        64.78 o
  -1 -12   6        426.85        399.96       120.18 o
   0 -12   6         65.26         23.76        57.65 o
   1 -12   6        841.25        973.81        97.57 o
   2 -12   6        606.12        392.38       232.84 o
   3 -12   6       1877.54       1884.56       121.27 o
   4 -12   6       1015.61        945.36        95.43 o
   5 -12   6        253.47        220.66        65.87 o
   6 -12   6        251.37        121.94        63.88 o
   7 -12   6        121.54        -26.36        58.25 o
   8 -12   6       1426.20       1546.53       160.49 o
   9 -12   6         67.48         98.49        68.80 o
  10 -12   6        536.36        602.76       189.65 o
  -7 -11   6          1.49        -15.02       116.42 o
  -6 -11   6        312.66        228.28        60.46 o
  -5 -11   6          0.50         66.17        63.16 o
  -4 -11   6       1621.18       1721.96       118.42 o
  -3 -11   6        278.31        216.46        63.11 o
  -2 -11   6        404.65        310.80        76.70 o
  -1 -11   6       3482.91       3596.45       196.22 o
   0 -11   6        185.67        137.46       122.05 o
   1 -11   6         22.96         32.93        54.19 o
   2 -11   6       1676.80       1665.68       110.05 o
   3 -11   6       1998.29       2023.77       119.49 o
   4 -11   6       3261.43       3143.05       147.98 o
   5 -11   6        908.40        925.56       152.10 o
   6 -11   6        433.73        457.40       123.93 o
   7 -11   6         76.62         98.24        54.60 o
   8 -11   6          7.17         43.44        77.07 o
   9 -11   6       3705.06       3867.39       149.66 o
  10 -11   6        803.44        794.66       112.54 o
  11 -11   6       4159.83       4096.08       194.85 o
  -8 -10   6        167.94        384.14       126.39 o
  -7 -10   6       1738.50       2011.70       168.03 o
  -6 -10   6        415.21        438.43        71.39 o
  -5 -10   6       1715.57       1922.91       100.32 o
  -4 -10   6        409.13        504.49        97.96 o
  -3 -10   6       1628.41       1574.74        86.91 o
  -2 -10   6       4345.85       4569.23       182.58 o
  -1 -10   6        415.75        460.81        80.15 o
   0 -10   6      23168.73      23704.55       904.13 o
   1 -10   6        131.64         70.68        49.33 o
   2 -10   6       3106.64       3120.69       143.46 o
   3 -10   6          0.98         26.29        80.74 o
   4 -10   6       1619.49       1664.56       158.21 o
   5 -10   6       2210.62       2252.91       105.87 o
   6 -10   6        994.17        916.49        82.36 o
   7 -10   6       1582.84       1673.49        95.57 o
   8 -10   6       2131.41       2348.68       111.46 o
   9 -10   6         49.85         69.85        55.24 o
  10 -10   6        155.94        146.22        72.18 o
  11 -10   6        511.20        522.66        98.18 o
  12 -10   6        216.25        235.29        84.31 o
  -9  -9   6        384.20        280.43        81.73 o
  -8  -9   6       1424.21       1503.26        96.74 o
  -7  -9   6        643.84        641.36        76.47 o
  -6  -9   6        228.71        309.22        82.18 o
  -5  -9   6       2047.59       2016.39        95.65 o
  -4  -9   6        211.99        135.53        44.54 o
  -3  -9   6       1512.19       1517.60       131.36 o
  -2  -9   6       3445.18       3589.59       122.92 o
  -1  -9   6         21.36         42.46        37.90 o
   0  -9   6        422.95        526.96       159.61 o
   1  -9   6      15221.15      14720.31       385.64 o
   2  -9   6         17.72         74.57        45.47 o
   3  -9   6        894.09        882.44        70.97 o
   4  -9   6        527.77        567.03        66.84 o
   5  -9   6       1381.28       1399.26        84.70 o
   6  -9   6       1682.29       1924.28       107.45 o
   7  -9   6        162.01        252.33        53.02 o
   8  -9   6       2331.35       2344.84       130.90 o
   9  -9   6       2211.87       2266.23       107.49 o
  10  -9   6         10.50         50.14        71.35 o
  11  -9   6       4251.90       4235.52       389.63 o
  12  -9   6          1.12         57.08        76.33 o
  13  -9   6       1012.98       1305.87       127.03 o
 -10  -8   6        306.29        258.26       155.85 o
  -9  -8   6        109.67         14.06        71.35 o
  -8  -8   6       1556.47       1769.37        93.35 o
  -7  -8   6       1312.75       1343.44        84.15 o
  -6  -8   6       1578.76       1743.61       111.72 o
  -5  -8   6         23.84         -7.91        40.34 o
  -4  -8   6       5566.14       5392.41       155.38 o
  -3  -8   6        169.57        204.73        70.39 o
  -2  -8   6       4666.68       4771.78       140.77 o
  -1  -8   6       2111.35       1971.36        84.77 o
   0  -8   6       5023.17       5185.59       142.77 o
   1  -8   6       1375.17       1385.55        91.31 o
   2  -8   6        111.03         93.94        37.97 o
   3  -8   6          0.14         10.56        40.29 o
   4  -8   6        283.35        247.57        57.43 o
   5  -8   6       5683.20       5805.32       167.01 o
   6  -8   6         95.90         85.79        44.56 o
   7  -8   6       5156.53       5136.29       200.33 o
   8  -8   6        872.42        830.71        72.53 o
   9  -8   6       3996.78       3812.57       137.52 o
  10  -8   6        183.64        235.69        95.76 o
  11  -8   6        680.27        745.23       101.40 o
  12  -8   6        806.71        884.12       129.56 o
  13  -8   6        184.42        384.69       145.53 o
  14  -8   6         16.59         37.55        95.76 o
 -11  -7   6        229.65        240.66        77.46 o
 -10  -7   6         29.25        119.11        69.77 o
  -9  -7   6        280.14        124.16        65.23 o
  -8  -7   6        336.34        175.06        79.12 o
  -7  -7   6       2223.12       2117.61        96.39 o
  -6  -7   6         43.40         49.87        39.48 o
  -5  -7   6        228.64        242.93        47.20 o
  -4  -7   6      11107.91      10900.47       245.81 o
  -3  -7   6       1871.87       1806.79        81.58 o
  -2  -7   6       2121.43       2074.38        85.72 o
  -1  -7   6       5056.20       4544.02       127.62 o
   0  -7   6         74.45        107.20        30.94 o
   1  -7   6        253.20        222.85        38.93 o
   2  -7   6       5084.93       4977.62       130.36 o
   3  -7   6       1790.52       1694.15        81.73 o
   4  -7   6       1200.15       1154.09        71.61 o
   5  -7   6         10.27         57.54        36.57 o
   6  -7   6         51.30         67.64        38.25 o
   7  -7   6       4105.10       3860.02       130.08 o
   8  -7   6       6876.07       7337.10       196.51 o
   9  -7   6       6431.31       6178.21       235.12 o
  10  -7   6       8442.08       8337.18       271.98 o
  11  -7   6       1287.00       1286.35       108.28 o
  12  -7   6          0.74          7.77        63.97 o
  13  -7   6        226.31        271.41        74.88 o
  14  -7   6        792.10        744.67       115.41 o
 -12  -6   6        396.45        302.32       114.54 o
 -11  -6   6        588.10        625.48       100.49 o
 -10  -6   6        445.23        400.37        69.70 o
  -9  -6   6        141.33        104.99        70.42 o
  -8  -6   6        849.94        806.49        78.84 o
  -7  -6   6       2750.76       2770.52       105.25 o
  -6  -6   6      12639.15      12841.66       279.96 o
  -5  -6   6        886.19        805.54        64.50 o
  -4  -6   6       3472.58       3343.16       109.64 o
  -3  -6   6      15575.42      14908.29       303.06 o
  -2  -6   6       8142.27       7973.01       501.04 o
  -1  -6   6       2712.20       2369.46        98.76 o
   0  -6   6      27347.88      27459.42       441.40 o
   1  -6   6       3443.41       3401.56        90.37 o
   2  -6   6          0.36         20.95        24.86 o
   3  -6   6       2272.62       2367.12       123.59 o
   4  -6   6       5634.11       5476.04       150.70 o
   5  -6   6       1165.11       1101.95        69.99 o
   6  -6   6        339.05        463.85        60.39 o
   7  -6   6        936.29        809.00        64.84 o
   8  -6   6        522.43        423.75        62.09 o
   9  -6   6         14.09         37.60        41.69 o
  10  -6   6        631.43        476.49       106.09 o
  11  -6   6       2854.04       2691.23       244.11 o
  12  -6   6       1703.05       1678.67       118.09 o
  13  -6   6         68.44        109.98        66.65 o
  14  -6   6       2017.00       2120.31       222.51 o
  15  -6   6       1124.79       1002.22       205.61 o
 -12  -5   6       1778.09       1834.20       123.40 o
 -11  -5   6          0.72         61.97        88.25 o
 -10  -5   6        286.70        320.53        68.57 o
  -9  -5   6         24.21         83.52        53.76 o
  -8  -5   6       9654.87       9221.33       218.97 o
  -7  -5   6       6507.01       6718.08       173.36 o
  -6  -5   6         90.66        201.39        38.90 o
  -5  -5   6      11671.63      11417.33       246.28 o
  -4  -5   6       1821.17       1709.37        74.94 o
  -3  -5   6        150.88        158.52        39.58 o
  -2  -5   6       2070.04       2029.19        77.95 o
  -1  -5   6       4092.79       3818.64        94.11 o
   0  -5   6         42.78         42.98        39.30 o
   1  -5   6      29241.93      27135.87       432.03 o
   2  -5   6       2383.23       2194.44        79.23 o
   3  -5   6       2973.91       2893.15        78.63 o
   4  -5   6       9230.68       8502.55       162.89 o
   5  -5   6          5.60         61.77        27.59 o
   6  -5   6      11462.98      11124.18       246.74 o
   7  -5   6        656.04        685.30        59.23 o
   8  -5   6        752.17        798.71        65.84 o
   9  -5   6       8884.46       8098.48       290.28 o
  10  -5   6        280.64        351.72        73.27 o
  11  -5   6      22692.64      21873.18       558.99 o
  12  -5   6       2852.31       2588.46       141.73 o
  13  -5   6         59.92        173.49        67.12 o
  14  -5   6         53.16        137.94        69.64 o
  15  -5   6       2016.44       1701.01       137.81 o
 -13  -4   6         72.32        127.69        73.03 o
 -12  -4   6         36.76         58.21        66.39 o
 -11  -4   6       1563.57       1549.86       107.33 o
 -10  -4   6        266.95        471.29        78.99 o
  -9  -4   6       1379.77       1420.28        96.20 o
  -8  -4   6       2897.82       2975.64       102.46 o
  -7  -4   6      19798.83      19430.96       378.97 o
  -6  -4   6       1226.91       1219.88        64.94 o
  -5  -4   6       1135.62       1045.88        58.96 o
  -4  -4   6        778.88        660.63        49.44 o
  -3  -4   6         51.33         47.15        36.78 o
  -2  -4   6      29227.86      27137.83       427.32 o
  -1  -4   6         27.67         34.16        23.17 o
   0  -4   6       9552.83       9289.30       171.27 o
   1  -4   6       2754.15       2633.85        72.03 o
   2  -4   6       1866.29       1753.80        58.78 o
   3  -4   6      18637.99      18350.99       302.20 o
   4  -4   6       4601.38       4216.12       102.72 o
   5  -4   6       4542.41       4574.81       102.11 o
   6  -4   6       8225.24       7763.96       151.00 o
   7  -4   6       2427.43       2139.32        65.72 o
   8  -4   6        192.26        135.94        36.10 o
   9  -4   6       8904.99       8672.14       263.95 o
  10  -4   6         87.44        110.64        52.82 o
  11  -4   6         65.62        206.69        56.18 o
  12  -4   6       8025.35       7817.68       359.59 o
  13  -4   6       1642.31       1586.67       113.44 o
  14  -4   6         22.21          0.00        73.23 o
  15  -4   6        197.64        180.82        76.73 o
  16  -4   6       1607.53       1403.05       129.72 o
 -13  -3   6         98.94         10.94        69.62 o
 -12  -3   6        792.49        710.12        93.60 o
 -11  -3   6       3078.68       3204.35       145.28 o
 -10  -3   6       2971.66       3195.61       141.03 o
  -9  -3   6         27.45         51.83        46.41 o
  -8  -3   6        414.11        439.26        52.20 o
  -7  -3   6      12476.24      11855.57       249.29 o
  -6  -3   6          8.67         66.33        28.26 o
  -5  -3   6        180.36        246.84        44.02 o
  -4  -3   6       5565.65       5358.37       111.62 o
  -3  -3   6        449.50        389.55        34.40 o
  -2  -3   6       1264.37       1440.90        48.66 o
  -1  -3   6       3020.82       2782.62        70.28 o
   0  -3   6          2.67        -16.48        16.59 o
   1  -3   6        216.81        178.58        32.25 o
   2  -3   6        655.37        542.27        33.84 o
   3  -3   6       1942.62       2519.97        67.58 o
   4  -3   6      28588.33      26264.07       411.47 o
   5  -3   6       3681.07       3913.11        89.88 o
   6  -3   6      11395.31      10685.56       191.01 o
   7  -3   6      16308.31      15923.41       266.61 o
   8  -3   6      16929.57      17950.43       300.72 o
   9  -3   6        868.95        831.39        88.25 o
  10  -3   6      17102.45      17068.37       443.36 o
  11  -3   6       2024.46       1727.74       110.30 o
  12  -3   6         86.49         13.52        52.39 o
  13  -3   6         25.76        -30.04       127.69 o
  14  -3   6       1294.24       1493.41       112.28 o
  15  -3   6       2677.74       2373.22       146.46 o
  16  -3   6       1440.78       1507.88       331.42 o
 -13  -2   6       2091.64       2150.65       127.44 o
 -12  -2   6        860.19        905.61        92.22 o
 -11  -2   6        891.22        990.44        86.55 o
 -10  -2   6       1181.47       1201.56        87.51 o
  -9  -2   6       3080.46       3103.06       133.79 o
  -8  -2   6        931.74        827.15       127.69 o
  -7  -2   6        593.72        565.47        58.04 o
  -6  -2   6      27014.24      25674.65       462.93 o
  -5  -2   6       4567.06       4566.06       120.16 o
  -4  -2   6       5248.60       4950.87       102.25 o
  -3  -2   6      24319.42      24304.56       461.56 o
  -2  -2   6         20.27         35.37        18.43 o
  -1  -2   6       2950.22       2691.88        65.22 o
   0  -2   6       4135.30       4257.95        89.94 o
   1  -2   6       1092.37       1184.29        69.11 o
   2  -2   6       9923.81       9053.68       200.56 o
   3  -2   6       7150.61       8779.08       388.38 o
   4  -2   6        197.79        160.11        27.10 o
   5  -2   6       7623.38       7251.78       136.93 o
   6  -2   6       6533.95       7005.69       134.95 o
   7  -2   6      15602.48      15412.31       256.79 o
   8  -2   6      11371.70      11355.56       204.90 o
   9  -2   6          6.92        241.75       130.50 o
  10  -2   6        111.31         99.00        34.36 o
  11  -2   6       7579.82       7328.69       238.28 o
  12  -2   6        430.86        323.20        78.87 o
  13  -2   6        790.26        837.97        92.76 o
  14  -2   6       1119.83       1254.43       112.66 o
  15  -2   6       1251.88        950.54       251.62 o
  16  -2   6        548.49        457.19       186.84 o
 -14  -1   6         47.71        -16.12        74.94 o
 -13  -1   6        519.94        666.09        95.49 o
 -12  -1   6       1076.21       1088.73        95.16 o
 -11  -1   6       7104.88       7463.59       240.99 o
 -10  -1   6        869.64        950.05       151.16 o
  -9  -1   6       1018.18       1004.52        76.16 o
  -8  -1   6       6126.12       6211.27       199.16 o
  -7  -1   6       4601.77       4580.86       121.15 o
  -6  -1   6       2556.58       2624.06        70.48 o
  -5  -1   6      11234.37      11464.77       198.80 o
  -4  -1   6       8106.65       7530.18       138.11 o
  -3  -1   6       4876.34       4745.73       112.28 o
  -2  -1   6        320.29        249.15        23.41 o
  -1  -1   6      17712.62      16751.39       391.91 o
   0  -1   6        226.12        239.46        22.84 o
   1  -1   6       1228.61       1307.59        41.26 o
   2  -1   6        438.48        553.71        31.27 o
   3  -1   6         56.31         80.50        17.25 o
   4  -1   6      38931.04      38397.27       576.99 o
   5  -1   6       6625.00       7005.52       130.25 o
   6  -1   6       5704.36       5769.85       113.51 o
   7  -1   6       1587.12       1494.82        54.25 o
   8  -1   6      33367.61      35797.91       550.45 o
   9  -1   6       1050.59        879.12        55.81 o
  10  -1   6        961.22        966.03        79.87 o
  11  -1   6       8981.10       9030.46       228.03 o
  12  -1   6       8110.94       8417.37       205.92 o
  13  -1   6       1444.06       1527.20       111.09 o
  14  -1   6       1939.45       1718.16       168.06 o
  15  -1   6       5181.07       4768.74       197.13 o
  16  -1   6        422.13        284.84       137.08 o
 -14   0   6       2138.96       2189.90       245.98 o
 -13   0   6       1964.40       2143.13       124.01 o
 -12   0   6         48.44         50.11        54.99 o
 -11   0   6        812.55        706.34       111.73 o
 -10   0   6         98.89        152.87        46.00 o
  -9   0   6       3345.63       3073.20       129.61 o
  -8   0   6       1026.76       1411.26        72.32 o
  -7   0   6      10768.43      10192.82       185.62 o
  -6   0   6        479.22        705.83        37.59 o
  -5   0   6       1159.27       1243.22        43.60 o
  -4   0   6        461.94        441.92        27.65 o
  -3   0   6       2706.06       2688.58       109.22 o
  -2   0   6      10465.65      10020.63       167.53 o
  -1   0   6       1613.69       1510.33        40.05 o
   0   0   6      10410.08      10808.72       239.47 o
   1   0   6      18049.27      18082.97       280.06 o
   2   0   6      10769.38      10524.96       201.86 o
   3   0   6      64160.48      68487.06      1123.41 o
   4   0   6      36804.35      36874.73       550.67 o
   5   0   6       1356.12       1383.51        62.72 o
   6   0   6      23780.62      23990.68       374.95 o
   7   0   6      10179.99       9837.69       172.40 o
   8   0   6       1235.00       1271.61        60.04 o
   9   0   6       4674.59       4514.49       126.03 o
  10   0   6        326.76        275.84        63.25 o
  11   0   6        458.78        599.47        56.99 o
  12   0   6       8801.35       8568.17       209.09 o
  13   0   6       7082.11       7393.48       194.11 o
  14   0   6        101.14         65.89        60.79 o
  15   0   6       3623.54       3360.55       164.58 o
  16   0   6       1149.73       1419.57       144.59 o
 -14   1   6       3621.04       3943.07       167.93 o
 -13   1   6        189.58        104.11       157.73 o
 -12   1   6       1487.48       1502.63       154.91 o
 -11   1   6         95.70         61.05       115.48 o
 -10   1   6       7424.68       7618.17       234.35 o
  -9   1   6       2785.51       2507.76        96.98 o
  -8   1   6       1940.82       2483.73        94.13 o
  -7   1   6      15773.76      14896.37       308.08 o
  -6   1   6       3950.39       3801.04        86.45 o
  -5   1   6        163.44        167.91        20.60 o
  -4   1   6      16179.93      15154.88       319.97 o
  -3   1   6       7355.21       7391.35       129.51 o
  -2   1   6       4660.81       4567.63       109.88 o
  -1   1   6       4521.60       4649.63        84.99 o
   0   1   6          0.04          7.73        11.23 o
   1   1   6        979.68       1011.90        30.69 o
   2   1   6      39882.41      40727.07       599.46 o
   3   1   6       2442.77       2368.61        51.94 o
   4   1   6     125819.62     128860.02      2141.14 o
   5   1   6      11521.40      12578.54       336.47 o
   6   1   6      12332.69      12072.60       239.56 o
   7   1   6       5987.86       6300.40       148.14 o
   8   1   6        916.37        941.34        53.10 o
   9   1   6      23758.23      23671.36       448.66 o
  10   1   6       5387.38       5493.98       148.27 o
  11   1   6       9604.95      10112.95       233.09 o
  12   1   6         52.69        118.80        55.44 o
  13   1   6         31.66        -16.51        41.56 o
  14   1   6          2.83        226.70        92.62 o
  15   1   6        170.82        130.93        57.70 o
  16   1   6        331.42        383.06       118.30 o
 -14   2   6         12.95        266.64       103.28 o
 -13   2   6        847.22       1082.78        96.26 o
 -12   2   6        404.25        475.07       112.66 o
 -11   2   6         27.51         28.84        47.58 o
 -10   2   6        233.63        232.90        48.35 o
  -9   2   6      12332.32      11873.91       265.56 o
  -8   2   6       3136.38       3076.04       104.64 o
  -7   2   6      14065.60      13274.59       280.31 o
  -6   2   6      11358.32      11179.03       195.07 o
  -5   2   6      10409.30      10144.71       175.52 o
  -4   2   6         54.46         65.18        20.90 o
  -3   2   6       1615.24       1581.75        58.72 o
  -2   2   6       3942.80       4011.68        99.58 o
  -1   2   6      12896.16      12868.77       247.17 o
   0   2   6      54609.61      62767.61      1362.46 o
   1   2   6      12503.25      12709.18       200.28 o
   2   2   6      10504.83      10848.56       174.16 o
   3   2   6       9313.39      10521.06       225.71 o
   4   2   6       6355.58       6669.21       142.16 o
   5   2   6      23391.75      25171.74      1103.17 o
   6   2   6       1468.48       1483.69        58.13 o
   7   2   6       2446.30       2698.22        92.08 o
   8   2   6       6856.91       7267.62       170.27 o
   9   2   6        904.22        845.01        56.54 o
  10   2   6       3453.45       3461.72       157.36 o
  11   2   6       3987.30       4291.47       130.20 o
  12   2   6        637.83        893.96       112.66 o
  13   2   6        965.53        939.09       100.86 o
  15   2   6        584.10        499.25        83.93 o
  16   2   6         40.43        114.54        88.25 o
 -14   3   6       1287.99       1532.24       163.36 o
 -13   3   6       5564.03       6453.80       319.22 o
 -12   3   6         42.86         -3.76        78.87 o
 -11   3   6       5933.77       6310.28       176.65 o
 -10   3   6        144.72        101.61        40.04 o
  -9   3   6        658.30        595.57        79.30 o
  -8   3   6        549.21        554.67        72.11 o
  -7   3   6        858.32        950.62        66.06 o
  -6   3   6         51.62        123.78        38.76 o
  -5   3   6         76.16         84.27        19.91 o
  -4   3   6       1494.80       1509.69        54.06 o
  -3   3   6       2270.50       2392.82        73.31 o
  -2   3   6       6545.36       6136.02       137.35 o
  -1   3   6       3941.03       4043.17        98.24 o
   0   3   6        444.54        412.41        20.70 o
   1   3   6      10476.12      10625.75       204.36 o
   2   3   6      32007.02      33943.10       505.25 o
   3   3   6       4220.24       4649.48        87.63 o
   4   3   6       4413.38       4218.20       100.28 o
   5   3   6      20255.21      22916.40       416.15 o
   6   3   6        366.08        388.49        36.12 o
   7   3   6         58.01         71.80        28.22 o
   8   3   6      23712.72      24611.51       620.52 o
   9   3   6       2627.64       2553.98        89.89 o
  10   3   6        371.72        213.84        53.12 o
  11   3   6       2934.56       3161.45       110.76 o
  12   3   6       6040.77       5993.47       166.19 o
  13   3   6       7994.06       8602.00       519.20 o
  14   3   6       3559.06       3686.78       149.97 o
  15   3   6       1571.60       1472.95       241.29 o
  16   3   6        134.60         68.61        68.43 o
 -14   4   6        581.67        506.99       140.83 o
 -13   4   6       2014.19       1947.83       133.95 o
 -12   4   6        648.81        664.53        98.65 o
 -11   4   6         56.35         54.53        48.26 o
 -10   4   6         81.59        159.33        40.51 o
  -9   4   6        733.04        790.45        62.75 o
  -8   4   6        300.70        423.55        50.93 o
  -7   4   6        152.06        148.07        36.23 o
  -6   4   6       1158.34       1089.07        60.31 o
  -5   4   6        411.43        422.30        40.06 o
  -4   4   6       6046.37       5704.70       109.30 o
  -3   4   6        423.18        404.21        35.74 o
  -2   4   6       4888.03       4606.88       126.07 o
  -1   4   6       4141.19       3791.31        75.03 o
   0   4   6      64597.82      72556.45      1055.96 o
   1   4   6       8315.57       7951.57       135.98 o
   2   4   6      10505.35      11143.74       182.39 o
   3   4   6      44098.17      47331.22       699.86 o
   4   4   6      10890.49      10746.03       208.23 o
   5   4   6      12420.08      13753.34       286.97 o
   6   4   6       6184.62       6439.57       121.15 o
   7   4   6      27052.09      27659.75       498.69 o
   8   4   6        519.50        518.38        91.59 o
   9   4   6        421.82        467.48        50.63 o
  10   4   6        971.11        773.92        75.61 o
  11   4   6        677.41        875.36        62.50 o
  12   4   6          4.03        178.39        60.09 o
  13   4   6       3297.92       3583.53       147.31 o
  14   4   6       1764.11       1807.35       202.80 o
  15   4   6       5315.71       5370.97       198.23 o
  16   4   6          4.92        -33.80       107.03 o
 -14   5   6       1672.58       1828.92       170.87 o
 -13   5   6       1267.01       1177.61       114.96 o
 -12   5   6        305.86        443.46        90.93 o
 -11   5   6       4742.29       4650.95       191.56 o
 -10   5   6       1118.57       1185.99        94.81 o
  -9   5   6       8632.28       8354.88       279.90 o
  -8   5   6        297.39        350.32        48.21 o
  -7   5   6        808.36        752.41        58.35 o
  -6   5   6        391.30        351.03        44.53 o
  -5   5   6        209.65        287.06        28.80 o
  -4   5   6      36636.12      33707.55       512.54 o
  -3   5   6      12172.15      12148.19       245.80 o
  -2   5   6      23836.41      22081.43       341.48 o
  -1   5   6        319.24        357.73        23.95 o
   0   5   6         36.66         42.10        15.24 o
   1   5   6       8099.54       7738.23       157.47 o
   2   5   6      60685.86      63514.25      1706.67 o
   3   5   6          0.01         10.39        16.80 o
   4   5   6      90347.75      93755.29      1363.41 o
   5   5   6       4158.75       4421.25        94.20 o
   6   5   6        144.86        368.86        86.38 o
   7   5   6       1306.99       1318.01        54.86 o
   8   5   6       4973.71       5794.26       147.09 o
   9   5   6       7242.47       7261.75       313.67 o
  10   5   6         28.93          5.04        49.76 o
  11   5   6       1203.68       1203.08        81.68 o
  12   5   6         15.71         19.87        43.76 o
  13   5   6        177.74        105.86        52.91 o
  14   5   6       1006.44       1043.54        94.16 o
  15   5   6        145.58        150.70        63.57 o
  16   5   6        857.16       1148.98       133.32 o
 -14   6   6          7.25         97.64        97.64 o
 -13   6   6         10.00         48.90        73.65 o
 -12   6   6          3.81        -38.62        63.97 o
 -11   6   6        514.11        352.50        81.12 o
 -10   6   6       1590.16       1673.61       111.47 o
  -9   6   6       2137.63       2037.13       119.56 o
  -8   6   6       6504.42       6200.51       215.19 o
  -7   6   6       9241.98       8460.35       200.89 o
  -6   6   6         14.55         37.50        35.86 o
  -5   6   6       3221.25       2923.40        74.67 o
  -4   6   6       8387.49       7871.42       145.08 o
  -3   6   6      70385.49      72353.30      1748.41 o
  -2   6   6        491.24        477.98        30.43 o
  -1   6   6      41917.71      41210.28       614.75 o
   0   6   6       7255.89       7458.38       134.87 o
   1   6   6       9695.15       9763.63       168.47 o
   2   6   6         71.67         70.41        16.46 o
   3   6   6       4719.08       4824.87       203.81 o
   4   6   6      13722.93      13602.44       229.56 o
   5   6   6      21720.64      23658.07       375.85 o
   6   6   6        100.29         68.61        29.86 o
   7   6   6       4926.39       5142.19       111.88 o
   8   6   6        927.98       1320.36       140.67 o
   9   6   6       3949.98       4349.65       153.96 o
  10   6   6       3666.05       3593.34       139.51 o
  11   6   6        339.40        355.89        59.75 o
  12   6   6       1423.56       1414.62        93.57 o
  13   6   6       4151.89       4100.58       162.32 o
  14   6   6        419.09        371.04        75.01 o
  15   6   6       6508.17       7060.40       241.26 o
 -13   7   6       2179.55       2508.73       224.39 o
 -12   7   6       1160.62       1190.12       115.22 o
 -11   7   6        104.33        182.46        62.29 o
 -10   7   6         21.97        -22.53        61.97 o
  -9   7   6        229.11        675.99       146.46 o
  -8   7   6       1394.13       1177.05       148.34 o
  -7   7   6        395.11        271.28        57.27 o
  -6   7   6       6840.13       6671.85       167.21 o
  -5   7   6       3795.98       3715.91        88.72 o
  -4   7   6      12263.46      11917.11       207.62 o
  -3   7   6       2650.31       2372.67        63.61 o
  -2   7   6       6997.03       6606.72       178.61 o
  -1   7   6        336.94        335.26        45.39 o
   0   7   6        328.23        351.74        31.61 o
   1   7   6      17411.12      17038.44       319.54 o
   2   7   6      41150.51      44755.81       673.13 o
   3   7   6        113.40        209.70        32.66 o
   4   7   6       8964.16       9115.25       169.19 o
   5   7   6       2238.87       2457.10        70.16 o
   6   7   6        179.18        150.79        26.20 o
   7   7   6       3194.35       3480.98        89.98 o
   8   7   6         53.03         68.52        34.72 o
   9   7   6       5315.06       5304.40       291.05 o
  10   7   6       3845.18       3704.10       184.96 o
  11   7   6      10495.72      10327.39       426.25 o
  12   7   6        136.61        184.05        90.13 o
  13   7   6       4902.75       5251.58       192.78 o
  14   7   6       1922.47       1838.21       134.26 o
  15   7   6        292.53        460.02       102.34 o
 -13   8   6        379.24        411.67       104.50 o
 -12   8   6       1223.90       1527.35       123.62 o
 -11   8   6       1023.00       1079.06       120.18 o
 -10   8   6        230.25        306.75        78.95 o
  -9   8   6        367.53        354.53        70.38 o
  -8   8   6        142.24        381.18       129.56 o
  -7   8   6       9124.17       8293.76       266.00 o
  -6   8   6        463.34        402.38        71.35 o
  -5   8   6        492.88        445.92        57.23 o
  -4   8   6       1067.23       1013.44        45.52 o
  -3   8   6       8052.84       8591.21       198.39 o
  -2   8   6      13607.13      13133.25       225.65 o
  -1   8   6        996.38        959.68        42.82 o
   0   8   6      31062.43      33841.14       521.97 o
   1   8   6       4770.33       4595.76       146.08 o
   2   8   6       2240.18       2594.62        71.54 o
   3   8   6       4457.98       4358.22       100.24 o
   4   8   6        596.41        548.56        44.99 o
   5   8   6       2650.26       2751.96        77.29 o
   6   8   6       1254.20       1350.79        92.96 o
   7   8   6       1974.75       2021.64       125.09 o
   8   8   6       2295.88       2530.01       304.19 o
   9   8   6       1459.58       1425.70       170.87 o
  10   8   6        223.50        121.57        48.27 o
  11   8   6        168.26        213.30        53.23 o
  12   8   6       5877.49       5903.28       205.54 o
  13   8   6        471.26        384.92        74.32 o
  14   8   6       3613.29       3927.74       234.72 o
 -13   9   6        738.80        631.13       115.49 o
 -12   9   6        204.44         90.24        85.44 o
 -11   9   6       2593.79       2861.30       189.65 o
 -10   9   6       1247.25       1479.28       128.63 o
  -9   9   6       4325.08       4212.50       184.52 o
  -8   9   6       1341.12       1200.43        99.14 o
  -7   9   6       1832.27       1759.91       110.05 o
  -6   9   6          1.90         39.43        52.58 o
  -5   9   6       3230.88       3423.40       107.80 o
  -4   9   6      12638.61      11365.23       246.17 o
  -3   9   6       1118.43       1089.85        59.58 o
  -2   9   6       8046.85       7918.15       209.42 o
  -1   9   6       3310.12       3316.79        85.37 o
   0   9   6          0.91        -27.51        27.51 o
   1   9   6      12577.00      12562.82       230.86 o
   2   9   6      10416.19      10296.73       197.04 o
   3   9   6       1309.62       1291.15        54.53 o
   4   9   6        523.62        566.59        57.59 o
   5   9   6          6.78         16.41        26.69 o
   6   9   6       3631.04       3971.36       120.80 o
   7   9   6       3547.76       3354.97       134.73 o
   8   9   6       4953.41       5167.82       179.39 o
   9   9   6        250.93        318.06        61.47 o
  10   9   6       3441.27       3479.23       148.07 o
  11   9   6       3591.07       3547.65       152.39 o
  12   9   6        391.97        524.66       188.71 o
  13   9   6        161.64        112.18        66.66 o
  14   9   6        866.35       1243.49       253.50 o
 -12  10   6          0.39        -92.01       153.97 o
 -11  10   6        454.95        322.83        84.04 o
 -10  10   6       2248.16       2191.91       141.22 o
  -9  10   6        480.27        645.94       112.66 o
  -8  10   6       4645.18       4252.09       401.84 o
  -7  10   6        271.31        304.00        70.42 o
  -6  10   6       4571.78       4594.22       186.85 o
  -5  10   6       1332.77       1515.99       118.30 o
  -4  10   6       5779.74       5836.85       297.17 o
  -3  10   6      31719.52      32775.97       609.19 o
  -2  10   6       2106.76       2087.64        84.59 o
  -1  10   6      11304.05      10980.44       241.65 o
   0  10   6       5295.03       5451.47       148.68 o
   1  10   6        247.30        266.12        42.67 o
   2  10   6       5345.59       5033.56       117.77 o
   3  10   6       2956.67       2986.01        90.37 o
   4  10   6        732.16        829.73       126.97 o
   5  10   6       9590.54       9990.16       338.00 o
   6  10   6        156.55        369.07        61.03 o
   7  10   6       7423.53       7573.97       231.44 o
   8  10   6       5130.19       5511.81       243.17 o
   9  10   6       1130.08       1405.88        96.25 o
  10  10   6        265.36        176.76       105.15 o
  11  10   6        166.08        182.14        75.11 o
  12  10   6        268.14         63.04        63.09 o
  13  10   6       2477.47       2474.56       136.61 o
 -11  11   6       3386.09       3325.49       181.20 o
 -10  11   6         22.47         75.70        73.36 o
  -9  11   6        604.05        641.94       104.05 o
  -8  11   6        345.19        319.19        83.37 o
  -7  11   6        515.07        463.29        85.21 o
  -6  11   6       3361.89       3418.07       159.85 o
  -5  11   6       2765.20       2838.06       146.76 o
  -4  11   6       6572.12       6871.57       181.57 o
  -3  11   6       2162.42       2191.56       123.98 o
  -2  11   6       1089.13       1392.78        76.40 o
  -1  11   6        868.99        768.68        60.86 o
   0  11   6         27.61         35.10        38.35 o
   1  11   6        149.05        112.65        36.59 o
   2  11   6       3918.87       4096.41       107.36 o
   3  11   6        322.95        299.89        46.79 o
   4  11   6        967.99       1014.65       138.69 o
   5  11   6       2706.59       2784.92       199.66 o
   6  11   6        328.27        200.13        61.73 o
   7  11   6       4118.22       4149.70       161.97 o
   8  11   6      10380.78      11119.19       589.61 o
   9  11   6          1.77         10.94        53.84 o
  10  11   6       4694.23       4481.11       315.46 o
  11  11   6        588.76        289.57        66.76 o
  12  11   6        191.38          9.39        84.50 o
 -11  12   6        466.02        548.30       152.10 o
 -10  12   6       1250.44       1207.13       123.62 o
  -9  12   6        392.08        480.60        96.77 o
  -8  12   6         95.40         90.13        84.50 o
  -7  12   6       3151.81       3007.51       160.87 o
  -6  12   6        379.48        329.05       142.71 o
  -5  12   6       4789.25       4713.57       198.51 o
  -4  12   6        404.08        460.20        63.41 o
  -3  12   6      13085.11      14244.26       313.36 o
  -2  12   6       1191.90       1086.78        89.50 o
  -1  12   6        794.57        715.94        64.74 o
   0  12   6         44.71         90.61        42.60 o
   1  12   6        289.09        244.85        40.19 o
   2  12   6       3442.24       3403.77       111.97 o
   3  12   6          9.59         58.13        38.89 o
   4  12   6       2546.65       2201.04       123.85 o
   5  12   6        635.01        484.08        66.29 o
   6  12   6       7469.81       7853.05       204.25 o
   7  12   6        818.79        823.30        83.92 o
   8  12   6       2688.86       2912.63       180.26 o
   9  12   6        752.57        872.85       213.12 o
  10  12   6        290.35        202.94       190.59 o
  11  12   6          6.70        604.63       159.61 o
 -10  13   6       1753.17       2242.02       204.67 o
  -9  13   6         55.14        100.74        81.56 o
  -8  13   6        669.92        718.60       117.28 o
  -7  13   6       1464.05       1553.83       128.83 o
  -6  13   6        361.31        828.08       174.63 o
  -5  13   6       1908.63       1838.79       129.33 o
  -4  13   6       1108.08       1289.47       151.16 o
  -3  13   6        818.83        721.89        74.60 o
  -2  13   6        653.20        770.99        73.26 o
  -1  13   6       2441.77       2654.67       112.75 o
   0  13   6         46.67        -15.81        49.67 o
   1  13   6       2022.62       2024.15       111.89 o
   2  13   6        115.13         60.19        49.62 o
   3  13   6        259.56        186.31        52.79 o
   4  13   6       4466.80       4217.30       158.91 o
   5  13   6         48.95        120.80        53.48 o
   6  13   6        713.10        725.62        80.36 o
   7  13   6       3001.33       3217.19       149.40 o
   8  13   6          4.69         46.67        63.90 o
   9  13   6         52.25         73.15        69.12 o
  10  13   6        376.26        215.94        92.01 o
  -8  14   6        409.44        298.25       106.09 o
  -7  14   6       2841.44       3054.12       176.13 o
  -6  14   6        978.40       1447.91       131.51 o
  -5  14   6       1358.53       1327.98       125.86 o
  -4  14   6        354.36        210.96        77.01 o
  -3  14   6       1738.37       1966.42       155.01 o
  -2  14   6        423.15        321.96       134.75 o
  -1  14   6         16.02         84.58        58.98 o
   0  14   6       1198.36       1382.47       307.95 o
   1  14   6        415.12        282.91        67.56 o
   2  14   6       1219.41       1108.76        98.35 o
   3  14   6        948.81       1141.75        99.25 o
   4  14   6       1034.43       1074.86       139.89 o
   5  14   6         88.50         63.70        60.09 o
   6  14   6        478.30        650.61       137.86 o
   7  14   6        734.38        634.57        92.92 o
   8  14   6       1097.77        789.24       105.58 o
   9  14   6         75.23         65.90        78.85 o
  -7  15   6        463.36        231.65        92.75 o
  -6  15   6        346.46        306.24        91.69 o
  -5  15   6         42.54        259.13       112.66 o
  -4  15   6         38.09        387.86       331.42 o
  -3  15   6        425.26        654.30        96.95 o
  -2  15   6        707.80        653.27       157.73 o
  -1  15   6        329.04        308.90        84.50 o
   0  15   6          7.65        -38.13        59.88 o
   1  15   6       1030.14        962.32        98.63 o
   2  15   6        565.67        488.70        83.62 o
   3  15   6       1807.44       1706.68       153.97 o
   4  15   6        864.80        807.23       100.70 o
   5  15   6       1623.70       1745.00       124.94 o
   6  15   6        966.10        899.44       138.95 o
   7  15   6       1506.76       1489.05       153.97 o
  -5  16   6       3726.19       3242.86       291.05 o
  -4  16   6        182.06        313.58       120.18 o
  -3  16   6       2453.75       2426.04       230.96 o
  -2  16   6        324.52        189.23        71.11 o
  -1  16   6        251.75        173.26        72.13 o
   0  16   6       5696.45       5859.72       286.36 o
   1  16   6          1.99         82.62        93.89 o
   2  16   6       1999.82       2157.86       137.04 o
   3  16   6         93.68          4.27        73.96 o
   4  16   6        146.59         72.81        74.84 o
   5  16   6        376.20        356.86       237.53 o
  -2 -13   7         43.09         41.31        90.13 o
  -1 -13   7        344.30        379.74        78.43 o
   0 -13   7         17.72         -7.44        70.42 o
   1 -13   7        486.11        543.60        95.76 o
   2 -13   7        355.97        284.61        71.52 o
   3 -13   7        192.92        201.01        96.70 o
   4 -13   7         71.43         78.87        86.38 o
   5 -13   7       1971.46       2051.55       174.63 o
   6 -13   7        422.36        515.41       103.28 o
   7 -13   7       1170.14       1368.87       208.43 o
  -4 -12   7          3.93          8.32        72.94 o
  -3 -12   7          0.38         87.88        68.74 o
  -2 -12   7         11.20         67.97        67.74 o
  -1 -12   7         24.16         84.50        78.87 o
   0 -12   7        265.93        292.84        96.70 o
   1 -12   7        238.92        179.90        71.35 o
   2 -12   7         75.70        192.40        64.78 o
   3 -12   7       4549.51       4819.05       197.06 o
   4 -12   7        228.96        125.99       112.66 o
   5 -12   7       2658.97       2845.89       190.59 o
   6 -12   7       2926.50       3117.15       157.82 o
   7 -12   7        126.51        142.64        68.00 o
   8 -12   7        112.28        102.50        78.77 o
   9 -12   7          3.09          9.24        68.46 o
  -6 -11   7        888.20        841.61        92.61 o
  -5 -11   7         97.64         49.27        71.21 o
  -4 -11   7        747.12        810.40       169.94 o
  -3 -11   7        646.88        711.60        94.67 o
  -2 -11   7        100.21         52.58        79.80 o
  -1 -11   7       2797.19       2754.73       140.11 o
   0 -11   7          0.72        133.32       105.15 o
   1 -11   7       4752.21       4823.80       192.62 o
   2 -11   7        417.92        512.27       136.14 o
   3 -11   7          0.67          2.20        55.23 o
   4 -11   7        129.85         74.84        63.84 o
   5 -11   7         57.03        -21.44        57.22 o
   6 -11   7          0.24         70.69        55.48 o
   7 -11   7       4587.27       4833.84       166.73 o
   8 -11   7        129.53        181.65        61.14 o
   9 -11   7        879.54        955.74       135.88 o
  10 -11   7        247.19        397.53       101.31 o
  11 -11   7        800.92       1340.71       249.74 o
  -7 -10   7         46.24         39.63        60.89 o
  -6 -10   7        152.06        211.45        57.41 o
  -5 -10   7        236.95        188.49        55.85 o
  -4 -10   7        188.23        164.83        49.94 o
  -3 -10   7        154.38         69.83        57.70 o
  -2 -10   7        147.24        101.40        65.72 o
  -1 -10   7        315.71        272.36       196.22 o
   0 -10   7        779.54        992.83        92.65 o
   1 -10   7        117.44        145.30        55.39 o
   2 -10   7       5919.73       6053.97       214.30 o
   3 -10   7        910.79       1044.03        90.53 o
   4 -10   7        604.58        749.88        87.40 o
   5 -10   7        263.86        206.40        66.35 o
   6 -10   7       1635.03       1816.18        98.66 o
   7 -10   7       3502.44       3453.53       167.38 o
   8 -10   7       3022.32       3055.83       167.92 o
   9 -10   7        732.60        654.24        85.45 o
  10 -10   7       3962.55       4041.33       189.10 o
  11 -10   7        959.07       1275.76       124.53 o
  12 -10   7        890.25       1075.92       124.53 o
  -9  -9   7        669.47        630.88       120.31 o
  -8  -9   7         35.55          5.63       101.40 o
  -7  -9   7          0.00         11.66        74.43 o
  -6  -9   7       2719.06       2954.74       130.32 o
  -5  -9   7        392.35        371.37        62.92 o
  -4  -9   7        700.57        730.59        70.78 o
  -3  -9   7        369.26        406.96        73.15 o
  -2  -9   7         29.44         28.37        57.99 o
  -1  -9   7      17917.91      17793.07       456.72 o
   0  -9   7         43.62         51.83        51.73 o
   1  -9   7       8811.82       8764.59       276.03 o
   2  -9   7       1149.07       1294.69       107.03 o
   4  -9   7        255.49        254.89        72.91 o
   5  -9   7       4136.35       4209.56       143.25 o
   6  -9   7       3614.20       4078.07       140.82 o
   7  -9   7       3492.40       3340.23       127.66 o
   8  -9   7         28.96         62.58        49.58 o
   9  -9   7        240.26        253.27        78.73 o
  10  -9   7         67.07        -16.59        65.15 o
  11  -9   7        553.20        704.61       103.39 o
  12  -9   7       2596.11       2432.51       152.03 o
  13  -9   7        368.22        279.78       101.40 o
 -10  -8   7         79.73        172.75       127.69 o
  -9  -8   7         11.50         48.82        95.76 o
  -8  -8   7          4.39         31.68        85.44 o
  -7  -8   7         91.65        138.29        52.47 o
  -6  -8   7        162.22        108.81        48.21 o
  -5  -8   7          6.35         40.83        67.60 o
  -4  -8   7        680.41        558.19        62.01 o
  -3  -8   7       1510.83       1652.16       145.11 o
  -2  -8   7         17.60        123.67        59.69 o
  -1  -8   7        684.69        741.63        60.48 o
   0  -8   7      19821.30      20413.64       909.77 o
   1  -8   7        402.90        358.56        63.07 o
   2  -8   7       5274.46       5429.05       303.26 o
   3  -8   7       8484.71       8602.43       216.88 o
   4  -8   7         50.05         99.88        40.66 o
   5  -8   7         30.73         58.98        41.33 o
   6  -8   7       1283.33       1458.43       159.20 o
   7  -8   7       7251.34       7277.46       199.17 o
   8  -8   7         39.98         -6.60        44.95 o
   9  -8   7       1893.54       1808.86        98.27 o
  10  -8   7        114.66        217.47        87.32 o
  11  -8   7        394.84        616.94        94.44 o
  12  -8   7        231.69        185.65        73.00 o
  13  -8   7         39.27         95.76       165.24 o
  14  -8   7        457.30        610.27       131.44 o
 -10  -7   7       1406.95       1363.43       120.57 o
  -9  -7   7        327.71        320.94        72.97 o
  -8  -7   7       1012.12        914.20       102.65 o
  -7  -7   7         12.30        -45.64        59.88 o
  -6  -7   7        338.79        326.84        56.11 o
  -5  -7   7       3062.41       3230.81       114.89 o
  -4  -7   7        845.13        997.28        68.02 o
  -3  -7   7        203.35        169.49        71.81 o
  -2  -7   7       8753.88       8531.39       202.51 o
  -1  -7   7        276.58        284.43        43.72 o
   0  -7   7          3.24         20.66        31.99 o
   1  -7   7       7028.70       6849.22       149.05 o
   2  -7   7        561.31        516.59        61.52 o
   3  -7   7        591.61        689.05        83.19 o
   4  -7   7       4573.41       4327.63       137.46 o
   5  -7   7       2159.63       2100.18        95.65 o
   6  -7   7       1913.17       1706.45        88.24 o
   7  -7   7       3092.27       2901.89       113.93 o
   8  -7   7        161.37        218.61        83.84 o
   9  -7   7         15.17         14.63        48.59 o
  10  -7   7         62.49         99.00        56.93 o
  11  -7   7        178.96        142.03        64.19 o
  12  -7   7          1.67          1.78        65.87 o
  13  -7   7         19.91        249.74       155.85 o
  14  -7   7       1609.19       1636.42       199.98 o
 -11  -6   7         47.31         55.93        76.70 o
 -10  -6   7          5.50        -65.72       101.40 o
  -9  -6   7         75.38        109.11        92.95 o
  -8  -6   7        619.73        525.53        87.51 o
  -7  -6   7          0.85          2.67        49.16 o
  -6  -6   7        667.19        697.59        63.66 o
  -5  -6   7       3348.40       3491.13       117.12 o
  -4  -6   7       2846.71       2751.52       136.91 o
  -3  -6   7        713.28        823.16        67.44 o
  -2  -6   7        452.53        419.13        49.72 o
  -1  -6   7       4064.39       4096.98       119.72 o
   0  -6   7       3261.99       3339.45        93.25 o
   1  -6   7       4011.79       3948.17       102.39 o
   2  -6   7      13872.69      13000.72       236.71 o
   3  -6   7      10091.26      10063.29       192.53 o
   4  -6   7        644.63        755.71        62.47 o
   5  -6   7        822.99        775.51        63.38 o
   6  -6   7       1066.12       1208.12        74.76 o
   7  -6   7        110.79        117.68        38.37 o
   8  -6   7       9892.07       9642.18       234.12 o
   9  -6   7       1452.06       1426.15       150.22 o
  10  -6   7      10940.79      10373.18       318.42 o
  11  -6   7       1343.18       1433.65       269.46 o
  12  -6   7       4385.25       4266.90       319.22 o
  13  -6   7         32.77         42.61       104.21 o
  14  -6   7         60.99         73.17        74.87 o
  15  -6   7        247.39         42.41        83.97 o
 -12  -5   7         19.00        -22.53       112.66 o
 -11  -5   7        665.97        789.69       177.45 o
 -10  -5   7         32.74          0.60        62.24 o
  -9  -5   7       1146.02       1030.76       166.18 o
  -8  -5   7       3682.72       3543.54       155.28 o
  -7  -5   7       1612.57       1531.83        76.77 o
  -6  -5   7      13965.19      14027.33       307.30 o
  -5  -5   7         19.36         65.23        33.83 o
  -4  -5   7       3292.18       3260.39       104.99 o
  -3  -5   7       2669.15       2603.53        92.71 o
  -2  -5   7       3846.29       3558.03       110.41 o
  -1  -5   7      43134.72      39925.16       617.62 o
   0  -5   7        819.35        917.30        62.88 o
   1  -5   7       4807.79       4514.96       107.78 o
   2  -5   7        110.00        124.28        26.59 o
   3  -5   7       5460.73       5621.42       124.17 o
   4  -5   7         58.42         95.94        24.82 o
   5  -5   7        557.90        572.37        56.37 o
   6  -5   7        434.79        481.60        56.14 o
   7  -5   7        623.51        662.35        60.50 o
   8  -5   7          0.16         26.47        50.25 o
   9  -5   7       1037.90       1006.53       122.05 o
  10  -5   7       3993.12       3643.95       346.44 o
  11  -5   7      11979.02      12457.38       452.54 o
  12  -5   7       2504.68       2543.05       142.07 o
  13  -5   7       6439.62       6138.74       232.01 o
  14  -5   7        124.85        139.36        73.19 o
  15  -5   7        253.39        298.92        85.44 o
 -12  -4   7        636.95        470.05       192.47 o
 -11  -4   7        294.30        140.83        92.95 o
 -10  -4   7        179.73         97.28        59.07 o
  -9  -4   7        955.16        861.46        86.90 o
  -8  -4   7       1411.60       1284.44        96.20 o
  -7  -4   7        731.99        721.90        58.74 o
  -6  -4   7       7711.28       7484.64       178.46 o
  -5  -4   7       1763.31       1790.31        75.31 o
  -4  -4   7          6.92         28.40        31.13 o
  -3  -4   7       6649.32       6523.57       156.29 o
  -2  -4   7       2753.97       3002.52       124.94 o
  -1  -4   7       1720.56       1678.05        62.67 o
   0  -4   7      81643.94      80187.70      1185.51 o
   1  -4   7        424.80        467.95        61.79 o
   2  -4   7      19110.96      18321.19       366.14 o
   3  -4   7        707.09        803.18        44.32 o
   4  -4   7        437.81        433.38        37.31 o
   5  -4   7      14883.15      14540.46       251.37 o
   6  -4   7         70.43        148.71        34.59 o
   7  -4   7      12644.28      12189.00       265.14 o
   8  -4   7        581.39        492.94        57.13 o
   9  -4   7       4428.64       4151.09       331.42 o
  10  -4   7       7575.30       6999.50       234.34 o
  11  -4   7       4781.46       4398.13       380.24 o
  12  -4   7        951.69        999.90        97.52 o
  13  -4   7          4.34         35.68        69.48 o
  14  -4   7         41.60         29.42        67.18 o
  15  -4   7        172.06        268.21       173.69 o
  16  -4   7       1478.79       1425.01       133.30 o
 -13  -3   7        450.45        582.10       144.59 o
 -12  -3   7       2143.73       2225.56       126.12 o
 -11  -3   7       1785.87       1643.61       108.27 o
 -10  -3   7        533.04        399.19        77.60 o
  -9  -3   7       3952.20       4060.06       163.88 o
  -8  -3   7       5442.22       5499.99       193.19 o
  -7  -3   7       2094.10       2142.75       110.86 o
  -6  -3   7       1407.52       1327.09       111.86 o
  -5  -3   7      20353.66      20402.90       461.70 o
  -4  -3   7       4850.05       4494.56       136.05 o
  -3  -3   7        884.41        953.52        46.13 o
  -2  -3   7      19164.55      17959.60       296.37 o
  -1  -3   7       2666.93       2724.65       141.21 o
   0  -3   7        227.61        266.97        40.65 o
   1  -3   7       6301.25       6232.82       126.18 o
   2  -3   7        208.85        251.78        35.28 o
   3  -3   7        356.41        423.63        34.66 o
   4  -3   7       5285.93       4978.29       146.51 o
   5  -3   7        118.39        189.86        31.07 o
   6  -3   7        311.93        398.95        38.49 o
   7  -3   7        146.83        150.78        30.52 o
   8  -3   7       1487.07       1576.01        63.32 o
   9  -3   7         10.20          0.00        52.58 o
  10  -3   7        252.08        101.76        81.68 o
  11  -3   7       6377.31       6316.62       220.65 o
  12  -3   7       1191.51       1052.11        93.72 o
  13  -3   7       1383.89       1315.86       106.63 o
  14  -3   7       2696.82       2544.01       142.02 o
  15  -3   7          2.46        158.47        72.38 o
  16  -3   7         29.81        133.45        83.08 o
 -13  -2   7          8.03         21.59        70.37 o
 -12  -2   7        539.13        523.37        88.23 o
 -11  -2   7       1435.60       1479.91       149.28 o
 -10  -2   7        660.73        563.60        76.99 o
  -9  -2   7         42.73         43.40        61.97 o
  -8  -2   7       1960.47       1757.19        98.86 o
  -7  -2   7       1687.85       1543.20        92.22 o
  -6  -2   7       3062.85       3002.94        92.71 o
  -5  -2   7       4545.07       4547.60       116.61 o
  -4  -2   7      12773.84      11864.73       207.54 o
  -3  -2   7         66.46        117.60        75.52 o
  -2  -2   7       1526.03       1582.48        56.92 o
  -1  -2   7       8940.05       8153.16       150.32 o
   0  -2   7       1822.56       1900.33        57.68 o
   1  -2   7       7662.63       7482.80       140.41 o
   2  -2   7        968.15        854.00        62.88 o
   3  -2   7       1250.67       1303.52        47.32 o
   4  -2   7        114.45        150.15        45.16 o
   5  -2   7        589.26        587.03        36.97 o
   6  -2   7       1588.08       1590.42        58.29 o
   7  -2   7      11848.61      11232.85       199.88 o
   8  -2   7       5431.32       5393.44       138.40 o
   9  -2   7      24362.00      23788.89       478.94 o
  10  -2   7       3838.25       3852.16       205.57 o
  11  -2   7        779.79        824.11        83.54 o
  12  -2   7       3219.43       2841.90       169.00 o
  13  -2   7       1322.66       1379.50       166.18 o
  14  -2   7       2461.71       2051.65       298.56 o
  15  -2   7       1398.42       1568.20       150.22 o
  16  -2   7       1989.07       1917.92       140.74 o
 -13  -1   7       1019.27       1003.18       102.74 o
 -12  -1   7        481.45        320.15        76.05 o
 -11  -1   7        390.32        371.29       122.99 o
 -10  -1   7        392.55        310.16        64.39 o
  -9  -1   7        514.93        528.21        69.47 o
  -8  -1   7       4683.08       4626.05       165.95 o
  -7  -1   7       8890.20       8249.06       326.73 o
  -6  -1   7       3452.56       3497.88        87.10 o
  -5  -1   7       1863.96       1882.96        57.99 o
  -4  -1   7      19727.54      18516.02       299.57 o
  -3  -1   7       3185.72       3405.92        78.83 o
  -2  -1   7      16125.15      15946.86       258.16 o
  -1  -1   7      26288.45      26112.31       459.79 o
   0  -1   7        396.77        437.78        29.36 o
   1  -1   7       1261.63       1343.70        44.58 o
   2  -1   7        998.89        927.53        38.70 o
   3  -1   7      15618.85      16288.20       320.08 o
   4  -1   7       3058.43       2953.73        72.37 o
   5  -1   7       5718.20       5550.01       179.69 o
   6  -1   7       3401.02       3357.61        79.24 o
   7  -1   7       8057.13       7331.53       140.70 o
   8  -1   7       2239.47       3101.45       169.65 o
   9  -1   7       4191.36       4064.57       117.56 o
  10  -1   7      19290.63      18464.07       367.83 o
  11  -1   7       8784.35       9063.96       338.56 o
  12  -1   7         16.38        110.90       132.38 o
  13  -1   7       7133.98       6608.98       233.19 o
  14  -1   7       5293.82       5249.74       206.48 o
  15  -1   7       1707.86       1603.29       180.26 o
  16  -1   7        231.72        225.52       123.93 o
 -13   0   7       3611.92       3889.73       169.95 o
 -12   0   7       1110.16       1278.42       102.13 o
 -11   0   7        139.46        109.49        53.17 o
 -10   0   7        231.23        245.98        51.32 o
  -9   0   7       4253.01       4297.31       159.96 o
  -8   0   7       5797.20       5899.86       193.84 o
  -7   0   7       2531.32       2562.05        94.05 o
  -6   0   7      27078.51      27317.69       517.31 o
  -5   0   7       8091.44       7679.61       143.07 o
  -4   0   7       3054.02       2768.21        67.48 o
  -3   0   7       3149.66       2974.24        68.49 o
  -2   0   7      23494.49      23046.87       363.60 o
  -1   0   7       1140.15       1219.69        52.88 o
   0   0   7      60489.58      62533.77       916.81 o
   1   0   7       1113.57       1146.78        37.96 o
   2   0   7       1946.27       1969.80        52.11 o
   3   0   7      44149.97      49921.55      1159.73 o
   4   0   7          9.70         59.35        16.43 o
   5   0   7      83776.34      91309.12      1329.47 o
   6   0   7          9.57         77.98        25.12 o
   7   0   7        437.07        427.53        40.50 o
   8   0   7        851.67        837.63        53.59 o
   9   0   7         65.75         92.92        30.65 o
  10   0   7      17109.78      16953.54       344.24 o
  11   0   7       7024.61       7476.72       234.46 o
  12   0   7        368.59        482.43        58.14 o
  13   0   7         72.64        129.46        95.13 o
  14   0   7       3463.64       3585.58       177.45 o
  15   0   7          2.44         39.52        69.03 o
  16   0   7        109.67        212.18        79.10 o
 -14   1   7         34.92         32.53        73.47 o
 -13   1   7        362.15        256.22       112.66 o
 -12   1   7       3096.25       2993.23       139.96 o
 -11   1   7         29.64         44.38        78.87 o
 -10   1   7       1332.13       1515.26        93.57 o
  -9   1   7        701.66        617.78        84.98 o
  -8   1   7      28241.70      29361.82       625.48 o
  -7   1   7       7392.74       7353.33       182.28 o
  -6   1   7       4571.27       4668.32       138.59 o
  -5   1   7      15225.55      14876.56       246.00 o
  -4   1   7        454.17        464.38        46.62 o
  -3   1   7       8416.80       9273.94       173.19 o
  -2   1   7        426.50        374.55        70.58 o
   0   1   7        165.15        201.91        17.84 o
   1   1   7       9184.89       9174.96       153.94 o
   2   1   7       6045.18       5843.61       105.87 o
   3   1   7      11966.35      12861.71       208.58 o
   4   1   7       6962.30       6890.94       149.55 o
   5   1   7      10579.96      11710.31       232.51 o
   6   1   7      14118.92      15176.53       296.55 o
   7   1   7         98.69        138.80        32.35 o
   8   1   7       3340.90       3339.42       101.52 o
   9   1   7        321.09        302.46        75.21 o
  10   1   7        221.24        165.04        38.96 o
  11   1   7      27354.69      28977.67       806.31 o
  12   1   7       5968.35       6023.99       166.10 o
  13   1   7       1862.75       1948.86        92.81 o
  14   1   7        674.89        678.66        88.33 o
  15   1   7       1093.71        972.31       143.65 o
  16   1   7       1739.78       1740.67       157.73 o
 -14   2   7        216.53        180.08        74.80 o
 -13   2   7       1763.66       2010.96       153.97 o
 -12   2   7       1100.16        937.56        92.22 o
 -11   2   7       1560.64       1455.67       170.87 o
 -10   2   7         33.73         68.08        41.06 o
  -9   2   7        175.89        282.68        60.14 o
  -8   2   7       6189.13       6890.96       207.49 o
  -7   2   7       6299.82       6373.54       166.33 o
  -6   2   7        216.55        734.20        99.52 o
  -5   2   7        490.02        526.76        47.43 o
  -4   2   7       2738.73       2687.62       131.14 o
  -3   2   7       1508.93       1462.98        59.81 o
  -2   2   7       3351.01       2913.38        83.42 o
  -1   2   7        471.98        526.26        34.07 o
   0   2   7       7219.43       7637.01       130.76 o
   1   2   7       3412.51       3194.41        73.83 o
   2   2   7      10045.17      10284.53       234.71 o
   3   2   7      47956.54      51437.11       757.65 o
   4   2   7       2743.21       2528.55        73.74 o
   5   2   7      15603.32      17229.77       324.19 o
   6   2   7      31342.76      32022.78       573.69 o
   7   2   7      13427.05      13735.37       276.02 o
   8   2   7       1537.71       1808.26        89.85 o
   9   2   7      30529.20      31440.78       680.73 o
  10   2   7       5406.11       5465.70       149.61 o
  11   2   7          6.81        165.48        81.93 o
  12   2   7         50.05         15.94        38.59 o
  13   2   7       3088.46       3252.54       117.79 o
  14   2   7       2052.69       2079.98        99.14 o
  15   2   7        223.22        232.76        62.02 o
  16   2   7       1577.41       1612.59       112.05 o
 -14   3   7       1051.43       1044.02       148.34 o
 -13   3   7        623.46        473.19       123.93 o
 -12   3   7       2037.62       2086.70       118.83 o
 -11   3   7       3092.67       3243.73       122.59 o
 -10   3   7       1241.40       1202.08        75.22 o
  -9   3   7        248.16        241.72        52.32 o
  -8   3   7        612.32        773.96        81.65 o
  -7   3   7      11270.28      10306.23       234.54 o
  -6   3   7       2819.05       2940.39        99.69 o
  -5   3   7       2372.65       2476.88        86.11 o
  -4   3   7       9500.54       9121.13       200.54 o
  -3   3   7       1562.35       1702.42        64.05 o
  -2   3   7        331.52        368.17        38.90 o
  -1   3   7       3688.06       3929.83        99.69 o
   0   3   7         55.90         83.75        13.15 o
   1   3   7      10376.71      10152.49       166.62 o
   2   3   7       9494.13       9628.70       160.81 o
   3   3   7       3909.26       4002.45       126.84 o
   4   3   7      33052.05      33972.64       637.45 o
   5   3   7      14264.44      15431.56       294.43 o
   6   3   7       3453.85       3551.37        97.98 o
   7   3   7      29184.19      30756.13       557.52 o
   8   3   7       1666.89       2383.01        94.23 o
   9   3   7         95.80         82.27        31.60 o
  10   3   7      17516.57      17837.52       359.35 o
  11   3   7        955.87       1070.45        68.24 o
  12   3   7        523.97        562.38        62.84 o
  13   3   7          9.02          9.35        56.76 o
  14   3   7       3825.78       4134.15       248.80 o
  15   3   7       1966.06       1880.05       112.05 o
  16   3   7         30.30         24.41       105.15 o
 -14   4   7        426.97        315.46       103.28 o
 -13   4   7       2040.90       2168.79       178.39 o
 -12   4   7       3485.88       3563.51       169.22 o
 -11   4   7        604.43        723.75       130.31 o
 -10   4   7        739.39        698.18        67.19 o
  -9   4   7       3779.67       3775.25       123.54 o
  -8   4   7       4979.37       5179.91       148.61 o
  -7   4   7        209.12        126.66        41.40 o
  -6   4   7      17165.17      17306.81       350.11 o
  -5   4   7        395.14        420.27        44.68 o
  -4   4   7      13253.74      12422.53       257.52 o
  -3   4   7        773.38        868.09        47.63 o
  -2   4   7      26458.92      27628.31       504.49 o
  -1   4   7       1740.98       1664.17        63.55 o
   0   4   7        550.03        651.33        30.33 o
   1   4   7          0.26         26.93        19.16 o
   2   4   7      15753.44      16022.30       253.02 o
   3   4   7      53138.45      59547.40      1170.57 o
   4   4   7        668.52        786.19        32.87 o
   5   4   7      32461.64      33987.55       516.12 o
   6   4   7       1345.75       1210.73        65.23 o
   7   4   7      18373.82      19088.38       365.39 o
   8   4   7        458.02        449.82        47.43 o
   9   4   7       4199.95       4291.39       124.17 o
  10   4   7       2565.88       2576.21        95.03 o
  11   4   7       4981.51       5060.39       145.74 o
  12   4   7       1392.80       1294.70       111.73 o
  13   4   7        456.24        692.49        93.89 o
  14   4   7       4673.75       4957.71       241.29 o
  15   4   7         62.52        -31.92        80.74 o
  16   4   7        131.60        210.31        93.89 o
 -13   5   7          1.78         52.58       150.22 o
 -12   5   7        852.32        554.13        99.99 o
 -11   5   7       2382.55       2429.90       135.35 o
 -10   5   7       3526.17       3749.54       164.89 o
  -9   5   7       4008.26       3877.37       127.85 o
  -8   5   7      13368.12      14399.18       310.46 o
  -7   5   7       5066.04       5042.53       143.07 o
  -6   5   7        756.88        696.27        56.59 o
  -5   5   7       1752.32       1976.84       102.78 o
  -4   5   7       4738.41       4623.67       124.69 o
  -3   5   7        534.89        644.03        49.88 o
  -2   5   7      25669.28      24663.88       537.53 o
  -1   5   7       6972.02       6582.51       181.57 o
   0   5   7        299.80        352.94        44.28 o
   1   5   7       4244.30       4079.61        83.76 o
   2   5   7       9941.46      10445.62       177.49 o
   3   5   7      11909.61      11686.76       196.91 o
   4   5   7      25494.09      26697.42       412.95 o
   5   5   7      31573.11      34245.61       522.40 o
   6   5   7      27712.56      28158.57       436.49 o
   7   5   7        116.62        205.09        34.59 o
   8   5   7       1972.66       2116.95        80.98 o
   9   5   7       2517.80       2500.14       128.11 o
  10   5   7        777.26        879.40        91.32 o
  11   5   7       8967.79       8911.61       253.68 o
  12   5   7       7090.68       6880.88       217.16 o
  13   5   7          7.35         19.52        49.62 o
  14   5   7       5409.49       5337.38       194.96 o
  15   5   7       1180.90       1008.35       135.20 o
  16   5   7       3517.44       3655.32       165.27 o
 -13   6   7       2945.89       3250.04       168.51 o
 -12   6   7          7.23        277.91       138.95 o
 -11   6   7        193.63        229.08        75.11 o
 -10   6   7        422.87        387.62        97.64 o
  -9   6   7       1139.49       1382.07       100.39 o
  -8   6   7       4762.10       5291.23       151.28 o
  -7   6   7       2875.97       3031.11       126.68 o
  -6   6   7        444.72        655.56       169.00 o
  -5   6   7      17421.22      17653.25       354.52 o
  -4   6   7       1902.45       1769.91        52.81 o
  -3   6   7       3666.74       3742.86        82.53 o
  -2   6   7       6788.55       6534.19       135.89 o
  -1   6   7       4818.43       4826.30        97.19 o
   0   6   7        380.28        450.22        28.36 o
   1   6   7      20327.28      19370.45       428.50 o
   2   6   7       1666.09       1629.80        58.76 o
   3   6   7     111376.59     117111.75      1699.59 o
   4   6   7      12649.05      12117.44       209.45 o
   5   6   7       5221.13       5185.81       110.31 o
   6   6   7      13230.47      13138.80       226.36 o
   7   6   7        337.76        333.15        50.64 o
   8   6   7       5331.04       5925.17       150.71 o
   9   6   7        664.60        816.62        77.93 o
  10   6   7       8916.61       9041.20       256.18 o
  11   6   7       2480.64       2763.78       272.27 o
  12   6   7        188.40        216.10        86.38 o
  13   6   7        297.34        467.00        70.33 o
  14   6   7          0.46          5.63        73.23 o
  15   6   7       2319.20       2333.71       131.71 o
 -12   7   7       1378.44       1437.20       118.09 o
 -11   7   7        205.25        166.62       193.41 o
 -10   7   7       1501.79       1359.90       106.38 o
  -9   7   7       3434.45       2936.95       146.17 o
  -8   7   7       5254.25       5257.52       200.45 o
  -7   7   7       6259.23       5749.87       207.15 o
  -6   7   7       5017.25       5448.10       272.45 o
  -5   7   7        135.56        210.71        43.29 o
  -4   7   7       6552.60       6183.47       154.70 o
  -3   7   7         70.14        159.44        36.00 o
  -2   7   7      16869.64      16466.77       269.88 o
  -1   7   7      10515.92      10303.50       180.32 o
   0   7   7          3.64          6.23        18.17 o
   1   7   7       5603.47       5399.57       109.78 o
   2   7   7      17756.27      17454.00       286.19 o
   3   7   7       3159.72       3316.87        81.42 o
   4   7   7      41943.28      42216.40       641.31 o
   5   7   7        460.56        507.49        47.97 o
   6   7   7       1521.95       1488.21        55.48 o
   7   7   7       1420.04       1411.57        66.08 o
   8   7   7       1075.23       1050.60        60.75 o
   9   7   7       6021.10       6103.43       194.09 o
  10   7   7       2203.74       2154.44       105.33 o
  11   7   7       6550.08       6636.67       214.66 o
  12   7   7        238.13        402.52       165.24 o
  13   7   7       1557.98       1925.15       114.39 o
  14   7   7        354.70        250.82        63.57 o
  15   7   7       1149.59        907.90       132.38 o
 -13   8   7          0.39        -37.55        95.76 o
 -12   8   7       2286.55       2226.19       146.38 o
 -11   8   7          2.21         19.85        65.66 o
 -10   8   7        482.72        559.49       118.30 o
  -9   8   7        175.76        111.93        67.60 o
  -8   8   7       1516.33       1630.67       109.52 o
  -7   8   7       2010.68       1575.13       106.47 o
  -6   8   7        511.85        346.77        70.15 o
  -5   8   7       3726.38       3474.74       146.94 o
  -4   8   7         37.62         52.99        29.55 o
  -3   8   7       3815.64       3772.96        89.00 o
  -2   8   7        560.58        565.10        48.24 o
  -1   8   7       6414.14       6276.23       127.11 o
   0   8   7      23122.55      24808.76       569.42 o
   1   8   7        999.47       1019.15        44.88 o
   2   8   7      19710.27      19459.38       318.57 o
   3   8   7       4580.84       4695.01       106.18 o
   4   8   7        561.27        529.31        34.22 o
   5   8   7        380.81        396.82        48.79 o
   6   8   7         87.61        140.50        36.76 o
   7   8   7       8158.23       7995.01       272.73 o
   8   8   7        637.17        548.46        82.62 o
   9   8   7        359.54        430.00        65.40 o
  10   8   7        447.79        374.07        65.40 o
  11   8   7       1437.48       1273.16       120.18 o
  12   8   7       2231.04       2292.15       123.25 o
  13   8   7       1897.01       2105.42       150.22 o
  14   8   7          2.28         58.21        84.50 o
 -12   9   7        510.71        693.94       112.71 o
 -11   9   7       3429.77       3604.51       180.45 o
 -10   9   7        598.99        660.97       120.18 o
  -9   9   7       3152.16       3043.70       314.52 o
  -8   9   7        422.33        510.61        80.92 o
  -7   9   7       1536.54       1302.60       181.20 o
  -6   9   7        718.91        645.15        78.12 o
  -5   9   7       1077.07       1130.23        89.55 o
  -4   9   7       1683.82       1609.66       102.87 o
  -3   9   7        399.97        502.22        40.98 o
  -2   9   7      16183.28      15617.75       266.17 o
  -1   9   7      20178.70      21054.49       345.22 o
   0   9   7        249.43        224.87        34.26 o
   1   9   7       1323.59       1515.22        57.19 o
   2   9   7       2950.59       3136.15        84.57 o
   3   9   7          1.34         56.87        29.12 o
   4   9   7       5841.41       5641.21       125.11 o
   5   9   7       5293.08       5588.43       125.68 o
   6   9   7       5044.59       5033.65       137.91 o
   7   9   7        284.42        282.21        54.44 o
   8   9   7         23.79         11.27        73.23 o
   9   9   7       1151.62       1085.91        85.72 o
  10   9   7        320.69        245.88        56.36 o
  11   9   7        301.48        409.00        89.19 o
  12   9   7       1061.46        928.90        88.49 o
  13   9   7       3751.92       3837.38       164.82 o
  14   9   7       4383.01       4313.35       180.94 o
 -12  10   7        131.67         49.28        84.72 o
 -11  10   7        179.58        332.55        78.46 o
 -10  10   7       1675.18       1514.58       119.73 o
  -9  10   7        478.87        482.58       108.91 o
  -8  10   7          1.28         54.87        57.70 o
  -7  10   7        180.97        474.98       169.94 o
  -6  10   7         97.53         76.99        56.33 o
  -5  10   7       4876.07       5027.22       331.42 o
  -4  10   7       6001.21       5443.74       203.19 o
  -3  10   7       4203.85       4876.79       143.33 o
  -2  10   7         94.54        118.11        33.39 o
  -1  10   7       2756.95       2786.01        80.57 o
   0  10   7       8090.17       8960.87       175.79 o
   1  10   7       6141.62       5891.21       129.98 o
   2  10   7       3988.92       4134.12       104.09 o
   3  10   7      22989.60      22761.58       378.19 o
   4  10   7       3443.16       3565.35        97.11 o
   5  10   7        374.64        626.12        76.05 o
   6  10   7        516.23        571.44        58.27 o
   7  10   7      11060.93      11011.91       303.01 o
   8  10   7       1314.53       1281.19        91.08 o
   9  10   7       6197.87       6151.79       208.53 o
  10  10   7          9.98         49.65        66.66 o
  11  10   7        762.12        659.30        83.00 o
  12  10   7          0.18        -47.34        60.74 o
  13  10   7         43.33         12.47        66.66 o
 -11  11   7        536.70        414.95       102.38 o
 -10  11   7         51.80         58.73        74.78 o
  -9  11   7       7076.48       6988.27       268.15 o
  -8  11   7        256.41        447.73        91.69 o
  -7  11   7        388.38        223.00        63.97 o
  -6  11   7         19.30         81.42        55.15 o
  -5  11   7       1119.60       1152.47        98.32 o
  -4  11   7      23338.97      22501.79       585.65 o
  -3  11   7        297.90        161.38        41.59 o
  -2  11   7      21956.14      22852.66       448.71 o
  -1  11   7         48.91         15.96        50.70 o
   0  11   7         48.27         32.34        35.25 o
   1  11   7         19.91         28.03        35.11 o
   2  11   7       4845.77       4990.89       122.06 o
   3  11   7       3429.54       3452.25        97.61 o
   4  11   7      18300.28      18111.51       362.01 o
   5  11   7        424.69        364.54        88.13 o
   6  11   7       4170.66       4003.31       152.92 o
   7  11   7       3262.98       3255.49       137.95 o
   8  11   7         38.33         13.14        63.84 o
   9  11   7       3207.86       3112.14       140.88 o
  10  11   7        229.72        354.57        87.32 o
  11  11   7        896.89        991.93       200.92 o
  12  11   7        378.81        548.30       152.10 o
 -10  12   7          8.82         15.02        95.76 o
  -9  12   7        196.26        101.40        90.13 o
  -8  12   7       1014.39        936.45       108.95 o
  -7  12   7       1886.68       1847.26       263.82 o
  -6  12   7        721.97        540.79       118.30 o
  -5  12   7       3873.04       3544.70       168.41 o
  -4  12   7       2908.06       3061.15       154.79 o
  -3  12   7       5607.83       6071.43       168.74 o
  -2  12   7       1198.49       1185.59        74.48 o
  -1  12   7       4826.18       4878.28       144.11 o
   0  12   7       5225.82       5453.55       154.72 o
   1  12   7        659.88        620.94        64.05 o
   2  12   7        331.11        522.69        86.02 o
   3  12   7         18.59         18.11        39.21 o
   4  12   7       1710.06       1427.52       155.89 o
   5  12   7        205.81        241.55        75.97 o
   6  12   7         17.37         24.41        61.97 o
   7  12   7        726.37        739.42        81.52 o
   8  12   7         20.43         -9.66        56.97 o
   9  12   7       1426.59       1174.12       143.65 o
  10  12   7        335.05        295.60        79.67 o
  11  12   7        101.27         57.89        67.74 o
  -9  13   7         79.97        -58.21        99.52 o
  -8  13   7       3664.20       4248.17       205.86 o
  -7  13   7         88.54         82.62        88.25 o
  -6  13   7         64.39         27.17        70.47 o
  -5  13   7       1270.04       1353.31       130.50 o
  -4  13   7       1311.42       1446.71       201.86 o
  -3  13   7         31.98        277.91        82.62 o
  -2  13   7       1196.54       1307.20        81.66 o
  -1  13   7       3693.17       3741.34       164.44 o
   0  13   7          0.33         -2.65        48.20 o
   1  13   7         16.65         62.20        51.73 o
   2  13   7        498.95        548.37       138.01 o
   3  13   7        752.85        803.31        83.00 o
   4  13   7         22.14         37.55        82.62 o
   5  13   7        686.91        901.64        91.14 o
   6  13   7         34.73         95.76        71.35 o
   7  13   7        476.05        373.26        74.80 o
   8  13   7        142.08        156.41        63.56 o
   9  13   7         54.07        116.73        68.42 o
  10  13   7        209.53        109.66        85.44 o
  -8  14   7        638.69        463.60        95.14 o
  -7  14   7        744.66        507.73       109.99 o
  -6  14   7        713.24        518.36       115.60 o
  -5  14   7        159.13        161.67        83.56 o
  -4  14   7        330.31        309.88        83.56 o
  -3  14   7        713.76        675.17       195.29 o
  -2  14   7        666.03        701.37        97.64 o
  -1  14   7         96.23         70.29        51.57 o
   0  14   7       6704.52       7337.43       240.01 o
   1  14   7        393.22        489.89        85.27 o
   2  14   7       1848.83       1950.20       115.40 o
   3  14   7         10.67        -13.49        56.36 o
   4  14   7        148.66         82.56        60.00 o
   5  14   7       1705.30       1484.20       112.32 o
   6  14   7       1713.56       1589.99       236.60 o
   7  14   7       2976.98       2571.07       141.77 o
   8  14   7        419.72        312.80        77.40 o
   9  14   7       2630.42       2510.09       143.76 o
  -7  15   7        208.59        291.05       165.24 o
  -6  15   7       1541.62       1586.71       145.70 o
  -5  15   7        602.84        488.84       113.98 o
  -4  15   7       8062.34       7646.66       290.45 o
  -3  15   7        594.48        542.67       165.24 o
  -2  15   7       3449.00       2851.89       165.21 o
  -1  15   7        653.19        788.23       101.43 o
   0  15   7         49.15         33.74        76.99 o
   1  15   7        720.36        940.57        97.00 o
   2  15   7        745.30        782.15       118.30 o
   3  15   7          0.26        -12.46        64.91 o
   4  15   7       1182.30       1226.17       110.54 o
   5  15   7         19.42        114.54        90.13 o
   6  15   7        277.54        184.02        88.25 o
   7  15   7       2493.69       2365.96       180.26 o
   8  15   7         26.85          7.51       146.46 o
  -5  16   7         13.38        -30.04       174.63 o
  -4  16   7        781.67        699.85       143.25 o
  -3  16   7       3119.99       3222.21       259.13 o
  -2  16   7        287.43         11.27       127.69 o
  -1  16   7       1168.00       1071.33       112.32 o
   0  16   7         20.86        -22.98        68.09 o
   1  16   7          0.51        -21.65        69.44 o
   2  16   7       1880.49       1794.71       127.68 o
   5  16   7        286.87         80.74        95.76 o
   0 -13   8         93.24        123.93        92.01 o
   1 -13   8         12.16         20.66        93.89 o
   2 -13   8        511.22        599.00       129.56 o
   3 -13   8        158.29        242.39        74.65 o
   4 -13   8        198.67        299.62        79.75 o
   5 -13   8        221.00        645.94       189.65 o
  -3 -12   8        263.74        211.52        85.44 o
  -2 -12   8        334.99        357.52        88.11 o
  -1 -12   8        176.93        163.78        72.25 o
   0 -12   8          3.10        -14.29        67.01 o
   1 -12   8         19.10         11.27        78.87 o
   2 -12   8         91.68         56.33        80.74 o
   3 -12   8         91.37         38.88       103.28 o
   4 -12   8        352.56        167.59        68.76 o
   5 -12   8        212.93        232.60        70.74 o
   6 -12   8         15.07        132.49        71.89 o
   7 -12   8          0.68         16.23        70.86 o
   8 -12   8        332.07        330.48       129.56 o
  -5 -11   8        301.17        145.26       110.79 o
  -4 -11   8          0.19         21.78        71.87 o
  -3 -11   8          8.74         19.03        67.95 o
  -2 -11   8        317.70        260.81       112.66 o
  -1 -11   8        724.46       1004.11       101.78 o
   0 -11   8          7.47         27.29        60.44 o
   1 -11   8        536.59        379.61        78.79 o
   2 -11   8        393.62        636.55       112.66 o
   3 -11   8         14.10        -11.72        58.35 o
   4 -11   8       3319.51       3438.25       161.95 o
   5 -11   8       1995.82       2003.36       128.58 o
   6 -11   8       1763.66       1843.92       123.58 o
   7 -11   8        462.78        422.17        77.30 o
   8 -11   8       2266.64       2278.45       128.62 o
   9 -11   8       1759.82       2104.75       142.16 o
  10 -11   8        249.48        197.16       184.02 o
  -7 -10   8        364.87        332.36       112.66 o
  -6 -10   8       1001.12       1122.52        95.07 o
  -5 -10   8       2715.83       3034.23       168.58 o
  -4 -10   8        227.25        327.65        64.63 o
  -3 -10   8       1240.70       1415.03       109.37 o
  -2 -10   8       2295.47       2314.45       132.34 o
  -1 -10   8          9.90        -49.57        56.25 o
   0 -10   8       2542.73       2539.20       135.20 o
   1 -10   8         44.72         82.92        54.84 o
   2 -10   8        256.21        230.88       106.09 o
   3 -10   8        324.64        382.58        92.01 o
   4 -10   8         40.78         46.77        54.52 o
   5 -10   8        192.11        179.46        58.59 o
   6 -10   8       7365.30       7856.48       220.46 o
   7 -10   8        239.66        228.11        58.80 o
   8 -10   8       3831.58       4044.65       229.26 o
   9 -10   8       2230.89       2008.38       276.03 o
  10 -10   8        679.56        627.85       230.96 o
  11 -10   8          1.77         70.38       149.28 o
  -8  -9   8        207.84        467.56       138.95 o
  -7  -9   8        277.86        372.17       143.65 o
  -6  -9   8         61.52        119.07       133.32 o
  -5  -9   8       1847.07       1967.68       103.05 o
  -4  -9   8       1896.65       2003.88        98.40 o
  -3  -9   8        422.14        454.53        65.19 o
  -2  -9   8        911.75        942.32        74.92 o
  -1  -9   8        701.48        666.83       124.87 o
   0  -9   8        292.57        231.92        56.25 o
   1  -9   8       9335.99      10178.60       302.28 o
   2  -9   8        617.15        680.37       158.67 o
   3  -9   8       1369.71       1408.16        99.94 o
   4  -9   8        979.01        859.73        75.97 o
   5  -9   8          1.17         11.27       118.30 o
   6  -9   8       2490.45       2574.23       113.03 o
   7  -9   8       3608.85       3680.48       138.52 o
   8  -9   8       3401.95       3845.43       141.95 o
   9  -9   8       2203.69       2334.79       203.74 o
  10  -9   8        345.29        294.47        78.48 o
  11  -9   8         28.51        199.04       157.73 o
  12  -9   8         67.28        108.00        80.45 o
  -9  -8   8       1998.26       2028.21       140.06 o
  -8  -8   8         17.82        -35.68       114.54 o
  -7  -8   8         27.44        -76.99       110.79 o
  -6  -8   8        203.65        125.18        52.12 o
  -5  -8   8       1165.93       1117.21        80.91 o
  -4  -8   8        142.82        107.15        45.14 o
  -3  -8   8         96.37         50.89        40.95 o
  -2  -8   8       1212.88       1259.01        75.63 o
  -1  -8   8         11.24          4.01        36.21 o
   0  -8   8        305.70        340.71        54.24 o
   1  -8   8         30.98         92.41        45.17 o
   2  -8   8        535.13        399.09       122.05 o
   3  -8   8          0.43        -27.89        47.50 o
   4  -8   8       3084.05       2945.68       116.56 o
   5  -8   8       3969.46       4085.32       138.45 o
   6  -8   8       2455.78       2459.62       107.17 o
   7  -8   8        265.58        265.67        77.24 o
   8  -8   8        228.83        256.86        64.71 o
   9  -8   8       1854.96       1955.36       123.90 o
  10  -8   8          4.24        105.15       140.83 o
  11  -8   8       1199.20       1267.73       118.74 o
  12  -8   8         83.80        157.25        74.48 o
  13  -8   8        891.09       1053.06       118.81 o
 -10  -7   8          0.06         73.23       123.93 o
  -9  -7   8         13.32        154.78        73.79 o
  -8  -7   8       1052.07       1160.07       236.60 o
  -7  -7   8        147.72         66.16        64.41 o
  -6  -7   8        249.50        291.94        53.42 o
  -5  -7   8        184.00        165.67        44.90 o
  -4  -7   8        196.01        145.96        41.29 o
  -3  -7   8       1509.41       1546.58        78.61 o
  -2  -7   8         56.51         22.50        35.20 o
  -1  -7   8        190.14        181.35        54.62 o
   0  -7   8         32.17          9.19        33.27 o
   1  -7   8        451.50        431.00        83.44 o
   2  -7   8      12240.15      12149.55       275.89 o
   3  -7   8        260.24        331.16        83.37 o
   4  -7   8       8503.01       8657.26       218.61 o
   5  -7   8       9345.38       9548.29       234.24 o
   6  -7   8        168.73        178.64        44.00 o
   7  -7   8       1085.45       1127.37        79.32 o
   8  -7   8         51.80         90.39        63.79 o
   9  -7   8       5295.81       4924.89       355.83 o
  10  -7   8        225.92        261.07        96.70 o
  11  -7   8        497.25        457.21        93.47 o
  12  -7   8       1795.82       1848.63       125.93 o
  13  -7   8        216.07        347.74       100.46 o
  14  -7   8        354.28       1079.70       238.47 o
 -10  -6   8        121.00        103.55        71.92 o
  -9  -6   8       3613.58       3624.11       270.39 o
  -8  -6   8        319.68        338.55        75.30 o
  -7  -6   8       1222.97        999.82        96.68 o
  -6  -6   8        192.88        127.52        60.14 o
  -5  -6   8        556.11        520.50        62.93 o
  -4  -6   8        387.16        358.18        68.93 o
  -3  -6   8       3219.82       3148.49       108.35 o
  -2  -6   8       2370.15       2432.57        92.40 o
  -1  -6   8        517.60        408.33        49.14 o
   0  -6   8      13901.11      13836.09       284.70 o
   1  -6   8          1.95         24.32        30.86 o
   2  -6   8        798.62        954.39        57.10 o
   3  -6   8       9991.99      10940.84       384.86 o
   4  -6   8        483.66        484.90        60.39 o
   5  -6   8       4412.06       4369.45       138.33 o
   6  -6   8      12788.82      13328.84       297.04 o
   7  -6   8          6.13         36.63        40.68 o
   8  -6   8        909.63        948.53        99.52 o
   9  -6   8        157.54        181.16        98.58 o
  10  -6   8       6701.11       6403.89       231.82 o
  11  -6   8        489.61        652.45       104.21 o
  12  -6   8       3362.12       3536.98       171.21 o
  13  -6   8        566.91        600.77       212.18 o
  14  -6   8          0.26         11.27        86.38 o
 -11  -5   8        269.00        118.25        73.47 o
 -10  -5   8       1551.67       1703.57       124.73 o
  -9  -5   8         17.40        -13.14        82.62 o
  -8  -5   8        920.04        965.53       156.79 o
  -7  -5   8        524.24        463.97       151.16 o
  -6  -5   8       2847.32       2827.90       134.18 o
  -5  -5   8         35.88         15.43        35.74 o
  -4  -5   8       5920.98       5922.16       154.78 o
  -3  -5   8         12.34         46.64        30.50 o
  -2  -5   8       3424.79       3399.29       107.52 o
  -1  -5   8      12438.05      11725.33       247.15 o
   0  -5   8        143.19        214.99        56.10 o
   1  -5   8      50247.40      47707.00      1296.97 o
   2  -5   8       3199.46       3109.66        88.59 o
   3  -5   8       3140.79       3014.28        86.86 o
   4  -5   8         88.83        108.31        46.71 o
   5  -5   8       2272.10       2330.16        95.26 o
   6  -5   8       6359.55       6226.74       167.77 o
   7  -5   8       9229.23       9549.23       228.06 o
   8  -5   8       4093.89       4141.54       133.61 o
   9  -5   8      11087.88      10924.66       323.24 o
  10  -5   8        538.21        711.66       101.40 o
  11  -5   8       2336.81       2291.89       134.36 o
  12  -5   8        315.08        145.03        76.05 o
  13  -5   8          3.09         41.80        65.67 o
  14  -5   8         68.59        100.82       112.66 o
  15  -5   8        266.99        235.14       204.67 o
 -12  -4   8       3438.11       3975.18       247.86 o
 -11  -4   8        518.58        405.12       165.24 o
 -10  -4   8       2200.77       2078.15       124.62 o
  -9  -4   8        268.26        141.41        59.71 o
  -8  -4   8        140.39         74.79        54.39 o
  -7  -4   8       3362.29       3110.21       139.40 o
  -6  -4   8        210.16        406.61        70.80 o
  -5  -4   8          1.14          2.02        31.48 o
  -4  -4   8          3.59         29.68        29.77 o
  -3  -4   8          5.99         13.76        33.55 o
  -2  -4   8      14369.25      13357.72       271.33 o
  -1  -4   8       3493.89       3456.14        92.61 o
   0  -4   8       2172.26       2276.59        74.95 o
   1  -4   8        154.40        162.30        29.19 o
   2  -4   8      12583.39      12327.54       223.89 o
   3  -4   8         19.86         74.97        30.96 o
   4  -4   8        346.55        329.36        38.76 o
   5  -4   8       3010.53       2859.60        81.24 o
   6  -4   8       7942.34       7768.33       156.76 o
   7  -4   8       1805.22       1852.00        83.22 o
   8  -4   8       1109.53       1129.59        93.26 o
   9  -4   8        409.66        349.75       111.73 o
  10  -4   8       7242.31       6940.20       235.94 o
  11  -4   8       1758.02       1675.39       115.44 o
  12  -4   8       6551.58       6367.84       231.21 o
  13  -4   8        847.13        723.61        97.35 o
  14  -4   8       2106.83       2148.07       213.12 o
  15  -4   8       1021.92        807.44       114.46 o
 -12  -3   8         14.35        -19.72        70.37 o
 -11  -3   8        227.94        272.61        85.44 o
 -10  -3   8        871.13        903.08        92.95 o
  -9  -3   8        684.90        699.33        83.56 o
  -8  -3   8         45.22         54.27        48.45 o
  -7  -3   8       1328.22       1395.07        92.92 o
  -6  -3   8       2184.89       2147.31       110.86 o
  -5  -3   8       1912.76       2001.95        76.16 o
  -4  -3   8        189.07        183.89        35.23 o
  -3  -3   8       3497.02       3425.06        87.47 o
  -2  -3   8        389.19        411.21        46.07 o
  -1  -3   8      37832.85      35451.05       547.07 o
   0  -3   8        135.07        157.61        32.03 o
   1  -3   8      23428.74      22341.19       363.14 o
   2  -3   8      13909.61      13631.97       237.66 o
   3  -3   8         46.67         67.03        27.81 o
   4  -3   8        283.12        352.21        36.87 o
   5  -3   8       6207.70       6093.99       148.79 o
   6  -3   8      14115.27      14353.07       250.04 o
   7  -3   8       2615.81       2640.55        76.99 o
   8  -3   8       7261.91       7535.44       185.46 o
   9  -3   8        541.64        614.90        79.80 o
  10  -3   8       4298.97       4239.84       172.59 o
  11  -3   8        352.46        643.56       194.35 o
  12  -3   8       1837.51       1897.13       118.74 o
  13  -3   8         98.90         30.67        62.14 o
  14  -3   8       1489.11       1253.60       179.32 o
  15  -3   8        104.77         46.30       110.79 o
  16  -3   8       3059.41       2758.07       166.04 o
 -12  -2   8        712.60        756.09       131.44 o
 -11  -2   8       1418.82       1527.90       243.17 o
 -10  -2   8       1663.17       1471.26       101.82 o
  -9  -2   8        140.58        160.58        64.78 o
  -8  -2   8        184.59        163.05        47.58 o
  -7  -2   8       1384.63       1257.80        88.23 o
  -6  -2   8       5282.27       5175.38       178.58 o
  -5  -2   8        452.17        605.49       101.40 o
  -4  -2   8          1.03         19.05        23.38 o
  -3  -2   8      28307.29      27801.23       436.75 o
  -2  -2   8         33.83         70.23        21.40 o
  -1  -2   8       6438.31       6038.46       122.68 o
   0  -2   8      34552.06      36060.39       924.68 o
   1  -2   8        128.03        127.14        42.82 o
   2  -2   8       2789.42       2836.37        75.75 o
   3  -2   8      31999.70      33417.64       517.37 o
   4  -2   8       3425.33       3211.84        81.21 o
   5  -2   8       2835.09       2791.17        95.16 o
   6  -2   8         33.09         50.03        26.04 o
   7  -2   8        845.52        805.55        66.94 o
   8  -2   8       1094.31       1155.11        61.37 o
   9  -2   8       1221.44       1276.68       147.34 o
  10  -2   8       5370.30       4795.49       184.37 o
  11  -2   8       3648.74       3495.19       157.70 o
  12  -2   8       1819.19       1981.34       396.20 o
  13  -2   8        964.47        877.13        94.90 o
  14  -2   8         69.87         -1.81        71.35 o
  15  -2   8        939.45       1081.19       118.13 o
  16  -2   8       2293.09       2269.67       238.47 o
 -13  -1   8         81.64         68.84        95.76 o
 -12  -1   8       1528.49       1546.72       112.77 o
 -11  -1   8          0.00         26.99        56.91 o
 -10  -1   8       1118.08       1052.44        91.15 o
  -9  -1   8        557.79        585.75        71.55 o
  -8  -1   8         48.76         16.17        41.10 o
  -7  -1   8       1594.52       1529.35        91.36 o
  -6  -1   8       7942.44       7492.32       226.38 o
  -5  -1   8      16722.50      17128.06       434.90 o
  -4  -1   8        326.58        309.20        37.01 o
  -3  -1   8       3190.44       2936.53        73.09 o
  -2  -1   8      26583.26      25978.10       544.50 o
  -1  -1   8      15847.94      14358.28       253.14 o
   0  -1   8        187.30        299.43        53.10 o
   1  -1   8      61349.74      61081.75       902.76 o
   2  -1   8      14419.42      14050.21       233.46 o
   3  -1   8         47.59        268.18        32.20 o
   4  -1   8       5748.77       5850.90       117.49 o
   5  -1   8       8021.63       8182.85       205.71 o
   6  -1   8        762.91        759.42        59.08 o
   7  -1   8       3415.79       3559.87       115.59 o
   8  -1   8       5500.75       5887.33       150.02 o
   9  -1   8       5838.87       5665.93       166.15 o
  10  -1   8       1798.35       1765.14        80.60 o
  11  -1   8       3221.47       3134.16       108.53 o
  12  -1   8        919.05        911.62       192.47 o
  13  -1   8        832.83        918.40        96.61 o
  14  -1   8       2098.43       1814.36       314.52 o
  15  -1   8        636.55        773.05       250.68 o
  16  -1   8        665.59        695.20       112.37 o
 -13   0   8        331.99        282.80        72.14 o
 -12   0   8       1357.61       1287.84       128.63 o
 -11   0   8        828.11        652.01        84.71 o
 -10   0   8         80.13         22.24        50.25 o
  -9   0   8       2314.53       2310.23       112.65 o
  -8   0   8        651.89        510.37        64.91 o
  -7   0   8       9297.11       8649.71       207.74 o
  -6   0   8       2861.76       2774.86       124.03 o
  -5   0   8       4568.03       4491.48       126.80 o
  -4   0   8       3021.41       2852.01        94.07 o
  -3   0   8       4733.51       4871.18       100.12 o
  -2   0   8      15516.58      14585.32       241.05 o
  -1   0   8       2767.74       2757.50        66.72 o
   0   0   8          5.12         33.43        15.49 o
   1   0   8        570.04        603.06        32.79 o
   2   0   8      39140.24      38528.47       578.65 o
   3   0   8       2447.91       2768.36        66.90 o
   4   0   8        103.32         83.31        25.07 o
   5   0   8       7624.83       7691.14       197.85 o
   6   0   8        162.58         90.35        45.80 o
   7   0   8        367.02        305.01        40.32 o
   8   0   8      11084.96      11500.41       245.45 o
   9   0   8       4969.89       4791.26       134.05 o
  10   0   8      20901.07      21351.35       419.30 o
  11   0   8       1547.01       1624.65       107.64 o
  12   0   8      28182.85      27265.75       630.91 o
  13   0   8       1227.98       1125.53       122.42 o
  14   0   8        120.09        228.83       123.93 o
  15   0   8         39.95         -3.21        69.64 o
  16   0   8        851.45        800.92       146.46 o
 -13   1   8        135.76        193.23        71.11 o
 -12   1   8        203.69        403.71       125.81 o
 -11   1   8         18.57        112.60        55.34 o
 -10   1   8       1666.26       1764.11       104.26 o
  -9   1   8       1288.43       1259.40        84.48 o
  -8   1   8       2758.78       2594.47       100.21 o
  -7   1   8       7480.44       7439.92       186.62 o
  -6   1   8      14000.75      13257.09       283.76 o
  -5   1   8       1069.56       1084.28        60.21 o
  -4   1   8       1099.48        901.19        54.70 o
  -3   1   8       2610.95       2603.91        89.08 o
  -2   1   8        822.51        864.61        58.03 o
  -1   1   8     114972.28     108149.20      1571.77 o
   0   1   8        156.34        244.47        30.90 o
   1   1   8      39415.77      38761.77       658.06 o
   2   1   8        146.65        133.90        17.05 o
   3   1   8       2638.14       3131.71       108.04 o
   4   1   8      25088.54      25154.70       387.10 o
   5   1   8        703.32        916.50        67.68 o
   6   1   8      17395.28      17833.53       344.19 o
   7   1   8        342.78        310.51        51.73 o
   8   1   8       7448.79       8355.85       212.86 o
   9   1   8       1819.89       2004.61        83.07 o
  10   1   8      12038.10      12158.84       369.45 o
  11   1   8        181.42       1573.55       189.65 o
  12   1   8        612.75        759.15        85.10 o
  13   1   8       5513.12       5606.38       163.27 o
  14   1   8         78.59         43.66        79.34 o
  15   1   8        116.48         85.75        73.90 o
  16   1   8        693.05        640.31       127.69 o
 -13   2   8       2277.40       2367.67       131.99 o
 -12   2   8        877.63        769.77       202.80 o
 -11   2   8        823.06        906.76        89.44 o
 -10   2   8       4094.51       3794.68       152.69 o
  -9   2   8       5108.77       5232.50       190.94 o
  -8   2   8       1828.38       1969.56        86.86 o
  -7   2   8       2570.97       2570.16        97.54 o
  -6   2   8      28047.14      28228.58       536.52 o
  -5   2   8       1007.32       1312.42       115.49 o
  -4   2   8         19.33         76.95        26.33 o
  -3   2   8      24186.93      25284.87       474.32 o
  -2   2   8          8.30         96.41        41.31 o
  -1   2   8       1543.61       1549.36        89.35 o
   0   2   8       5006.81       4724.85        91.06 o
   1   2   8       1662.98       1729.52        45.65 o
   2   2   8       2367.97       2070.28        51.03 o
   3   2   8       1256.10       1583.37        42.81 o
   4   2   8        592.69        620.21        40.59 o
   5   2   8      12055.85      12195.92       243.82 o
   6   2   8       2687.29       2725.22        96.68 o
   7   2   8       1770.99       1665.82       101.73 o
   8   2   8       3439.80       3672.10       121.01 o
   9   2   8       8500.08       8987.05       226.12 o
  10   2   8       7889.69       8220.35       198.90 o
  11   2   8       9090.70       9637.20       353.04 o
  12   2   8       4042.83       4031.50       130.59 o
  13   2   8        607.63        602.62        94.24 o
  14   2   8          0.02        125.39        51.77 o
  15   2   8         47.26        -32.13        59.53 o
  16   2   8       1559.21       1750.06       157.73 o
 -13   3   8        278.91        188.32        79.80 o
 -12   3   8       2857.29       2799.84       136.76 o
 -11   3   8        369.01        539.21        78.03 o
 -10   3   8        486.24        480.97        87.13 o
  -9   3   8       1190.10       1158.49        72.20 o
  -8   3   8       3222.34       3214.51       111.84 o
  -7   3   8       2898.27       2964.84       106.06 o
  -6   3   8        164.03        343.48        69.47 o
  -5   3   8      29833.12      31692.86       715.30 o
  -4   3   8       2398.15       2604.28        89.43 o
  -3   3   8        309.86        278.12        39.76 o
  -2   3   8      10471.29      10541.96       221.99 o
  -1   3   8       1864.31       2103.58        69.98 o
   0   3   8         57.81         71.55        14.47 o
   1   3   8       1190.82       1346.32        38.68 o
   2   3   8       1170.65       1316.56        38.85 o
   3   3   8        732.31        775.67        71.01 o
   4   3   8          0.77        -11.33        18.95 o
   5   3   8       2803.65       3084.37        88.37 o
   6   3   8       3007.99       2926.21       167.90 o
   7   3   8         22.71         31.60        26.43 o
   8   3   8      32070.93      33583.54       610.84 o
   9   3   8        340.37        321.99        48.16 o
  10   3   8        173.21        345.78        88.45 o
  11   3   8       3464.36       3532.94       118.93 o
  12   3   8       3802.39       3930.95       129.09 o
  13   3   8        300.92        320.47        80.85 o
  14   3   8        995.60       1013.16       141.77 o
  15   3   8       1993.45       2098.91       117.37 o
  16   3   8        152.06         88.40        67.68 o
 -13   4   8         36.80         31.92        90.13 o
 -12   4   8        727.91        873.15       127.69 o
 -11   4   8       1368.32       1388.80       125.43 o
 -10   4   8       2030.80       2218.72        97.95 o
  -9   4   8       1697.50       1776.46        86.04 o
  -8   4   8        478.18        551.87        59.95 o
  -7   4   8       2791.60       2794.90       103.12 o
  -6   4   8        746.09        797.39        59.99 o
  -5   4   8      10014.77      10148.53       228.73 o
  -4   4   8       5879.41       5973.48       196.86 o
  -3   4   8      12904.12      13686.59       280.02 o
  -2   4   8         12.98          3.85        20.59 o
  -1   4   8        713.69        835.61        45.18 o
   0   4   8       8720.23       9356.84       207.34 o
   1   4   8        828.68        896.07        38.06 o
   2   4   8      19522.51      21422.35       333.89 o
   3   4   8        167.73        189.47        26.02 o
   4   4   8       5383.15       5338.72       103.64 o
   5   4   8      10048.32      10632.32       219.12 o
   6   4   8      25243.07      24963.65       458.88 o
   7   4   8          4.01         41.49        26.53 o
   8   4   8       4734.19       5012.03       134.20 o
   9   4   8      22248.22      22981.76       443.19 o
  10   4   8       7171.34       7573.15       188.21 o
  11   4   8         12.12        161.04        96.82 o
  12   4   8       7118.65       7132.67       188.41 o
  13   4   8       7162.43       7534.34       234.73 o
  14   4   8       1674.69       1995.01       148.34 o
  15   4   8        254.04        248.89        65.23 o
  16   4   8       3299.46       3370.75       156.52 o
 -13   5   8       1705.07       1628.00       165.24 o
 -12   5   8       1036.22        865.28       109.37 o
 -10   5   8       1733.82       1814.49       136.01 o
  -9   5   8        249.91        190.86        42.87 o
  -8   5   8       5686.17       5870.96       163.89 o
  -7   5   8       6260.50       6180.62       190.98 o
  -6   5   8       7142.63       7445.53       186.39 o
  -5   5   8       1604.26       1653.11        76.32 o
  -4   5   8       2421.76       2440.24       129.48 o
  -3   5   8       9968.28      10400.04       231.29 o
  -2   5   8       6624.28       6613.12       155.86 o
  -1   5   8      28803.70      28944.83       606.73 o
   0   5   8         78.48         55.08        14.82 o
   1   5   8        160.82        199.73        23.85 o
   2   5   8      28733.95      29804.51       406.67 o
   3   5   8       3690.29       3572.42       162.66 o
   4   5   8      42614.61      42463.04       674.05 o
   5   5   8      11517.69      12460.60       213.30 o
   6   5   8        218.92        224.01        44.11 o
   7   5   8       9024.53       9278.76       204.15 o
   8   5   8        130.33        171.33        39.94 o
   9   5   8        677.44        884.20        60.21 o
  10   5   8       8813.87       8874.50       211.14 o
  11   5   8        525.65        767.35        67.12 o
  12   5   8         26.17         -4.79        46.01 o
  13   5   8       6829.93       7134.66       228.19 o
  14   5   8       1765.43       1757.31       108.78 o
  15   5   8         40.14         -1.88       101.40 o
  16   5   8        400.19        488.21       157.73 o
 -13   6   8       2760.34       2600.58       277.91 o
 -12   6   8         40.48          7.51        82.62 o
 -11   6   8        123.82        184.03       212.18 o
  -9   6   8      10866.53      10956.98       332.27 o
  -8   6   8       2991.09       3258.95       116.16 o
  -7   6   8       2826.04       2817.89       107.69 o
  -6   6   8      19310.60      19063.51       387.31 o
  -5   6   8         60.10        283.54        82.62 o
  -4   6   8       1406.00       1148.84        61.77 o
  -3   6   8       1617.23       1482.62        67.31 o
  -2   6   8       1691.27       1655.34        69.35 o
  -1   6   8       1309.07       1260.75        43.05 o
   0   6   8       7850.60       8271.06       182.28 o
   1   6   8        521.41        552.70        31.85 o
   2   6   8       4148.07       4315.62        92.43 o
   3   6   8      36417.56      41382.06       992.78 o
   4   6   8       6423.57       6717.46       130.92 o
   5   6   8      51890.78      56588.19      1025.30 o
   6   6   8        988.05        975.76       129.56 o
   7   6   8       1744.30       1799.51        71.84 o
   8   6   8        224.09        291.68        45.03 o
   9   6   8       2479.73       2710.46       110.41 o
  10   6   8      20588.13      21429.54       431.35 o
  11   6   8       4533.27       5032.40       177.19 o
  12   6   8       5977.59       5735.87       196.17 o
  13   6   8        301.18        148.97        52.79 o
  14   6   8        982.28        855.74       100.46 o
  15   6   8        596.57        496.69        93.27 o
 -13   7   8        135.68        135.41        85.00 o
 -12   7   8        913.01        682.51       106.35 o
 -11   7   8        357.84        501.27        89.78 o
 -10   7   8         55.04         77.22        64.78 o
  -9   7   8        966.54        731.05        87.88 o
  -8   7   8       9488.80       9849.35       307.45 o
  -7   7   8       2275.98       2313.16       154.91 o
  -6   7   8      13953.14      13635.38       295.78 o
  -5   7   8       7039.22       6987.38       176.17 o
  -4   7   8       1888.30       1977.24        81.44 o
  -3   7   8       2264.41       2259.16        74.39 o
  -2   7   8        201.62        238.92        27.64 o
  -1   7   8       4072.24       4002.38        89.39 o
   0   7   8         61.11         -3.33        18.54 o
   1   7   8      10283.20       9896.73       177.06 o
   2   7   8      15490.79      16561.14       289.46 o
   3   7   8        104.29        116.61        39.30 o
   4   7   8        109.30        248.94        31.90 o
   5   7   8      15637.03      16260.94       341.23 o
   6   7   8          6.36        -14.15        26.67 o
   7   7   8         81.26        130.84        33.49 o
   8   7   8       8953.33       9138.03       209.25 o
   9   7   8       2631.92       2664.11       116.03 o
  10   7   8        165.76        182.93        45.10 o
  11   7   8       2128.02       2202.00       113.88 o
  12   7   8       2544.65       2662.83       124.62 o
  13   7   8         71.94         92.89        65.72 o
  14   7   8       1091.55       1055.90        98.38 o
  15   7   8        540.16        437.47       138.01 o
 -12   8   8       3928.16       4288.47       202.53 o
 -11   8   8        248.36        642.19       182.14 o
 -10   8   8       3038.09       3273.63       161.00 o
  -9   8   8         95.11         66.10       106.09 o
  -8   8   8       1434.10       1479.27       185.90 o
  -7   8   8        150.29         98.26       115.48 o
  -6   8   8          0.05        108.28       120.18 o
  -5   8   8        892.63        980.51        65.41 o
  -4   8   8          5.45          4.77        34.45 o
  -3   8   8        270.87        446.02        77.66 o
  -2   8   8       2719.61       2698.80        72.11 o
  -1   8   8         54.70         45.20        25.20 o
   0   8   8       7025.07       7250.04       141.45 o
   1   8   8       1120.21       1053.85        59.90 o
   2   8   8        713.86        723.27        41.86 o
   3   8   8      13624.80      13847.04       273.47 o
   4   8   8       1517.15       1373.21        53.00 o
   5   8   8        126.51         20.89        24.79 o
   6   8   8      13811.54      13945.80       286.85 o
   7   8   8       1621.29       1720.12        74.49 o
   8   8   8        101.74        153.47        43.76 o
   9   8   8      13754.68      13612.73       350.78 o
  10   8   8       1402.51       1259.11        87.15 o
  11   8   8         17.16        148.00        49.16 o
  12   8   8        870.57        580.23        78.84 o
  13   8   8       2189.55       2126.87       121.91 o
  14   8   8       4335.80       4418.32       180.42 o
 -12   9   8        426.67        516.94       174.63 o
 -11   9   8         41.95         32.68        71.26 o
 -10   9   8        180.19         76.36        67.60 o
  -9   9   8         95.44        134.78        59.91 o
  -8   9   8         15.40         34.11        55.45 o
  -7   9   8       3775.39       3402.35       157.33 o
  -6   9   8        495.23        416.98        76.40 o
  -5   9   8       1940.83       2039.57       161.49 o
  -4   9   8        465.24        435.23        69.37 o
  -3   9   8       4229.25       4340.40       126.95 o
  -2   9   8         49.69        -11.68        29.33 o
  -1   9   8       3301.08       3346.34        85.68 o
   0   9   8        281.87        234.27        32.55 o
   1   9   8      23169.12      23398.19       380.05 o
   2   9   8      15959.66      15744.71       272.93 o
   3   9   8       2660.14       2784.18        79.00 o
   4   9   8      14323.41      14142.81       251.26 o
   5   9   8       3964.97       4360.33       107.10 o
   6   9   8       4088.16       4473.15       126.81 o
   7   9   8       7690.24       7505.86       221.33 o
   8   9   8       2614.37       2512.98       254.43 o
   9   9   8         30.72         50.70        75.11 o
  10   9   8       1205.42       1009.42        87.93 o
  11   9   8        132.89        154.42        54.59 o
  12   9   8         11.69        124.46        57.74 o
  13   9   8        466.55        585.40        87.51 o
  14   9   8       1176.11       1243.25       164.30 o
 -10  10   8       3269.69       3268.34       170.99 o
  -9  10   8       1669.87       1695.09       124.87 o
  -8  10   8       5297.96       5389.41       300.44 o
  -7  10   8          5.26         73.23        63.84 o
  -6  10   8       2233.40       2090.16       140.83 o
  -5  10   8        844.34        851.73        88.76 o
  -4  10   8        254.69        212.41        53.43 o
  -3  10   8      13912.44      14634.84       405.53 o
  -2  10   8       7805.90       7602.48       182.54 o
  -1  10   8       4226.58       4250.81       104.17 o
   0  10   8        988.17        953.66        49.33 o
   1  10   8        113.56        192.99        67.76 o
   2  10   8        370.36        283.48        50.44 o
   3  10   8      19641.30      21683.87       517.94 o
   4  10   8       2820.96       2878.60        86.95 o
   5  10   8      26942.70      28302.14       460.45 o
   6  10   8        311.95        166.82        92.95 o
   7  10   8         90.59         46.94        63.84 o
   8  10   8        520.66        410.43        67.60 o
   9  10   8       1250.27       1103.45        87.51 o
  10  10   8       4336.94       4421.16       170.84 o
  11  10   8        559.73        464.72        82.07 o
  12  10   8          7.44         -9.49        60.74 o
  13  10   8       1667.49       1709.28       211.25 o
 -11  11   8         42.93         -3.76        99.52 o
 -10  11   8        387.38        716.58       114.23 o
  -9  11   8        125.76        373.63       144.59 o
  -8  11   8       3799.72       4269.62       195.09 o
  -7  11   8       1740.55       1602.45       271.33 o
  -6  11   8       4119.36       4280.17       187.87 o
  -5  11   8        249.02        244.86        59.37 o
  -4  11   8        502.65        518.13        81.27 o
  -3  11   8       1856.41       2115.22       125.11 o
  -2  11   8       9406.18       9387.43       500.42 o
  -1  11   8         19.39         17.38        49.33 o
   0  11   8        362.75        340.33        45.69 o
   1  11   8         49.38         63.51        31.20 o
   2  11   8      13294.60      14366.42       261.91 o
   3  11   8       1726.45       1943.05        73.48 o
   4  11   8          7.21        183.77        95.54 o
   5  11   8       5388.12       5704.92       288.65 o
   6  11   8       5094.72       5377.52       183.40 o
   7  11   8        304.50        261.88        60.40 o
   8  11   8         40.76          6.53        51.34 o
   9  11   8         18.83         58.21        65.72 o
  10  11   8        731.64        584.68        83.85 o
  11  11   8        431.46        358.50        78.99 o
  12  11   8       1565.88       1429.33       283.54 o
 -10  12   8        279.22         60.99        85.29 o
  -9  12   8        393.75        596.71       167.12 o
  -8  12   8        480.96        485.61       230.96 o
  -7  12   8        264.64        355.03        87.90 o
  -6  12   8         17.30         28.11        61.40 o
  -5  12   8       3407.10       3637.07       172.71 o
  -4  12   8        528.10        604.22        91.14 o
  -3  12   8       6488.89       6538.10       238.67 o
  -2  12   8         61.56         27.31        55.58 o
  -1  12   8        206.96        137.33        43.88 o
   0  12   8        320.03        240.42        59.32 o
   1  12   8       2138.67       1855.46       126.52 o
   2  12   8       2371.78       2457.10        83.47 o
   3  12   8      17690.18      18293.68       367.81 o
   4  12   8          7.54         41.22        52.65 o
   5  12   8       3296.56       3253.62       147.50 o
   6  12   8        744.55        833.31        79.85 o
   7  12   8        493.41        485.06       143.65 o
   8  12   8       1342.69       1355.70        99.97 o
   9  12   8        115.87        141.30        92.95 o
  10  12   8       2745.38       2694.44       137.38 o
  11  12   8        164.01         71.59        70.14 o
  -9  13   8        154.21         57.10        81.04 o
  -8  13   8        824.62        426.25       137.08 o
  -7  13   8         12.26          5.63        90.13 o
  -6  13   8       3395.71       3514.05       243.17 o
  -5  13   8          6.27        -63.84        84.50 o
  -4  13   8        940.20        776.87       103.75 o
  -3  13   8         25.62        -19.97        62.87 o
  -2  13   8       2421.20       2452.98       219.70 o
  -1  13   8       6534.83       6798.92       185.08 o
   0  13   8         86.58         62.47        45.38 o
   1  13   8      12137.58      12255.73       282.52 o
   2  13   8       1985.18       2004.04       109.53 o
   3  13   8         17.00         43.17        43.32 o
   4  13   8       1734.55       1783.54        89.00 o
   5  13   8         26.02         56.16        85.44 o
   6  13   8        590.06        450.66       101.40 o
   7  13   8         64.87         -9.39       103.28 o
   8  13   8        228.81        268.12        65.63 o
   9  13   8         87.45        -33.48        66.69 o
  10  13   8         39.91         50.70       125.81 o
  -8  14   8       1187.94       1417.53       138.03 o
  -7  14   8        221.63        515.50       119.11 o
  -6  14   8        282.80        250.71        82.17 o
  -5  14   8         15.86         86.38        93.89 o
  -4  14   8          7.55        142.71       109.85 o
  -3  14   8       2969.47       2854.95       159.33 o
  -2  14   8       2032.38       1864.56       132.06 o
  -1  14   8       1071.92        949.06       115.72 o
   0  14   8        794.48        867.61        82.25 o
   1  14   8         81.56         61.54        54.52 o
   2  14   8       1972.29       2089.43       118.09 o
   3  14   8       1590.53       1540.92       197.16 o
   4  14   8          0.03        140.83        97.64 o
   5  14   8       1209.87       1173.97       101.96 o
   6  14   8         23.46         -8.61        50.41 o
   7  14   8        543.32        407.16        75.24 o
   8  14   8        337.63        140.83        71.89 o
   9  14   8        288.60        204.93        77.46 o
  -6  15   8         38.18         47.76        89.96 o
  -5  15   8       1074.03       1110.83       133.09 o
  -4  15   8         53.05        198.06        86.80 o
  -3  15   8        414.44        531.37       120.89 o
  -2  15   8       3209.69       3792.37       203.74 o
  -1  15   8       1550.50       1520.97       174.63 o
   0  15   8        131.31        100.91        65.63 o
   1  15   8       1158.49       1127.66       116.42 o
   2  15   8       1155.67       1303.32       105.97 o
   3  15   8       2404.43       2369.22       165.24 o
   4  15   8        480.88        424.49        83.52 o
   5  15   8         96.25        105.15        88.25 o
   6  15   8       3597.14       3811.82       230.96 o
   7  15   8         57.02         66.67        76.72 o
   8  15   8       2189.95       2482.50       144.82 o
  -4  16   8        391.20       1241.19       234.72 o
  -3  16   8       3178.89       3699.03       193.94 o
  -2  16   8        286.59        210.31       123.93 o
   0  16   8          0.45         65.72        93.89 o
   1  16   8        688.20        486.95       104.61 o
   2  16   8         66.30         30.36        84.50 o
   3  16   8       3500.18       3746.46       172.71 o
   4  16   8         75.91         90.13        93.89 o
   5  16   8        608.60        953.89       142.71 o
  -1 -12   9         15.01        -56.33        90.13 o
   0 -12   9       1619.87       1830.63       196.22 o
   1 -12   9          0.04         27.94        69.76 o
   2 -12   9          2.38        -43.19        84.50 o
   3 -12   9          0.48        105.15        86.38 o
   4 -12   9        543.27        465.14       195.29 o
   5 -12   9        889.18        728.41       140.83 o
   6 -12   9        402.90         78.60        96.70 o
   7 -12   9        266.82        240.35       140.83 o
  -4 -11   9       1530.96       1611.10       159.61 o
  -3 -11   9        476.54        235.30       134.26 o
  -2 -11   9       1535.46       1647.27       126.79 o
   0 -11   9         27.73         16.83        71.35 o
   1 -11   9        664.16        671.68        95.17 o
   2 -11   9        500.23        473.40        83.37 o
   3 -11   9          3.75         10.43        62.17 o
   4 -11   9        148.03        106.81        66.63 o
   5 -11   9        629.66        305.24       156.79 o
   6 -11   9        334.36        315.01       107.97 o
   7 -11   9       1868.87       1697.43       124.94 o
   8 -11   9        279.65        264.76        95.76 o
   9 -11   9        175.99         67.48        80.78 o
  -5 -10   9        298.57        585.22        86.95 o
  -4 -10   9       1986.63       2092.99       134.08 o
  -3 -10   9       3245.26       3784.50       172.64 o
  -2 -10   9        536.92        676.45        97.18 o
  -1 -10   9       1252.94       1316.93       128.63 o
   0 -10   9       1255.52       1293.55       105.15 o
   1 -10   9        411.98        272.96       166.18 o
   2 -10   9        584.05        477.28        79.14 o
   3 -10   9        499.44        504.92       125.81 o
   4 -10   9          0.07        -41.83        57.99 o
   5 -10   9       2528.47       2403.54       136.14 o
   6 -10   9         24.63         75.69       107.03 o
   7 -10   9       2355.15       2505.96       123.24 o
   8 -10   9       1872.37       2205.87       139.96 o
   9 -10   9        504.19        562.21        98.27 o
  10 -10   9        442.73        703.36       112.66 o
  11 -10   9         17.27        398.08       180.26 o
  -7  -9   9        264.83        334.64        90.13 o
  -6  -9   9        776.50        748.73       212.18 o
  -5  -9   9        772.06        922.68        87.70 o
  -4  -9   9       1914.24       2043.59       103.79 o
  -3  -9   9       1410.35       1600.55        91.23 o
  -2  -9   9        113.84        115.89        72.29 o
  -1  -9   9        178.79        236.67        59.66 o
   0  -9   9          5.47         13.14        95.76 o
   1  -9   9        300.52        286.79        76.99 o
   2  -9   9       1567.20       1585.75       103.83 o
   3  -9   9         50.01        129.56        93.89 o
   4  -9   9        240.97        149.39        54.86 o
   5  -9   9       3239.17       3293.83       131.23 o
   6  -9   9        295.15        403.24        71.09 o
   7  -9   9       4592.09       4555.46       158.75 o
   8  -9   9       4458.85       4918.20       204.57 o
   9  -9   9        137.66        174.69        72.60 o
  10  -9   9       1549.57       1476.47       258.19 o
  11  -9   9        195.74        296.88        81.01 o
  12  -9   9        745.17       1042.15       234.72 o
  -8  -8   9          7.73        178.39       107.03 o
  -7  -8   9        745.92        633.93       111.30 o
  -6  -8   9       1652.45       1772.81       131.65 o
  -5  -8   9       1555.38       1815.89        96.51 o
  -4  -8   9        236.61        369.33        81.58 o
  -3  -8   9       4523.57       4667.53       154.78 o
  -2  -8   9         84.09         70.68        64.02 o
  -1  -8   9          3.61         -7.77        55.23 o
   0  -8   9        509.84        155.85        99.52 o
   1  -8   9        114.48        119.33        49.19 o
   2  -8   9       2213.68       2166.12       118.20 o
   3  -8   9       1150.69       1159.73        92.30 o
   4  -8   9       2064.35       2089.08       152.94 o
   5  -8   9        154.62        104.61        48.80 o
   6  -8   9       6968.63       6965.91       197.47 o
   7  -8   9        383.06        443.91        64.58 o
   8  -8   9       2986.72       3121.04       196.22 o
   9  -8   9        723.02        628.31        95.66 o
  10  -8   9         31.48         30.36       122.05 o
  11  -8   9        209.06        360.15        81.85 o
  12  -8   9       1381.97       1505.84       131.65 o
  13  -8   9       1476.17       1406.43       153.97 o
  -9  -7   9        157.69        160.39        78.84 o
  -8  -7   9       1507.73       1408.42       250.68 o
  -7  -7   9        890.71        932.89       201.86 o
  -6  -7   9         52.05         54.34        64.04 o
  -5  -7   9       1811.69       1959.44       127.65 o
  -4  -7   9        739.32        812.80        70.13 o
  -3  -7   9         12.12         46.94        99.52 o
  -2  -7   9       1196.03        975.26        67.09 o
  -1  -7   9         38.34         75.20        39.24 o
   0  -7   9          2.17         26.74        36.22 o
   1  -7   9          3.08         25.57        35.28 o
   2  -7   9        141.58        114.69        57.27 o
   3  -7   9          2.54         -7.10        65.40 o
   4  -7   9       7543.80       7639.60       241.88 o
   5  -7   9        430.84        247.24        93.97 o
   6  -7   9       1677.10       1596.90        90.00 o
   7  -7   9       3873.18       3783.95       135.35 o
   8  -7   9        192.96        174.58        62.90 o
   9  -7   9        439.83        384.56        74.50 o
  10  -7   9        836.34        704.10       123.93 o
  11  -7   9       5615.05       5622.45       373.67 o
  12  -7   9        133.59        137.91        72.80 o
  13  -7   9        161.24        465.21       126.75 o
 -10  -6   9          0.48        -69.48       122.05 o
  -9  -6   9       3036.25       3086.20       160.66 o
  -8  -6   9        107.79         62.41        67.09 o
  -7  -6   9       4173.20       4262.05       360.53 o
  -6  -6   9       1687.51       1676.15       113.24 o
  -5  -6   9        674.73        836.55       233.78 o
  -4  -6   9        384.95        274.95        67.90 o
  -3  -6   9       1278.71       1318.58        74.66 o
  -2  -6   9       2544.47       2345.09        92.56 o
  -1  -6   9          6.75         26.45        36.77 o
   0  -6   9       5778.07       5964.85       155.59 o
   1  -6   9        914.92        812.72        74.53 o
   2  -6   9       3322.70       3073.51        93.58 o
   3  -6   9       5056.87       5306.04       128.61 o
   4  -6   9       1522.73       1557.22        87.06 o
   5  -6   9        506.28        560.97        87.96 o
   6  -6   9       1672.92       1584.71        88.99 o
   7  -6   9       3237.82       3038.59       117.81 o
   8  -6   9       5942.42       5834.37       295.74 o
   9  -6   9        962.83       1016.62        97.52 o
  10  -6   9        507.74        539.19        88.15 o
  11  -6   9        941.33       1063.43       156.79 o
  12  -6   9       1378.55       1261.77       116.85 o
  13  -6   9          3.30         69.03        76.99 o
  14  -6   9        483.10        287.80        85.22 o
 -10  -5   9        371.59        237.38        94.83 o
  -9  -5   9        528.65        397.21        80.18 o
  -8  -5   9         71.41         88.73        66.66 o
  -7  -5   9        407.63        316.57        69.03 o
  -6  -5   9       2705.43       2490.12       130.66 o
  -5  -5   9        410.39        509.86       143.65 o
  -4  -5   9        569.36        566.11        55.73 o
  -3  -5   9       2278.66       2185.40        86.74 o
  -2  -5   9        442.83        555.60        55.37 o
  -1  -5   9       3650.36       3708.45       113.40 o
   0  -5   9        311.64        347.74        49.73 o
   1  -5   9        109.18        210.76        69.93 o
   2  -5   9       2006.90       2123.33        75.35 o
   3  -5   9       1101.52       1291.92        61.43 o
   4  -5   9       7330.66       6677.76       313.16 o
   5  -5   9      13514.59      13748.89       301.34 o
   6  -5   9       3155.07       3539.91       124.94 o
   7  -5   9      10671.00      10691.61       252.60 o
   8  -5   9      13130.20      13399.96       374.29 o
   9  -5   9       5807.71       6039.86       219.05 o
  10  -5   9        899.50        919.68       199.98 o
  11  -5   9       8252.51       8134.16       275.52 o
  12  -5   9       4362.96       4379.78       291.05 o
  13  -5   9        749.83        907.21       168.06 o
  14  -5   9        114.56        135.00        76.73 o
  15  -5   9       1260.92       1013.33       192.47 o
 -11  -4   9        188.22        129.78       130.50 o
 -10  -4   9       2532.46       2677.43       291.05 o
  -9  -4   9        248.04        211.81        65.71 o
  -8  -4   9        194.15         91.97        57.05 o
  -7  -4   9       1477.85       1406.97       100.08 o
  -6  -4   9       3663.47       3608.36       203.74 o
  -5  -4   9      11371.22      11364.42       324.49 o
  -4  -4   9         93.44        135.16        78.35 o
  -3  -4   9        711.74        858.85        64.35 o
  -2  -4   9       3636.66       3597.59       119.09 o
  -1  -4   9         21.41         26.46        28.44 o
   0  -4   9      42100.51      43355.33       671.07 o
   1  -4   9        326.23        422.35        45.85 o
   2  -4   9      13220.07      13122.82       238.51 o
   3  -4   9       4396.90       4643.48       138.77 o
   4  -4   9         64.64         32.55        26.43 o
   5  -4   9        111.59        141.67        30.21 o
   6  -4   9      19426.30      18750.26       352.61 o
   7  -4   9       7280.54       6968.03       183.10 o
   8  -4   9      10532.15      10317.07       530.46 o
   9  -4   9        394.90        310.84        70.47 o
  10  -4   9         11.12         44.55       101.40 o
  11  -4   9        361.46        317.08       174.63 o
  12  -4   9         11.92         35.68        67.60 o
  13  -4   9       4843.67       4832.12       203.52 o
  14  -4   9        467.32        336.58        78.92 o
  15  -4   9        512.30        380.34        90.13 o
 -11  -3   9       2430.72       2672.14       257.25 o
 -10  -3   9       1926.45       1801.86       117.50 o
  -9  -3   9         96.61        137.08        82.62 o
  -8  -3   9        340.22        356.49        75.65 o
  -7  -3   9        691.73        703.36        77.67 o
  -6  -3   9          0.23        -15.16        44.47 o
  -5  -3   9        605.80        584.61        83.56 o
  -4  -3   9         60.07        148.34        56.33 o
  -3  -3   9       2520.52       2592.90        86.94 o
  -2  -3   9        616.44        557.43        42.77 o
  -1  -3   9       1204.79       1284.30        86.73 o
   0  -3   9        315.82        350.40        38.24 o
   1  -3   9      18675.67      18591.10       314.22 o
   2  -3   9       4490.73       4349.45       105.51 o
   3  -3   9        615.43        733.22        50.41 o
   4  -3   9      18679.88      17900.41       336.35 o
   5  -3   9       1895.07       1980.96        69.64 o
   6  -3   9        185.39        268.18        42.82 o
   7  -3   9       6131.44       5208.00       286.56 o
   8  -3   9       7728.46       7703.96       186.28 o
   9  -3   9        530.26        364.46        67.37 o
  10  -3   9         60.14        101.70        52.23 o
  11  -3   9          3.26         61.97        58.21 o
  12  -3   9         44.16        242.23       137.08 o
  13  -3   9       3796.68       4025.05       180.09 o
  14  -3   9         26.25         35.68        70.54 o
  15  -3   9       3069.96       3068.52       170.46 o
 -12  -2   9        948.40        608.39       152.10 o
 -11  -2   9        209.92        193.92        65.47 o
 -10  -2   9       1433.39       1685.31       111.44 o
  -9  -2   9       5300.04       4985.56       188.53 o
  -8  -2   9        483.46        588.37        74.21 o
  -7  -2   9       1450.38       1294.34        90.29 o
  -6  -2   9        241.97        154.03        46.24 o
  -5  -2   9        945.72        918.37        78.03 o
  -4  -2   9       3445.99       3101.38       128.12 o
  -3  -2   9        529.38        550.09        39.30 o
  -2  -2   9        140.73        188.20        28.97 o
  -1  -2   9       4845.73       4645.65       104.92 o
   0  -2   9         44.45         52.60        23.02 o
   1  -2   9       7422.02       7314.11       227.94 o
   2  -2   9       5130.95       4882.30       110.23 o
   3  -2   9       5465.74       5388.92       117.39 o
   4  -2   9       6167.10       6024.21       127.91 o
   5  -2   9       5382.02       5223.71       116.43 o
   6  -2   9       9939.77       9654.09       182.91 o
   7  -2   9        774.86        815.41        56.58 o
   8  -2   9       5344.74       5411.52       147.46 o
   9  -2   9         84.20         78.48        44.17 o
  10  -2   9        699.51        598.61        78.92 o
  11  -2   9       1605.33       1654.01       113.12 o
  12  -2   9        208.71        147.26        56.19 o
  13  -2   9        980.74       1091.40       118.30 o
  14  -2   9        247.13        127.69       153.97 o
  15  -2   9       3024.51       2809.88       160.55 o
  16  -2   9        655.13       1077.82       251.62 o
 -12  -1   9          0.54         26.45        91.07 o
 -11  -1   9        973.94        892.69        99.56 o
 -10  -1   9        165.79        246.09        57.47 o
  -9  -1   9         16.44         69.08        50.25 o
  -8  -1   9         74.71         64.76        46.24 o
  -7  -1   9         51.10         32.79        43.01 o
  -6  -1   9        168.00        197.41       155.85 o
  -5  -1   9        683.35        768.01        77.01 o
  -4  -1   9       7100.44       6774.15       168.37 o
  -3  -1   9        815.87        860.32        75.31 o
  -2  -1   9       3675.54       3601.78        85.21 o
  -1  -1   9       6946.02       6647.99       130.20 o
   0  -1   9        498.54        461.07        36.86 o
   1  -1   9         25.91        122.26        95.20 o
   2  -1   9      29582.22      29702.68       460.82 o
   3  -1   9       6083.46       6164.96       125.50 o
   4  -1   9      24606.48      23396.58       372.51 o
   5  -1   9       9336.57       9531.67       175.68 o
   6  -1   9       3169.24       3095.82        80.86 o
   7  -1   9       3275.48       3372.75       105.83 o
   8  -1   9        284.46        305.40        47.96 o
   9  -1   9      20910.27      20329.89       401.84 o
  10  -1   9       2115.84       1922.25       106.98 o
  11  -1   9      14208.91      14663.87       315.21 o
  12  -1   9       2202.36       1791.39       117.44 o
  13  -1   9       1604.53       1857.66       170.87 o
  14  -1   9         32.47         20.88       105.15 o
  15  -1   9        148.73        404.51        92.69 o
  16  -1   9         43.84         93.89       197.16 o
 -12   0   9         59.16        124.12        66.81 o
 -11   0   9        348.57        413.29       148.34 o
 -10   0   9        660.64        891.96        83.52 o
  -9   0   9       2223.26       2049.21       141.77 o
  -8   0   9         29.44         95.07       106.09 o
  -7   0   9      11247.09      10704.76       299.39 o
  -6   0   9       1249.44       1196.47        70.45 o
  -5   0   9       9021.87       8956.24       209.87 o
  -4   0   9         58.11         49.85        30.04 o
  -3   0   9       4042.23       4121.12       118.37 o
  -2   0   9      18299.99      17767.53       312.50 o
  -1   0   9       3682.91       3359.26        78.32 o
   0   0   9     131947.22     135607.97      1964.32 o
   1   0   9       1246.41       1287.39        46.50 o
   2   0   9      11719.11      11861.50       204.08 o
   3   0   9       1631.71       1713.18        51.85 o
   4   0   9       1635.15       1551.50        49.71 o
   5   0   9       1004.66       1035.32        42.10 o
   6   0   9      11783.46      12514.35       259.62 o
   7   0   9       3308.88       3294.92       135.31 o
   8   0   9       6134.61       6338.10       159.86 o
   9   0   9         26.10         15.95        42.71 o
  10   0   9        316.44        272.69        46.44 o
  11   0   9       2450.83       2514.66       161.46 o
  12   0   9       3100.57       2978.63       113.99 o
  13   0   9        243.51        229.35        68.54 o
  14   0   9       1524.58       1600.14       118.37 o
  15   0   9        162.40        131.50        70.32 o
  16   0   9        783.87        592.81       112.95 o
 -13   1   9       2265.40       2380.16       141.29 o
 -12   1   9       1310.73       1238.77       106.88 o
 -11   1   9       2895.36       3418.74       264.76 o
 -10   1   9        557.76        564.72        79.53 o
  -9   1   9        707.19        601.57       139.89 o
  -8   1   9       1291.64       1310.86        86.60 o
  -7   1   9       1106.60        998.84        67.35 o
  -6   1   9        335.94        491.58        53.47 o
  -5   1   9       4215.38       4048.36       122.02 o
  -4   1   9        925.50        989.84        59.14 o
  -3   1   9       3811.76       3921.96       113.81 o
  -2   1   9       7629.84       7363.74       173.55 o
  -1   1   9       1334.89       1542.89        66.31 o
   0   1   9        527.55        704.23        35.61 o
   1   1   9      91139.25      90564.80      1318.38 o
   2   1   9          1.78         25.76        20.73 o
   3   1   9      15781.70      16497.37       266.82 o
   4   1   9        161.57        203.28        23.62 o
   5   1   9        930.39        804.16        60.52 o
   6   1   9      16555.57      17175.54       658.09 o
   7   1   9       3489.40       3626.70       108.07 o
   8   1   9       8941.66       9391.34       211.79 o
   9   1   9       8250.39       7879.68       190.93 o
  10   1   9         58.90         85.25        38.77 o
  11   1   9      16152.61      16548.15       347.06 o
  12   1   9        303.66        373.04        57.67 o
  13   1   9       3225.99       3562.73       126.37 o
  14   1   9        342.70        324.91        54.37 o
  15   1   9         69.25         13.76        70.06 o
  16   1   9        288.24        224.21       108.91 o
 -13   2   9         75.11         98.55       114.54 o
 -12   2   9        864.66       1075.57       102.21 o
 -11   2   9       2215.61       2205.07       122.55 o
 -10   2   9       3149.79       3518.91       149.37 o
  -9   2   9        178.10        134.32        42.72 o
  -8   2   9       2535.43       2747.92       104.36 o
  -7   2   9       7139.49       6871.94       179.03 o
  -6   2   9       2529.36       2599.12       122.23 o
  -5   2   9        513.87        501.80        66.28 o
  -4   2   9       7037.41       6950.65       170.09 o
  -3   2   9       1636.48       1495.08        66.59 o
  -2   2   9      25202.17      24536.20       463.52 o
  -1   2   9       8063.40       7712.90       174.47 o
   0   2   9      25123.02      27195.03       440.78 o
   1   2   9       2765.24       3159.59        91.88 o
   2   2   9       2951.90       2937.13        66.85 o
   3   2   9         60.59        150.43        39.84 o
   4   2   9        735.84        639.23        41.78 o
   5   2   9      12352.35      12931.02       258.32 o
   6   2   9       2772.91       2728.11       118.23 o
   7   2   9       5132.26       5044.64       133.31 o
   8   2   9         40.40        103.41        31.68 o
   9   2   9       3114.15       3082.32       112.20 o
  10   2   9       2545.33       2518.03        98.33 o
  11   2   9       1483.24       1507.60        79.44 o
  12   2   9       5877.55       5784.42       164.56 o
  13   2   9        924.13        985.40        74.27 o
  14   2   9         80.45        128.53        51.32 o
  15   2   9       6114.44       5987.22       179.16 o
  16   2   9         18.32         11.27        84.50 o
 -13   3   9         14.80          8.97        71.37 o
 -12   3   9        148.10        129.77        99.52 o
 -11   3   9       1214.52       1330.05       113.60 o
 -10   3   9        458.46        479.58        87.81 o
  -9   3   9         97.47        205.21       120.07 o
  -8   3   9         10.72          6.96        36.82 o
  -7   3   9       4727.14       4777.10       140.55 o
  -6   3   9          3.84         26.00        39.81 o
  -5   3   9       1102.34       1132.20        64.67 o
  -4   3   9      18007.37      17597.67       353.45 o
  -3   3   9       4559.42       4609.19       126.42 o
  -2   3   9       2658.96       2390.92        82.91 o
  -1   3   9      16952.76      16164.29       318.05 o
   0   3   9        112.59        149.72        23.06 o
   1   3   9      11614.68      12557.05       207.25 o
   2   3   9      10041.64      10793.71       182.06 o
   3   3   9       2251.14       2261.61        56.16 o
   4   3   9       3325.47       3507.74        89.95 o
   5   3   9        156.35        173.57        31.67 o
   6   3   9       2511.98       2611.32        86.31 o
   7   3   9       3596.37       3728.53       146.34 o
   8   3   9      11432.04      13092.33       275.00 o
   9   3   9       2763.51       2890.63       101.30 o
  10   3   9      16062.42      16464.72       342.29 o
  11   3   9       1692.13       1756.98        83.92 o
  12   3   9        707.73        620.85        65.04 o
  13   3   9        240.87        180.14        54.85 o
  14   3   9        306.98        310.05        56.59 o
  15   3   9       2467.56       2567.05       127.47 o
  16   3   9       2126.41       2029.02       121.96 o
 -13   4   9        866.51        758.61       140.83 o
 -12   4   9        199.94        268.52        84.50 o
 -11   4   9       1303.00       1353.47       133.75 o
 -10   4   9        847.06        936.50        87.31 o
  -9   4   9        165.01         79.68        45.45 o
  -8   4   9         87.38        116.19        38.55 o
  -7   4   9       4426.96       4216.96       131.63 o
  -6   4   9      16200.17      16260.03       340.72 o
  -5   4   9        223.65        162.03        51.43 o
  -4   4   9       4992.99       4898.00       135.95 o
  -3   4   9      28495.06      30159.74       656.05 o
  -2   4   9      12595.17      13410.01       445.49 o
  -1   4   9       2861.03       2640.53        85.63 o
   0   4   9      39328.97      42204.38       632.59 o
   1   4   9       1021.24        992.43        52.86 o
   2   4   9        325.84        271.45        33.44 o
   3   4   9       1026.70       1026.13        52.31 o
   4   4   9      11705.24      11484.65       205.44 o
   5   4   9          0.82         22.61        22.11 o
   6   4   9        710.47        607.57        70.42 o
   7   4   9       5317.26       5494.68       197.93 o
   8   4   9        556.87        667.89        56.35 o
   9   4   9         42.48         41.94        42.25 o
  10   4   9        438.85        431.82        54.87 o
  11   4   9       3536.30       3751.82       124.07 o
  12   4   9       2816.45       2896.18       110.50 o
  13   4   9        668.24        698.34        70.29 o
  14   4   9       2646.68       2507.06       202.80 o
  15   4   9       2467.59       2647.31       134.53 o
  16   4   9       1692.18       1745.32       120.04 o
 -13   5   9        379.48        304.19        99.52 o
 -12   5   9       2533.45       2331.66       347.38 o
 -11   5   9         98.21        642.19       170.87 o
 -10   5   9          2.69        -31.44        63.11 o
  -9   5   9         25.25         61.11        45.96 o
  -8   5   9       3969.88       4254.05       135.29 o
  -7   5   9       4205.77       4249.39       133.98 o
  -6   5   9       4497.92       4670.93       139.38 o
  -5   5   9      19484.71      20600.09       412.55 o
  -4   5   9       6665.17       6453.33       164.34 o
  -3   5   9       1280.36       1417.07        67.87 o
  -2   5   9       4050.34       4114.85       116.32 o
  -1   5   9       9504.74       9441.93       205.88 o
   0   5   9         14.86         17.36        15.01 o
   1   5   9      47480.84      47567.29       707.76 o
   2   5   9       5582.58       5544.82       108.81 o
   3   5   9       3787.29       3824.48        83.34 o
   4   5   9      17787.95      17700.75       286.65 o
   5   5   9        713.98        784.33        48.75 o
   6   5   9       5770.67       5544.92       138.70 o
   7   5   9       1378.22       1321.80        64.23 o
   8   5   9       4032.05       4260.13       122.49 o
   9   5   9       6419.51       6254.07       163.92 o
  10   5   9        446.13        427.67        70.42 o
  11   5   9      15723.02      16381.65       370.39 o
  12   5   9       2402.16       2439.57       129.56 o
  13   5   9        175.42        300.86       109.85 o
  14   5   9          1.33        -43.71        56.84 o
  15   5   9       1763.92       1739.84       115.90 o
  16   5   9        157.20        167.12       116.42 o
 -12   6   9        385.81        225.47        87.32 o
 -11   6   9       1669.10       1544.91       214.06 o
 -10   6   9        116.05        253.66       149.28 o
  -9   6   9       2844.97       2634.03       138.48 o
  -8   6   9       3867.20       4369.27       184.17 o
  -7   6   9      14899.12      14867.33       322.25 o
  -6   6   9        324.47        525.92       103.60 o
  -5   6   9       1434.51       1343.73        72.59 o
  -4   6   9       1674.52       1459.04        71.27 o
  -3   6   9       1340.71       1669.06        73.90 o
  -2   6   9      23822.74      23198.02       444.47 o
  -1   6   9        395.08        333.61        41.23 o
   0   6   9       7369.30       7934.50       146.01 o
   1   6   9        189.29        201.36        26.90 o
   2   6   9       2495.87       2469.79        67.92 o
   3   6   9       7618.13       7896.46       147.14 o
   4   6   9       3706.22       3592.61       109.22 o
   5   6   9       2361.08       2496.20       103.73 o
   6   6   9       3506.97       3617.66       105.65 o
   7   6   9        103.80         93.18        30.70 o
   8   6   9          3.36         -0.33        30.85 o
   9   6   9       7506.87       7615.32       187.83 o
  10   6   9       2705.07       2911.90       106.35 o
  11   6   9         43.66         67.84        44.65 o
  12   6   9      15300.68      15183.33       393.54 o
  13   6   9        678.68        909.97       106.09 o
  14   6   9        538.56        569.27        87.39 o
  15   6   9         18.30         26.29        66.32 o
 -12   7   9        946.96        863.68       223.45 o
 -11   7   9       1130.08       1310.52       183.08 o
 -10   7   9       1937.79       1959.09       144.59 o
  -9   7   9        428.22        487.47        84.99 o
  -8   7   9          7.38        150.86       185.90 o
  -7   7   9      16335.06      15413.57       333.68 o
  -6   7   9        959.76       1093.88        70.29 o
  -5   7   9        383.84        359.33        52.82 o
  -4   7   9         27.44         27.14        30.48 o
  -3   7   9        392.36        397.48        46.81 o
  -2   7   9        559.83        521.43        49.50 o
  -1   7   9      16820.37      15860.94       263.11 o
   0   7   9         18.67         53.05        23.93 o
   1   7   9       8073.81       7877.57       159.76 o
   2   7   9        366.84        338.97        33.70 o
   3   7   9       2141.71       2292.02        82.39 o
   4   7   9      16200.91      16024.00       269.85 o
   5   7   9       2188.59       2554.21       103.68 o
   6   7   9       9501.70       9420.06       208.84 o
[truncated: 266,612 more chars]
